# Supplementary material for: In Situ Genomics and Transcriptomics of SAR202 Subclusters Revealed Subtle Distinct Activities in Deep-Sea Water
Source: Microorganisms. 2022 Aug 12;10(8):1629. doi: 10.3390/microorganisms10081629 (PMC9416657; doi:10.3390/microorganisms10081629)
Supplement: Supplementary file 1 [file microorganisms-10-01629-s001.zip]

Archive with 14 entries (14 files):
- Figure S1.tif
- Figure S2.tif
- Figure S3.tif
- Figure S4.tif
- Figure S5.tif
- Figure S6.tif
- Figure S7.tif
- Figure S8.tif
- microorganisms-1809329-supplementary figures.pdf
- Table S1.xlsx
- Table S2.xlsx
- Table S3.xlsx
- Table S4.xlsx
- Table S5.xlsx
