# Supplementary material for: In Situ Genomics and Transcriptomics of SAR202 Subclusters Revealed Subtle Distinct Activities in Deep-Sea Water
Source: Microorganisms. 2022 Aug 12;10(8):1629. doi: 10.3390/microorganisms10081629 (PMC9416657; doi:10.3390/microorganisms10081629)
Supplement: Supplementary file 1 [file microorganisms-10-01629-s001.zip › Table S1.xlsx]

## Sheet: Table S1
Table S1: Metagenomes and metatranscriptomes from MISNAC samples collected at the ~1,000 m depth of the SCS.
Library ID	Library type	Raw data (Gbp)	Raw Read Number(M)	Q30%	Date	Time Points
MISNAC 6-2_RNA	RNA	10.1325	67.55	89.9	2019.11.23	11:00-15:00
MISNAC 6-4_RNA		7.1331	47.55	90.68	2019.11.23	15:00-19:00
MISNAC 6-5_RNA		9.4036	62.69	91.9	2019.11.23	19:00-23:00
MISNAC 6-6_RNA		4.7872	31.91	91.27	2019.11.23-11.24	23:00-3:00
MISNAC 6-7_RNA		5.4518	36.35	91.91	2019.11.24	3:00-7:00
MISNAC 6-8_RNA		5.2146	34.76	91.41	2019.11.24	7:00-11:00
MISNAC 7-2_RNA		6.2103	41.4	93.33	2019.11.24-11.25	15:00-19:00
MISNAC 7-4_RNA		4.9061	32.71	93.1	2019.11.24-11.25	19:00-23:00
MISNAC 7-5_RNA		6.7938	45.29	92.31	2019.11.24-11.25	23:00-3:00
MISNAC 7-6_RNA		30.13	200.87	91.6	2019.11.24-11.25	3:00-7:00
MISNAC 7-7_RNA		4.8017	32.01	90.54	2019.11.24-11.25	7:00-11:00
MISNAC 7-8_RNA		5.963	39.75	90.62	2019.11.24-11.25	11:00-15:00
MISNAC 6-2_DNA	DNA	14.102	94.01	94.32	2019.11.23	11:00-15:00
MISNAC 6-4_DNA		17.299	115.33	93.94	2019.11.23	15:00-19:00
MISNAC 6-5_DNA		16.6519	111.01	94.53	2019.11.23	19:00-23:00
MISNAC 6-6_DNA		25.1117	167.41	90.07	2019.11.23-11.24	23:00-3:00
MISNAC 6-7_DNA		18.9858	126.57	93.14	2019.11.24	3:00-7:00
MISNAC 6-8_DNA		18.1301	120.87	93	2019.11.24	7:00-11:00
MISNAC 7-2_DNA		16.7892	111.93	94.17	2019.11.24-11.25	15:00-19:00
MISNAC 7-4_DNA		15.2001	101.33	94.61	2019.11.24-11.25	19:00-23:00
MISNAC 7-5_DNA		18.4932	123.29	94.34	2019.11.24-11.25	23:00-3:00
MISNAC 7-6_DNA		19.5682	130.45	94.73	2019.11.24-11.25	3:00-7:00
MISNAC 7-7_DNA		18.6152	124.1	94.75	2019.11.24-11.25	7:00-11:00
MISNAC 7-8_DNA		17.2825	115.22	94.25	2019.11.24-11.25	11:00-15:00
