# Supplementary material for: In Situ Genomics and Transcriptomics of SAR202 Subclusters Revealed Subtle Distinct Activities in Deep-Sea Water
Source: Microorganisms. 2022 Aug 12;10(8):1629. doi: 10.3390/microorganisms10081629 (PMC9416657; doi:10.3390/microorganisms10081629)
Supplement: Supplementary file 1 [file microorganisms-10-01629-s001.zip › Table S2.xlsx]

## Sheet: Table S2
Table S2: List of genomes used for the phylogenomic tree of SAR202.
Bin	Genome Size (bp)	GC (%)	CDS	CDS conding (%)	Completeness (%)	Contamination (%)	Strain heterogeneity	Reference	Accession	accession type	depth (m)	Latitude	Longitude
MP-SInd-SRR3963457-G1	2041800	0.5926	1964	0.862811	78.88	0	0	Maliheh etal (2019)	GCA_002817235.1	NCBI accession	4000	NA	NA
MP-NPAC-SRR3961935-G1	2086451	0.591219	1998	0.860519	68.98	0	0	Maliheh etal (2019)	GCA_002817285.1	NCBI accession	4000	NA	NA
MPND01	4606320	0.571419	4453	0.850361	95.71	1.65	0	Slaby et al (2017)	MPND00000000	NCBI accession	5	45.5178	13.5682
MPNC01	4958136	0.627907	4711	0.85015	96.59	0	0	Slaby et al (2017)	MPNC00000000	NCBI accession	5	45.5178	13.5682
MPMM01	4393250	0.59203	4049	0.825859	97.69	1.98	0	Slaby et al (2017)	MPMM00000000	NCBI accession	5	45.5178	13.5682
MPMJ01	3223809	0.656307	3253	0.875125	89.77	0	0	Slaby et al (2017)	MPMJ00000000	NCBI accession	5	45.5178	13.5682
Io17-Chloro-G7	1447860	0.54842	1277	0.80874	61.96	0	0	Maliheh etal (2019)	GCA_002817055.1	NCBI accession	3500	NA	NA
Io17-Chloro-G6	2195281	0.582757	2076	0.857516	83.83	1.98	0	Maliheh etal (2019)	GCA_002816585.1	NCBI accession	3500	NA	NA
Io17-Chloro-G5	1550322	0.569663	1449	0.863314	65.92	0.99	0	Maliheh etal (2019)	GCA_002816355.1	NCBI accession	3500	NA	NA
Io17-Chloro-G4	1918957	0.557209	1768	0.846271	76.4	0.99	0	Maliheh etal (2019)	GCA_002816455.1	NCBI accession	3500	NA	NA
Io17-Chloro-G2	1323978	0.594629	1400	0.999554	55.61	0	0	Maliheh etal (2019)	GCA_002816875.1	NCBI accession	3500	NA	NA
ERR599164.bin.5	2532689	0.574585	2499	0.871118	83.15	0	0	Saw etal (2020)	VFHT00000000	NCBI accession	1000	-29.5046	37.9599
ERR599157.bin.26	1190977	0.312778	1331	0.952915	79.34	3.58	80	Saw etal (2020)	VFHS00000000	NCBI accession	150	-8.9109	-140.285
ERR599156.bin.123	1177170	0.31067	1282	0.957657	81.98	0	0	Saw etal (2020)	VFHQ00000000	NCBI accession	140	-8.8999	-142.546
ERR599156.bin.113	1362308	0.410836	1365	0.917656	90.26	0.99	0	Saw etal (2020)	VFHP00000000	NCBI accession	140	-8.8999	-142.546
ERR599156.bin.111	1393133	0.336838	1360	0.9306	68.98	0	0	Saw etal (2020)	VFHO00000000	NCBI accession	140	-8.8999	-142.546
ERR599156.bin.109	1439177	0.416319	1377	0.910998	96.7	0	0	Saw etal (2020)	VFHN00000000	NCBI accession	140	-8.8999	-142.546
ERR599156.bin.107	1501847	0.400786	1522	0.94226	91.75	0.2	0	Saw etal (2020)	VFHM00000000	NCBI accession	140	-8.8999	-142.546
ERR599156.bin.52	2629155	0.609869	2653	0.891023	92.65	1.19	0	Saw etal (2020)	VFHR00000000	NCBI accession	140	-8.8999	-142.546
ERR599154.bin.6	2179823	0.577481	2234	0.876035	79.05	0.99	100	Saw etal (2020)	VFHK00000000	NCBI accession	800	-20.9315	-35.1794
ERR599148.bin.24	1352053	0.347804	1457	0.946791	81.45	1.19	0	Saw etal (2020)	VFHJ00000000	NCBI accession	150	-21.0292	-35.3498
ERR599146.bin.25	733192	0.308382	889	0.961827	51.24	0.17	100	Saw etal (2020)	VFHI00000000	NCBI accession	5	-35.1728	26.2868
ERR599130.bin.27	779111	0.313477	881	0.961858	57.51	1.98	0	Saw etal (2020)	VFHH00000000	NCBI accession	80	5.9998	73.9067
ERR599125.bin.3	2436464	0.575385	2572	0.864048	72.9	0.99	100	Saw etal (2020)	VFHG00000000	NCBI accession	790	-61.9689	-49.5017
ERR599124.bin.3	2671503	0.571846	2653	0.863505	86.27	0	0	Saw etal (2020)	VFHF00000000	NCBI accession	800	-30.1471	-43.2915
ERR599117.bin.45	705698	0.335234	824	0.945961	50.36	0	0	Saw etal (2020)	VFHE00000000	NCBI accession	150	-8.9109	-140.285
ERR599117.bin.15	1602760	0.400593	1616	0.943758	92.54	3.17	25	Saw etal (2020)	VFHD00000000	NCBI accession	150	-8.9109	-140.285
ERR599115.bin.17	1308797	0.579007	1398	0.869635	65.13	1.98	0	Saw etal (2020)	VFHC00000000	NCBI accession	650	35.2698	-127.727
ERR599111.bin.90	1242821	0.311956	1323	0.954953	86.44	0	0	Saw etal (2020)	VFHB00000000	NCBI accession	60	18.4417	39.8567
ERR599111.bin.83	1431148	0.401921	1498	0.943437	88.58	0	0	Saw etal (2020)	VFHA00000000	NCBI accession	60	18.4417	39.8567
ERR599111.bin.65	1809448	0.462127	1668	0.901838	89.77	0	0	Saw etal (2020)	VFGZ00000000	NCBI accession	60	18.4417	39.8567
ERR599111.bin.55	2053070	0.358366	1928	0.9193	95.51	3.17	0	Saw etal (2020)	VFGY00000000	NCBI accession	60	18.4417	39.8567
ERR599111.bin.38	2491678	0.61501	2504	0.887307	90.76	1.98	0	Saw etal (2020)	VFGX00000000	NCBI accession	60	18.4417	39.8567
ERR599097.bin.71	1532285	0.388543	1466	0.928968	91.97	0	0	Saw etal (2020)	VFGV00000000	NCBI accession	80	23.4183	37.245
ERR599097.bin.121	751477	0.333998	760	0.96466	57.65	0	0	Saw etal (2020)	VFGU00000000	NCBI accession	80	23.4183	37.245
ERR599097.bin.105	1114687	0.313897	1100	0.953342	70.51	0.43	0	Saw etal (2020)	VFGT00000000	NCBI accession	80	23.4183	37.245
ERR599094.bin.55	1258504	0.307223	1327	0.955673	93.97	3.45	0	Saw etal (2020)	VFGS00000000	NCBI accession	50	39.3991	19.3997
ERR599089.bin.27	1297745	0.401152	1429	0.94123	79.98	0	0	Saw etal (2020)	VFGR00000000	NCBI accession	120	-9.0714	-140.597
ERR599086.bin.62	1186805	0.300086	1271	0.953565	68.43	0.99	100	Saw etal (2020)	VFGQ00000000	NCBI accession	350	-16.9486	-100.671
ERR599086.bin.31	2081632	0.591232	2166	0.874022	70.31	3.47	100	Saw etal (2020)	VFGP00000000	NCBI accession	350	-16.9486	-100.671
ERR599085.bin.2	2558021	0.573247	2535	0.868339	83.16	0.11	0	Saw etal (2020)	VFGO00000000	NCBI accession	488	-25.8076	-111.691
ERR599072.bin.67	1568165	0.442114	1541	0.91058	63.7	0	0	Saw etal (2020)	VFGN00000000	NCBI accession	696	-23.2232	-129.599
ERR599072.bin.46	2120711	0.458947	2090	0.894833	85.81	1.98	0	Saw etal (2020)	VFGM00000000	NCBI accession	696	-23.2232	-129.599
ERR599072.bin.36	2461216	0.577688	2423	0.879328	87.73	0	0	Saw etal (2020)	VFGL00000000	NCBI accession	696	-23.2232	-129.599
ERR599072.bin.28	2651326	0.589	2596	0.869558	92.65	4.95	0	Saw etal (2020)	VFGK00000000	NCBI accession	696	-23.2232	-129.599
ERR599062.bin.64	1313356	0.387	1422	0.923672	69.7	1.98	0	Saw etal (2020)	VFGJ00000000	NCBI accession	600	20.8457	63.5851
ERR599062.bin.22	3094065	0.580926	2943	0.845444	89.11	0.5	0	Saw etal (2020)	VFGI00000000	NCBI accession	600	20.8457	63.5851
ERR599062.bin.15	3950169	0.611511	3613	0.858977	96.53	1.98	0	Saw etal (2020)	VFGH00000000	NCBI accession	600	20.8457	63.5851
ERR599061.bin.21	1240037	0.312199	1315	0.95237	80.5	0.99	100	Saw etal (2020)	VFGG00000000	NCBI accession	80	23.4183	37.245
ERR599061.bin.16	1423831	0.401911	1503	0.94168	87.79	0	0	Saw etal (2020)	VFGF00000000	NCBI accession	80	23.4183	37.245
ERR599061.bin.10	1551723	0.338212	1610	0.944359	97.69	0	0	Saw etal (2020)	VFGE00000000	NCBI accession	80	23.4183	37.245
ERR599047.bin.20	2602142	0.572495	2620	0.867227	91.48	1.49	100	Saw etal (2020)	VFGD00000000	NCBI accession	640	34.6663	-71.2907
ERR599046.bin.3	1261887	0.400726	1439	0.942496	72.28	1.19	50	Saw etal (2020)	VFGC00000000	NCBI accession	120	-30.1484	-43.2705
ERR599037.bin.5	3936920	0.610627	3677	0.856674	97.03	3.96	0	Saw etal (2020)	VFGB00000000	NCBI accession	270	18.7341	66.3896
ERR599034.bin.9	1826348	0.573408	1929	0.878872	59.84	0	0	Saw etal (2020)	VFGA00000000	NCBI accession	850	-35.1889	26.2905
ERR599021.bin.5	2592751	0.573415	2594	0.865679	79.47	1.1	0	Saw etal (2020)	VFFZ00000000	NCBI accession	1000	-29.5046	37.9599
ERR599008.bin.28	1712038	0.42393	1801	0.922406	84.03	0	0	Saw etal (2020)	VFFY00000000	NCBI accession	790	-61.9689	-49.5017
ERR599008.bin.25	1871480	0.572775	2042	0.883289	84.22	1.16	0	Saw etal (2020)	VFFX00000000	NCBI accession	790	-61.9689	-49.5017
ERR599008.bin.15	2577089	0.558657	2769	0.871906	82.05	2.97	0	Saw etal (2020)	VFFW00000000	NCBI accession	790	-61.9689	-49.5017
ERR599000.bin.19	2609057	0.588372	2602	0.865602	87.63	1.98	50	Saw etal (2020)	VFFV00000000	NCBI accession	800	-20.9315	-35.1794
ERR598958.bin.65	1484939	0.434807	1595	0.907371	70.03	3.96	0	Saw etal (2020)	VFFT00000000	NCBI accession	250	34.1504	-56.9684
ERR598958.bin.54	1783053	0.435753	1766	0.915501	86.63	0	0	Saw etal (2020)	VFFS00000000	NCBI accession	250	34.1504	-56.9684
ERR598958.bin.45	2040367	0.467421	2005	0.904499	78.15	2.97	33.33	Saw etal (2020)	VFFR00000000	NCBI accession	250	34.1504	-56.9684
ERR598957.bin.32	1227201	0.334734	1397	0.946009	81.25	1.49	0	Saw etal (2020)	VFFQ00000000	NCBI accession	155	-23.2189	-129.5
ERR598948.bin.62	1646789	0.400764	1636	0.942414	95.62	0.2	0	Saw etal (2020)	VFFP00000000	NCBI accession	115	-9.0063	-139.139
ERR598948.bin.48	2173708	0.448106	1957	0.897018	95.87	0.99	0	Saw etal (2020)	VFFO00000000	NCBI accession	115	-9.0063	-139.139
Casp-Chloro-G4	1176147	0.565213	1303	0.999834	62.75	0.99	0	Maliheh etal (2019)	GCA_002816705.1	NCBI accession	< 150	NA	NA
Casp-Chloro-G3	1357641	0.561279	1296	0.858594	71.73	0	0	Maliheh etal (2019)	GCA_002816715.1	NCBI accession	< 150	NA	NA
Casp-Chloro-G2	1904671	0.610433	1775	0.860471	70.96	0.5	0	Maliheh etal (2019)	GCA_002816575.1	NCBI accession	< 150	NA	NA
AD-804-J14_MRT_500m	1771905	0.46461	1691	0.879347	68.54	5.64	100	Saw etal (2020)	VEXF00000000	NCBI accession	500	11.37	142.428
AC-647-P02_OGT_505m	1374931	0.437551	1378	0.911018	57.62	0	0	Saw etal (2020)	VEXB00000000	NCBI accession	505	29.15	142.801
AC-647-N09_OGT_505m	1047363	0.524156	1004	0.808977	50.99	0	0	Saw etal (2020)	VEXC00000000	NCBI accession	505	29.15	142.801
AC-409-J13_OGT_754m	1028817	0.414945	995	0.904624	66.01	0	0	Saw etal (2020)	VEXD00000000	NCBI accession	754	29.15	142.801
164-200.bin.8	1743277	0.437879	1869	0.904782	68.91	0	0	Saw etal (2020)	RQON00000000	biosample accession	200	31.6667	-64.1667
164-200.bin.7	1860312	0.50206	1970	0.872802	57.8	1.98	50	Saw etal (2020)	RQOO00000000	biosample accession	200	31.6667	-64.1667
164-200.bin.5	1951973	0.419648	1955	0.92831	90.56	1.98	0	Saw etal (2020)	RQOP00000000	biosample accession	200	31.6667	-64.1667
164-200.bin.4	1996886	0.466062	1945	0.899799	84.86	3.08	0	Saw etal (2020)	RQOQ00000000	biosample accession	200	31.6667	-64.1667
136-0.bin.13	1333938	0.309389	1421	0.953842	85.97	1.98	0	Saw etal (2020)	RQOS00000000	biosample accession	0	31.6667	-64.1667
134-200.bin.24	1271453	0.435009	1237	0.911434	61.93	0	0	Saw etal (2020)	RQOT00000000	biosample accession	200	31.6667	-64.1667
134-200.bin.16	1935661	0.464893	1843	0.90305	83.14	0	0	Saw etal (2020)	RQOU00000000	biosample accession	200	31.6667	-64.1667
108-80.bin.6	1304149	0.309026	1395	0.956159	84.82	3.96	0	Saw etal (2020)	RQOV00000000	biosample accession	80	31.6667	-64.1667
108-200.bin.7	1570659	0.464475	1566	0.90694	66.45	0	0	Saw etal (2020)	RQOW00000000	biosample accession	200	31.6667	-64.1667
108-200.bin.5	1799763	0.418725	1884	0.927497	85.48	1.1	0	Saw etal (2020)	RQOX00000000	biosample accession	200	31.6667	-64.1667
TARA_137_MES_0.22-3_bins_7_4_6	3121826	0.585904	2990	0.852674	97.03	0.5	0	Saw etal (2020)	VFHX00000000	NCBI accession	375	14.2025	-116.643
TARA_124_MIX_0.22-3_bins_29_26	1390430	0.311578	1438	0.955878	88.91	1.98	50	Saw etal (2020)	VFHW00000000	NCBI accession	120	-9.0714	-140.597
TARA_123_MIX_0.22-3_bins_14_13_11	2275237	0.464089	2122	0.898826	91.75	1.98	0	Saw etal (2020)	VFHV00000000	NCBI accession	150	-8.9109	-140.285
TARA_032_DCM_0.22-1.6_bins_66_22	1650912	0.418976	1652	0.943251	98.68	0.44	0	Saw etal (2020)	VFHU00000000	NCBI accession	80	23.4183	37.245
DYC11-1	3356263	57.9	3225	85.1	89.2	1.8		Wei etal (2020)	SAMN10067966	NCBI accession	1000	141.983	11.545
DYC11-2	2615624	57.8	2521	86.4	89.2	3.6		Wei etal (2020)	SAMN10067976	NCBI accession	1000	141.983	11.545
DYM-1	2243111	58.8	2251	86.2	75.7	0.9		Wei etal (2020)	SAMN10067977	NCBI accession	3000 and 5000	mixed	mixed
DYM-2	1863538	57.8	1807	86	79.3	6.3		Wei etal (2020)	SAMN10067969	NCBI accession	3000 and 5000	mixed	mixed
TSL01	2730379	59.1	2709	86.1	82	1.8		Wei etal (2020)	SAMN10067968	NCBI accession	7100	141.936	10.995
TSL15	2856519	59.1	2786	86.2	87.4	1.8		Wei etal (2020)	SAMN10067973	NCBI accession	8100	142.157	11.132
TSL19	3034115	59	2893	87.2	87.4	1.8		Wei etal (2020)	SAMN10067974	NCBI accession	10900	142.197	11.33
TSL11	3338622	58.9	3290	86.1	89.2	2.7		Wei etal (2020)	SAMN10067970	NCBI accession	10900	142.19	11.325
TSL14	3142621	58.8	3106	85.7	90.1	0.9		Wei etal (2020)	SAMN10067971	NCBI accession	10900	141.188	11.325
TSM-1	3508052	58	3419	84.6	86.5	1.8		Wei etal (2020)	SAMN10067975	NCBI accession	10900	mixed	mixed
TSM-2	3926591	56.4	3815	84.5	84.7	1.8		Wei etal (2020)	SAMN10067972	NCBI accession	10900	mixed	mixed
Marinithermus hydrothermalis DSM-14884	2269167	0.680758	2249	0.929442	99.15	0	0	Wei etal (2020)	GCA_000195335.1	NCBI accession	NA	NA	NA
Oceanithermus profundus DSM-14977	2439291	0.698148	2407	0.93103	98.72	2.13	0	Wei etal (2020)	GCA_000183745.1	NCBI accession	NA	NA	NA
Thermosporothrix hazakensis ATCC-BAA-1881	7396566	0.530787	6375	0.834642	98.68	10.89	0	Wei etal (2020)	GCA_003253565.1	NCBI accession	NA	NA	NA
Thermogemmatispora carboxidivorans PM5	5607959	0.608821	4428	0.826759	98.18	5	0	Wei etal (2020)	GCA_000702505.1	NCBI accession	NA	NA	NA
Thermogemmatispora onikobensis strain NBRC-111776	5556502	0.611391	4453	0.826602	98.18	1.98	0	Wei etal (2020)	GCA_001748285.1	NCBI accession	NA	NA	NA
Oscillochloris trichoides strain DG-6	4373075	0.584567	3557	0.889869	98.74	0.94	0	Wei etal (2020)	GCA_000152145.1	NCBI accession	NA	NA	NA
Chloroflexus aurantiacus J-10-fl	5258541	0.566972	4219	0.834036	99.69	0	0	Wei etal (2020)	GCA_000018865.1	NCBI accession	NA	NA	NA
Kouleothrix aurantiaca	7798339	0.624739	9847	0.850573	90.4	5.93	0	Wei etal (2020)	GCA_001399705.1	NCBI accession	NA	NA	NA
Herpetosiphon geysericola	6140412	0.507482	5471	0.883218	99.09	0.91	0	Wei etal (2020)	GCA_001306135.1	NCBI accession	NA	NA	NA
Chloroflexus aggregans DSM-9485	4684931	0.564285	3992	0.892793	99.69	0	0	Wei etal (2020)	GCA_000021945.1	NCBI accession	NA	NA	NA
Nitrolancea hollandica Lb	3888104	0.625602	4241	0.840879	97.2	0.93	0	Wei etal (2020)	GCA_000297255.1	NCBI accession	NA	NA	NA
Sphaerobacter thermophilus DSM-20745	3993764	0.681094	3522	0.861518	98.13	0	0	Wei etal (2020)	GCA_000024985.1	NCBI accession	NA	NA	NA
Thermomicrobium roseum DSM-5159	2920744	0.642847	2662	0.892103	98.13	0	0	Wei etal (2020)	GCA_000021685.1	NCBI accession	NA	NA	NA
Thermorudis peleae strain KI4	2934621	0.599088	2691	0.909542	97.82	0	0	Wei etal (2020)	GCA_000744775.1	NCBI accession	NA	NA	NA
Thermanaerothrix daxensis strain GNS-1	3012066	0.559575	2803	0.928449	92.73	7	0	Wei etal (2020)	GCA_001306145.1	NCBI accession	NA	NA	NA
Anaerolinea thermophila UNI-1	3532378	0.538497	3161	0.9218	93.64	4.73	0	Wei etal (2020)	GCA_000199675.1	NCBI accession	NA	NA	NA
Bellilinea caldifistulae strain GOMI-1	3655684	0.528216	3390	0.922529	92.73	6.09	0	Wei etal (2020)	GCA_001306055.1	NCBI accession	NA	NA	NA
Leptolinea tardivitalis strain YMTK-2	3687036	0.468183	3311	0.915468	99.09	7.45	0	Wei etal (2020)	GCA_001050275.1	NCBI accession	NA	NA	NA
Longilinea arvoryzae strain KOME-1	4438311	0.568361	3897	0.897041	97.27	5.64	0	Wei etal (2020)	GCA_001050235.2	NCBI accession	NA	NA	NA
Caldilinea aerophila strain DSM-14535	5144873	0.587671	4127	0.893049	100	1.82	0	Wei etal (2020)	GCA_000281175.1	NCBI accession	NA	NA	NA
Litorilinea aerophila strain PRI-4131	6188716	0.64241	5057	0.878805	99.09	9.73	0	Wei etal (2020)	GCA_002148365.1	NCBI accession	NA	NA	NA
Thermoflexia bacterium-G79	3406238	0.594934	2989	0.902877	79.82	1.82	0	Wei etal (2020)	GCA_011192155.1	NCBI accession	NA	NA	NA
Thermoflexia bacterium	3771559	0.633827	3661	0.841913	89.55	3.82	40	Wei etal (2020)	GCA_007132615.1	NCBI accession	NA	NA	NA
Ardenticatena maritima	3569367	0.595426	3344	0.926521	98.18	5	16.67	Wei etal (2020)	GCA_001293545.1	NCBI accession	NA	NA	NA
Dehalococcoides mccartyi strain 195	1362151	0.472161	1405	0.901409	99.01	0	0	Wei etal (2020)	GCA_000011905.1	NCBI accession	NA	NA	NA
Dehalogenimonas lykanthroporepellens strain BL-DC-9	1686510	0.550444	1703	0.887386	97.36	0	0	Wei etal (2020)	GCA_000143165.1	NCBI accession	NA	NA	NA
Dehalogenimonas alkenigignens strain IP3-3	1851576	0.558222	1879	0.892363	95.21	0	0	Wei etal (2020)	GCA_001466665.1	NCBI accession	NA	NA	NA
Candidatus Thermofonsia Clade 1 bacterium-JP3-13	3671702	0.596564	4165	0.941245	93.64	7.37	75	Wei etal (2020)	GCA_002794555.1	NCBI accession	NA	NA	NA
Candidatus Thermofonsia Clade 2 bacterium-JP1-20	3362403	0.462667	3617	0.932841	75	3.72	20	Wei etal (2020)	GCA_002794505.1	NCBI accession	NA	NA	NA
Chloroflexi bacterium OLB14	3041536	0.401577	3189	0.899213	90.73	1.82	0	Wei etal (2020)	GCA_001567105.1	NCBI accession	NA	NA	NA
