# Supplementary material for: In Situ Genomics and Transcriptomics of SAR202 Subclusters Revealed Subtle Distinct Activities in Deep-Sea Water
Source: Microorganisms. 2022 Aug 12;10(8):1629. doi: 10.3390/microorganisms10081629 (PMC9416657; doi:10.3390/microorganisms10081629)
Supplement: Supplementary file 1 [file microorganisms-10-01629-s001.zip › Table S3.xlsx]

## Sheet: Table S3
Table S3: Information of bacteria genomes used for calculating RED value and phylogenomic tree.
Genome ID	Classification from GTDB database	GTDB Number
Zixibacteria_UBA10806_sp001775395	d__Bacteria;p__Zixibacteria;c__MSB-5A5;o__UBA10806;f__UBA10806;g__UBA10806;s__UBA10806 sp001775395	GCA_002084765.1
Zixibacteria_SM23-73-3_sp001304155	d__Bacteria;p__Zixibacteria;c__MSB-5A5;o__MSB-5A5;f__SM1-73;g__SM23-73-3;s__SM23-73-3 sp001304155	GCA_003697105.1
Zixibacteria_CAIVRH01_sp903908285	d__Bacteria;p__Zixibacteria;c__MSB-5A5;o__MSB-5A5;f__SM1-73;g__CAIVRH01;s__CAIVRH01 sp903908285	GCA_002127415.1
Zixibacteria_JAAZOE01_sp012797915	d__Bacteria;p__Zixibacteria;c__MSB-5A5;o__GN15;f__JAAZOE01;g__JAAZOE01;s__JAAZOE01 sp012797915	GCA_002898195.1
Zixibacteria_B120-G9_sp003641415	d__Bacteria;p__Zixibacteria;c__MSB-5A5;o__GN15;f__FEB-12;g__B120-G9;s__B120-G9 sp003641415	GCA_013202285.1
WOR-3_CAIPLT01_sp903865935	d__Bacteria;p__WOR-3;c__WOR-3;o__UBA2258;f__CAIPLT01;g__CAIPLT01;s__CAIPLT01 sp903865935	GCA_013202315.1
WOR-3_B36-G15_sp003645615	d__Bacteria;p__WOR-3;c__WOR-3;o__SM23-42;f__B36-G15;g__B36-G15;s__B36-G15 sp003645615	GCA_013360195.1
WOR-3_JAADCS01_sp013154295	d__Bacteria;p__WOR-3;c__Hydrothermia;o__LBFQ01;f__LBFQ01;g__JAADCS01;s__JAADCS01 sp013154295	GCA_003598055.1
Wallbacteria_UBA9980_sp002423385	d__Bacteria;p__Wallbacteria;c__UBA9980;o__UBA9980;f__UBA9980;g__UBA9980;s__UBA9980 sp002423385	GCA_003598085.1
Wallbacteria_UBA9980_sp002069765	d__Bacteria;p__Wallbacteria;c__UBA9980;o__UBA9980;f__UBA9980;g__UBA9980;s__UBA9980 sp002069765	GCA_013140775.1
Wallbacteria_UBA9980_sp001791795	d__Bacteria;p__Wallbacteria;c__UBA9980;o__UBA9980;f__UBA9980;g__UBA9980;s__UBA9980 sp001791795	GCA_008363385.1
Verrucomicrobiota_UBA985_sp009937455	d__Bacteria;p__Verrucomicrobiota;c__Verrucomicrobiae;o__Verrucomicrobiales;f__Akkermansiaceae;g__UBA985;s__UBA985 sp009937455	GCA_903849645.1
Verrucomicrobiota_SW10_sp002172625	d__Bacteria;p__Verrucomicrobiota;c__Verrucomicrobiae;o__Verrucomicrobiales;f__Akkermansiaceae;g__SW10;s__SW10 sp002172625	GCF_000179915.2
Verrucomicrobiota_Methylacidiphilum_sp004421185	d__Bacteria;p__Verrucomicrobiota;c__Verrucomicrobiae;o__Methylacidiphilales;f__Methylacidiphilaceae;g__Methylacidiphilum;s__Methylacidiphilum sp004421185	GCA_003162055.1
Verrucomicrobiota_GWF2-57-35_sp001804865	d__Bacteria;p__Verrucomicrobiota;c__Kiritimatiellae;o__LD1-PB3;f__GWF2-57-35;g__GWF2-57-35;s__GWF2-57-35 sp001804865	GCF_900215145.1
UBP7_4484-113_sp002050035	d__Bacteria;p__UBP7_A;c__4484-113;o__4484-113;f__4484-113;g__4484-113;s__4484-113 sp002050035	GCF_010726955.1
UBP7_UBA6624_sp002716355	d__Bacteria;p__UBP7;c__UBA6624;o__UBA6624;f__UBA6624;g__UBA6624;s__UBA6624 sp002716355	GCA_014646515.1
UBP7_NIOZ-UU106_sp014384545	d__Bacteria;p__UBP7;c__UBA6624;o__UBA6624;f__UBA6624;g__NIOZ-UU106;s__NIOZ-UU106 sp014384545	GCF_008386315.1
UBP6_UBA1177_sp902780365	d__Bacteria;p__UBP6;c__UBA1177;o__UBA1177;f__UBA1177;g__UBA1177;s__UBA1177 sp902780365	GCA_003648815.1
UBP6_UBA1177_sp002310995	d__Bacteria;p__UBP6;c__UBA1177;o__UBA1177;f__UBA1177;g__UBA1177;s__UBA1177 sp002310995	GCA_004376485.1
UBP6_UBA1177_sp002310035	d__Bacteria;p__UBP6;c__UBA1177;o__UBA1177;f__UBA1177;g__UBA1177;s__UBA1177 sp002310035	GCA_003978875.1
UBP6_UBA1177_sp002309575	d__Bacteria;p__UBP6;c__UBA1177;o__UBA1177;f__UBA1177;g__UBA1177;s__UBA1177 sp002309575	GCA_013153495.1
UBP6_SLGQ01_sp007136595	d__Bacteria;p__UBP6;c__UBA1177;o__UBA1177;f__UBA1177;g__SLGQ01;s__SLGQ01 sp007136595	GCF_000021545.1
UBP4_UBA4092_sp002428325	d__Bacteria;p__UBP4;c__UBA4092;o__UBA4092;f__UBA4092;g__UBA4092;s__UBA4092 sp002428325	GCF_000020325.1
UBP18_UBA7526_sp002478245	d__Bacteria;p__UBP18;c__UBA7526;o__UBA7526;f__UBA7526;g__UBA7526;s__UBA7526 sp002478245	GCA_011375435.1
UBP17_UBA6191_sp002422125	d__Bacteria;p__UBP17;c__UBA6191;o__UBA6191;f__UBA6191;g__UBA6191;s__UBA6191 sp002422125	GCF_000427095.1
UBP17_GCA-2402105_sp002402105	d__Bacteria;p__UBP17;c__UBA6191;o__UBA6191;f__UBA6191;g__GCA-2402105;s__GCA-2402105 sp002402105	GCA_002336105.1
UBP15_UBA6099_sp002069885	d__Bacteria;p__UBP15;c__UBA6099;o__UBA6099;f__UBA6099;g__UBA6099;s__UBA6099 sp002069885	GCA_903904815.1
UBP15_DSWB01_sp011368175	d__Bacteria;p__UBP15;c__UBA6099;o__UBA6099;f__DSWB01;g__DSWB01;s__DSWB01 sp011368175	GCA_013359125.1
UBP14_UBA6098_sp011388305	d__Bacteria;p__UBP14;c__UBA6098;o__UBA6098;f__UBA6098;g__UBA6098;s__UBA6098 sp011388305	GCA_003542955.1
UBP14_UBA6098_sp002428525	d__Bacteria;p__UBP14;c__UBA6098;o__UBA6098;f__UBA6098;g__UBA6098;s__UBA6098 sp002428525	GCA_003551625.1
UBP14_DTLL01_sp011371545	d__Bacteria;p__UBP14;c__UBA6098;o__DTLL01;f__DTLL01;g__DTLL01;s__DTLL01 sp011371545	GCA_003561965.1
UBP14_4484-93_sp002085385	d__Bacteria;p__UBP14;c__UBA6098;o__4484-93;f__4484-93;g__4484-93;s__4484-93 sp002085385	GCA_003599815.1
UBP13_UBA5359_sp002410925	d__Bacteria;p__UBP13;c__UBA5359;o__UBA5359;f__UBA5359;g__UBA5359;s__UBA5359 sp002410925	GCA_012729785.1
UBA9089_UBA9089_sp003485015	d__Bacteria;p__UBA9089;c__UBA9089;o__UBA9089;f__UBA9089;g__UBA9089;s__UBA9089 sp003485015	GCA_002440765.1
UBA9089_UBA9088_sp003498085	d__Bacteria;p__UBA9089;c__UBA9088;o__UBA9088;f__UBA9088;g__UBA9088;s__UBA9088 sp003498085	GCA_003647755.1
UBA9089_SBAY01_sp005239945	d__Bacteria;p__UBA9089;c__CG2-30-40-21;o__CG2-30-40-21;f__SBAY01;g__SBAY01;s__SBAY01 sp005239945	GCA_002897695.1
UBA9089_CG2-30-40-21_sp001873945	d__Bacteria;p__UBA9089;c__CG2-30-40-21;o__CG2-30-40-21;f__CG2-30-40-21;g__CG2-30-40-21;s__CG2-30-40-21 sp001873945	GCA_013151915.1
UBA8481_UBA8481_sp002780065	d__Bacteria;p__UBA8481;c__UBA8481;o__UBA8481;f__UBA8481;g__UBA8481;s__UBA8481 sp002780065	GCA_003228585.1
UBA8481_J006_sp003697085	d__Bacteria;p__UBA8481;c__UBA8481;o__UBA8481;f__J006;g__J006;s__J006 sp003697085	GCF_900755985.1
UBA6262_WVXT01_sp011773355	d__Bacteria;p__UBA6262;c__UBA6262;o__WVXT01;f__WVXT01;g__WVXT01;s__WVXT01 sp011773355	GCA_014641595.1
UBA6262_WVXT01_sp009619095	d__Bacteria;p__UBA6262;c__UBA6262;o__WVXT01;f__WVXT01;g__WVXT01;s__WVXT01 sp009619095	GCF_900108395.1
UBA6262_UBA6262_sp002441095	d__Bacteria;p__UBA6262;c__UBA6262;o__UBA6262;f__UBA6262;g__UBA6262;s__UBA6262 sp002441095	GCA_007119075.1
UBA6262_Fen-1174_sp003153935	d__Bacteria;p__UBA6262;c__UBA6262;o__UBA6262;f__UBA6262;g__Fen-1174;s__Fen-1174 sp003153935	GCA_000434735.1
UBA2233_UBA2233_sp011620345	d__Bacteria;p__UBA2233;c__UBA2233;o__UBA2233;f__UBA2233;g__UBA2233;s__UBA2233 sp011620345	GCF_006874625.1
UBA2233_UBA2233_sp002347965	d__Bacteria;p__UBA2233;c__UBA2233;o__UBA2233;f__UBA2233;g__UBA2233;s__UBA2233 sp002347965	GCA_903854365.1
UBA10199_SBBF01_sp005240075	d__Bacteria;p__UBA10199;c__UBA10199;o__UBA10199;f__SBBF01;g__SBBF01;s__SBBF01 sp005240075	GCA_012797725.1
UBA10199_2-12-FULL-40-28_sp001798135	d__Bacteria;p__UBA10199;c__UBA10199;o__UBA10199;f__2-12-FULL-40-28;g__2-12-FULL-40-28;s__2-12-FULL-40-28 sp001798135	GCA_900299055.1
UBA10199_1-14-0-20-49-13_sp002796305	d__Bacteria;p__UBA10199;c__UBA10199;o__GCA-002796325;f__1-14-0-20-49-13;g__1-14-0-20-49-13;s__1-14-0-20-49-13 sp002796305	GCA_903920005.1
UBA10199_1-14-0-20-47-16_sp002796325	d__Bacteria;p__UBA10199;c__UBA10199;o__GCA-002796325;f__1-14-0-20-47-16;g__1-14-0-20-47-16;s__1-14-0-20-47-16 sp002796325	GCA_900299205.1
UBA10199_DTNB01_sp011358755	d__Bacteria;p__UBA10199;c__UBA10199;o__DTNB01;f__DTNB01;g__DTNB01;s__DTNB01 sp011358755	GCA_003176075.1
Thermotogota_Pseudothermotoga	d__Bacteria;p__Thermotogota;c__Thermotogae;o__Thermotogales;f__Thermotogaceae;g__Pseudothermotoga_A;s__Pseudothermotoga_A caldifontis	GCA_002321895.1
Thermotogota_Fervidobacterium_gondwanense	d__Bacteria;p__Thermotogota;c__Thermotogae;o__Thermotogales;f__Fervidobacteriaceae;g__Fervidobacterium;s__Fervidobacterium gondwanense	GCA_002343185.1
Thermotogota_Petrotoga_mexicana	d__Bacteria;p__Thermotogota;c__Thermotogae;o__Petrotogales;f__Petrotogaceae;g__Petrotoga;s__Petrotoga mexicana	GCA_011057175.1
Thermotogota_Marinitoga_piezophila	d__Bacteria;p__Thermotogota;c__Thermotogae;o__Petrotogales;f__Petrotogaceae;g__Marinitoga;s__Marinitoga piezophila	GCA_014361055.1
Thermotogota_Kosmotoga	d__Bacteria;p__Thermotogota;c__Thermotogae;o__Petrotogales;f__Kosmotogaceae;g__Kosmotoga_B;s__Kosmotoga_B sp003643975	GCA_003563005.1
Thermosulfidibacterota_Thermosulfidibacter_takaii	d__Bacteria;p__Thermosulfidibacterota;c__Thermosulfidibacteria;o__Thermosulfidibacterales;f__Thermosulfidibacteraceae;g__Thermosulfidibacter;s__Thermosulfidibacter takaii	GCA_003979035.1
Thermosulfidibacterota_JAADEW01_sp013153205	d__Bacteria;p__Thermosulfidibacterota;c__Thermosulfidibacteria;o__Thermosulfidibacterales;f__Thermosulfidibacteraceae;g__JAADEW01;s__JAADEW01 sp013153205	GCA_903821905.1
Thermosulfidibacterota_B14-G1_sp011039915	d__Bacteria;p__Thermosulfidibacterota;c__Thermosulfidibacteria;o__Thermosulfidibacterales;f__B14-G1;g__B14-G1;s__B14-G1 sp011039915	GCA_013152825.1
Thermodesulfobiota_Thermodesulfobium_narugense_A	d__Bacteria;p__Thermodesulfobiota;c__Thermodesulfobiia;o__Thermodesulfobiales;f__Thermodesulfobiaceae;g__Thermodesulfobium;s__Thermodesulfobium narugense_A	GCA_013791675.1
Thermodesulfobiota_Thermodesulfobium_narugense	d__Bacteria;p__Thermodesulfobiota;c__Thermodesulfobiia;o__Thermodesulfobiales;f__Thermodesulfobiaceae;g__Thermodesulfobium;s__Thermodesulfobium narugense	GCA_003557485.1
Thermodesulfobiota_Thermodesulfobium_acidiphilum	d__Bacteria;p__Thermodesulfobiota;c__Thermodesulfobiia;o__Thermodesulfobiales;f__Thermodesulfobiaceae;g__Thermodesulfobium;s__Thermodesulfobium acidiphilum	GCA_003558145.1
Tectomicrobia_J063_sp003696125	d__Bacteria;p__Tectomicrobia;c__Entotheonellia;o__J063;f__J063;g__J063;s__J063 sp003696125	GCA_003556865.1
Tectomicrobia_Entotheonella_palauensis	d__Bacteria;p__Tectomicrobia;c__Entotheonellia;o__Entotheonellales;f__Entotheonellaceae;g__Entotheonella;s__Entotheonella palauensis	GCA_007136585.1
Tectomicrobia_Entotheonella_factor	d__Bacteria;p__Tectomicrobia;c__Entotheonellia;o__Entotheonellales;f__Entotheonellaceae;g__Entotheonella;s__Entotheonella factor	GCA_001873285.1
TA06_SM23-81_sp001304015	d__Bacteria;p__TA06_A;c__DG-26_A;o__SM23-81;f__SM23-81;g__SM23-81;s__SM23-81 sp001304015	GCA_013151235.1
TA06_SM1-40_sp001303705	d__Bacteria;p__TA06;c__DG-26;o__SM1-40;f__SM1-40;g__SM1-40;s__SM1-40 sp001303705	GCA_001873295.1
TA06_E44-bin18_sp004376575	d__Bacteria;p__TA06;c__DG-26;o__E44-bin18;f__E44-bin18;g__E44-bin18;s__E44-bin18 sp004376575	GCA_008501735.1
T1SED10-198M_T1SED10-198M_sp003554345	d__Bacteria;p__T1SED10-198M;c__T1SED10-198M;o__T1SED10-198M;f__T1SED10-198M;g__T1SED10-198M;s__T1SED10-198M sp003554345	GCA_013359335.1
T1Sed10-126_T1Sed10-126_sp003554945	d__Bacteria;p__T1Sed10-126;c__T1Sed10-126;o__T1Sed10-126;f__T1Sed10-126;g__T1Sed10-126;s__T1Sed10-126 sp003554945	GCA_013360215.1
T1Sed10-126_PWOD01_sp003557545	d__Bacteria;p__T1Sed10-126;c__T1Sed10-126;o__T1Sed10-126;f__T1Sed10-126;g__PWOD01;s__PWOD01 sp003557545	GCA_008933615.1
SZUA-79_Acidulodesulfobacterium_sp011358715	d__Bacteria;p__SZUA-79;c__SZUA-79;o__Acidulodesulfobacterales;f__SZUA-79;g__Acidulodesulfobacterium;s__Acidulodesulfobacterium sp011358715	GCA_001443485.1
SZUA-79_Acidulodesulfobacterium_sp003232385	d__Bacteria;p__SZUA-79;c__SZUA-79;o__Acidulodesulfobacterales;f__SZUA-79;g__Acidulodesulfobacterium;s__Acidulodesulfobacterium sp003232385	GCA_005882335.1
SZUA-79_Acidulodesulfobacterium_ferriphilum	d__Bacteria;p__SZUA-79;c__SZUA-79;o__Acidulodesulfobacterales;f__SZUA-79;g__Acidulodesulfobacterium;s__Acidulodesulfobacterium ferriphilum	GCA_005888595.1
SZUA-79_Acidulodesulfobacterium_acidiphilum	d__Bacteria;p__SZUA-79;c__SZUA-79;o__Acidulodesulfobacterales;f__SZUA-79;g__Acidulodesulfobacterium;s__Acidulodesulfobacterium acidiphilum	GCA_011046845.1
SZUA-79_Acididesulfobacter_guangdongensis	d__Bacteria;p__SZUA-79;c__SZUA-79;o__Acidulodesulfobacterales;f__SZUA-79;g__Acididesulfobacter;s__Acididesulfobacter guangdongensis	GCA_005882275.1
SZUA-182_SZUA-191_sp003230535	d__Bacteria;p__SZUA-182;c__SZUA-182;o__SZUA-182;f__SZUA-191;g__SZUA-191;s__SZUA-191 sp003230535	GCA_003527405.1
SZUA-182_DTGQ01_sp011338205	d__Bacteria;p__SZUA-182;c__SZUA-182;o__DTGQ01;f__DTGQ01;g__DTGQ01;s__DTGQ01 sp011338205	GCA_011363075.1
Synergistota_UBA2252_sp002382605	d__Bacteria;p__Synergistota;c__Synergistia;o__Synergistales;f__Thermovirgaceae;g__UBA2252;s__UBA2252 sp002382605	GCA_000353875.1
Synergistota_UBA1876_sp003446665	d__Bacteria;p__Synergistota;c__Synergistia;o__Synergistales;f__Thermovirgaceae;g__UBA1876;s__UBA1876 sp003446665	GCA_002385475.1
Synergistota_58-81_sp012523215	d__Bacteria;p__Synergistota;c__Synergistia;o__Synergistales;f__Thermovirgaceae;g__58-81;s__58-81 sp012523215	GCA_002069605.1
Synergistota_Aminobacterium_colombiense	d__Bacteria;p__Synergistota;c__Synergistia;o__Synergistales;f__Aminobacteriaceae;g__Aminobacterium;s__Aminobacterium colombiense	GCF_000284335.1
Synergistota_DRWO01_sp011375965	d__Bacteria;p__Synergistota;c__Synergistia;o__DRWO01;f__DRWO01;g__DRWO01;s__DRWO01 sp011375965	GCA_002070635.1
Sumerlaeota_JABMPG01_sp013203855	d__Bacteria;p__Sumerlaeota;c__Sumerlaeia;o__UBA8349;f__UBA8349;g__JABMPG01;s__JABMPG01 sp013203855	GCA_012517765.1
Sumerlaeota_HGW-BRC1-1_sp002842095	d__Bacteria;p__Sumerlaeota;c__Sumerlaeia;o__Sumerlaeales;f__Sumerlaeaceae;g__HGW-BRC1-1;s__HGW-BRC1-1 sp002842095	GCA_003650285.1
Sumerlaeota_DRVG01_sp011374125	d__Bacteria;p__Sumerlaeota;c__Sumerlaeia;o__Sumerlaeales;f__Sumerlaeaceae;g__DRVG01;s__DRVG01 sp011374125	GCA_011369465.1
Sumerlaeota_SLMS01_sp007132505	d__Bacteria;p__Sumerlaeota;c__Sumerlaeia;o__SLMS01;f__SLMS01;g__SLMS01;s__SLMS01 sp007132505	GCA_011526015.1
SpSt-956_SpSt-956_sp011343225	d__Bacteria;p__SpSt-956;c__SpSt-956;o__SpSt-956;f__SpSt-956;g__SpSt-956;s__SpSt-956 sp011343225	GCA_003854955.1
SpSt-318_SpSt-318_sp011047235	d__Bacteria;p__SpSt-318;c__SpSt-318;o__SpSt-318;f__SpSt-318;g__SpSt-318;s__SpSt-318 sp011047235	GCA_000494225.1
SpSt-1050_SpSt-1050_sp011373705	d__Bacteria;p__SpSt-1050;c__SpSt-1050;o__SpSt-1050;f__SpSt-1050;g__SpSt-1050;s__SpSt-1050 sp011373705	GCA_002898315.1
Spirochaetota_WRIV01_sp009782555	d__Bacteria;p__Spirochaetota;c__Spirochaetia;o__Treponematales;f__Treponemataceae_B;g__WRIV01;s__WRIV01 sp009782555	GCA_011364105.1
Spirochaetota_Marispirochaeta_associata	d__Bacteria;p__Spirochaetota;c__Spirochaetia;o__JC444;f__Marispirochaetaceae;g__Marispirochaeta;s__Marispirochaeta associata	GCA_011388315.1
Spirochaetota_UBA2033_sp002333425	d__Bacteria;p__Spirochaetota;c__Leptospirae;o__Leptospirales;f__Leptospiraceae;g__UBA2033;s__UBA2033 sp002333425	GCA_011047215.1
Spirochaetota_GWF1-51-8_sp001829395	d__Bacteria;p__Spirochaetota;c__Brevinematia;o__Brevinematales;f__GWF1-51-8;g__GWF1-51-8;s__GWF1-51-8 sp001829395	GCF_012978815.1
SM23-31_B21-G16_sp003644825	d__Bacteria;p__SM23-31;c__SM23-31;o__B21-G16;f__B21-G16;g__B21-G16;s__B21-G16 sp003644825	GCF_004357905.1
SLNR01_SLNR01_sp007132905	d__Bacteria;p__SLNR01;c__SLNR01;o__SLNR01;f__SLNR01;g__SLNR01;s__SLNR01 sp007132905	GCF_013201825.1
Schekmanbacteria_J061_sp003695725	d__Bacteria;p__Schekmanbacteria;c__GWA2-38-11;o__GWA2-38-11;f__J061;g__J061;s__J061 sp003695725	GCA_013215915.1
Schekmanbacteria_GWA2-38-11_sp001790715	d__Bacteria;p__Schekmanbacteria;c__GWA2-38-11;o__GWA2-38-11;f__GWA2-38-11;g__GWA2-38-11;s__GWA2-38-11 sp001790715	GCF_000813345.1
Schekmanbacteria_2-02-FULL-38-14-A_sp001790855	d__Bacteria;p__Schekmanbacteria;c__GWA2-38-11;o__GWA2-38-11;f__GWA2-38-11;g__2-02-FULL-38-14-A;s__2-02-FULL-38-14-A sp001790855	GCA_002773835.1
SAR324_UBA1014_sp001469005	d__Bacteria;p__SAR324;c__SAR324;o__SAR324;f__NAC60-12;g__UBA1014;s__UBA1014 sp001469005	GCF_002817655.1
SAR324_JCVI-SCAAA005_sp002683655	d__Bacteria;p__SAR324;c__SAR324;o__SAR324;f__NAC60-12;g__JCVI-SCAAA005;s__JCVI-SCAAA005 sp002683655	GCF_000648235.2
SAR324_GCA-2753255_sp002753255	d__Bacteria;p__SAR324;c__SAR324;o__SAR324;f__GCA-2753255;g__GCA-2753255;s__GCA-2753255 sp002753255	GCA_009885755.1
RUG730_RUG730_sp900321865	d__Bacteria;p__RUG730;c__RUG730;o__RUG730;f__RUG730;g__RUG730;s__RUG730 sp900321865	GCF_000469585.1
Riflebacteria_Rifleibacterium_sp009928855	d__Bacteria;p__Riflebacteria;c__Ozemobacteria;o__Ozemobacterales;f__Ozemobacteraceae;g__Rifleibacterium;s__Rifleibacterium sp009928855	GCF_014203025.1
Riflebacteria_Rifleibacterium_sp002839435	d__Bacteria;p__Riflebacteria;c__Ozemobacteria;o__Ozemobacterales;f__Ozemobacteraceae;g__Rifleibacterium;s__Rifleibacterium sp002839435	GCF_000177635.2
Riflebacteria_Rifleibacterium_amylolyticum	d__Bacteria;p__Riflebacteria;c__Ozemobacteria;o__Ozemobacterales;f__Ozemobacteraceae;g__Rifleibacterium;s__Rifleibacterium amylolyticum	GCA_002432865.1
Riflebacteria_Ozemobacter_sp012517355	d__Bacteria;p__Riflebacteria;c__Ozemobacteria;o__Ozemobacterales;f__Ozemobacteraceae;g__Ozemobacter;s__Ozemobacter sp012517355	GCA_012522635.1
Riflebacteria_JAAYNI01_sp012520995	d__Bacteria;p__Riflebacteria;c__Ozemobacteria;o__Ozemobacterales;f__Ozemobacteraceae;g__JAAYNI01;s__JAAYNI01 sp012520995	GCF_004353895.1
RBG-13-66-14_RBG-13-66-14_sp001774505	d__Bacteria;p__RBG-13-66-14;c__RBG-13-66-14;o__RBG-13-66-14;f__RBG-13-66-14;g__RBG-13-66-14;s__RBG-13-66-14 sp001774505	GCA_002391675.1
RBG-13-66-14_WVWN01_sp011773985	d__Bacteria;p__RBG-13-66-14;c__B26-G2;o__WVWN01;f__WVWN01;g__WVWN01;s__WVWN01 sp011773985	GCF_000378005.1
RBG-13-66-14_B26-G2_sp003647715	d__Bacteria;p__RBG-13-66-14;c__B26-G2;o__B26-G2;f__B26-G2;g__B26-G2;s__B26-G2 sp003647715	GCF_000020945.1
RBG-13-61-14_RBG-13-61-14_sp001797815	d__Bacteria;p__RBG-13-61-14;c__RBG-13-61-14;o__RBG-13-61-14;f__RBG-13-61-14;g__RBG-13-61-14;s__RBG-13-61-14 sp001797815	GCA_013153035.1
RBG-13-61-14_DTOP01_sp011337885	d__Bacteria;p__RBG-13-61-14;c__RBG-13-61-14;o__RBG-13-61-14;f__DRUE01;g__DTOP01;s__DTOP01 sp011337885	GCA_013178255.1
RBG-13-61-14_DRUE01_sp011388515	d__Bacteria;p__RBG-13-61-14;c__RBG-13-61-14;o__RBG-13-61-14;f__DRUE01;g__DRUE01;s__DRUE01 sp011388515	GCA_903928835.1
RBG-13-61-14_CAIYYW01_sp903930515	d__Bacteria;p__RBG-13-61-14;c__RBG-13-61-14;o__RBG-13-61-14;f__DRUE01;g__CAIYYW01;s__CAIYYW01 sp903930515	GCF_012932785.1
RBG-13-61-14_CAIYYW01_sp903897985	d__Bacteria;p__RBG-13-61-14;c__RBG-13-61-14;o__RBG-13-61-14;f__DRUE01;g__CAIYYW01;s__CAIYYW01 sp903897985	GCA_009924885.1
Ratteibacteria_MWAK01_sp002069365	d__Bacteria;p__Ratteibacteria;c__UBA8468;o__MWAK01;f__MWAK01;g__MWAK01;s__MWAK01 sp002069365	GCA_011042595.1
Ratteibacteria_DTJG01_sp002070645	d__Bacteria;p__Ratteibacteria;c__UBA8468;o__B48-G9;f__DTJG01;g__DTJG01;s__DTJG01 sp002070645	GCA_011049115.1
Ratteibacteria_JAAYXZ01_sp012515635	d__Bacteria;p__Ratteibacteria;c__UBA8468;o__B48-G9;f__B48-G9;g__JAAYXZ01;s__JAAYXZ01 sp012515635	GCA_013153415.1
Ratteibacteria_DSTR01_sp011329245	d__Bacteria;p__Ratteibacteria;c__UBA8468;o__B48-G9;f__B48-G9;g__DSTR01;s__DSTR01 sp011329245	GCA_011370045.1
QNDG01_QNDG01_sp003645915	d__Bacteria;p__QNDG01;c__QNDG01;o__QNDG01;f__QNDG01;g__QNDG01;s__QNDG01 sp003645915	GCA_012841005.1
QNDG01_JABMRT01_sp013202295	d__Bacteria;p__QNDG01;c__QNDG01;o__QNDG01;f__JABMRT01;g__JABMRT01;s__JABMRT01 sp013202295	GCA_012799605.1
QNDG01_DSAP01_sp011046415	d__Bacteria;p__QNDG01;c__QNDG01;o__QNDG01;f__JABMRT01;g__DSAP01;s__DSAP01 sp011046415	GCA_012837285.1
QNDG01_DTFT01_sp011363065	d__Bacteria;p__QNDG01;c__QNDG01;o__QNDG01;f__DTFT01;g__DTFT01;s__DTFT01 sp011363065	GCA_012735455.1
QNDG01_DSAB01_sp011388275	d__Bacteria;p__QNDG01;c__QNDG01;o__QNDG01;f__DSAB01;g__DSAB01;s__DSAB01 sp011388275	GCA_012523785.1
Proteobacteria_UBA7966_sp002299125	d__Bacteria;p__Proteobacteria;c__Gammaproteobacteria;o__UBA7966;f__UBA7966;g__UBA7966;s__UBA7966 sp002299125	GCA_011333285.1
Proteobacteria_VJOY01_sp007109405	d__Bacteria;p__Proteobacteria;c__Gammaproteobacteria;o__Pseudomonadales;f__Pseudomonadaceae;g__VJOY01;s__VJOY01 sp007109405	GCA_011334575.1
Proteobacteria_Aromatoleum_tolulyticum	d__Bacteria;p__Proteobacteria;c__Gammaproteobacteria;o__Burkholderiales;f__Rhodocyclaceae;g__Aromatoleum;s__Aromatoleum tolulyticum	GCA_012839925.1
Proteobacteria_Mesorhizobium	d__Bacteria;p__Proteobacteria;c__Alphaproteobacteria;o__Rhizobiales;f__Rhizobiaceae;g__Mesorhizobium_A;s__Mesorhizobium_A sp002336975	GCA_014360335.1
Proteobacteria_CAG-267_sp900551865	d__Bacteria;p__Proteobacteria;c__Alphaproteobacteria;o__RF32;f__CAG-239;g__CAG-267;s__CAG-267 sp900551865	GCF_008362905.1
Poribacteria_WGA-3G_sp000406005	d__Bacteria;p__Poribacteria;c__WGA-4E;o__WGA-4E;f__WGA-3G;g__WGA-3G;s__WGA-3G sp000406005	GCF_000010985.1
Poribacteria_MSPOR6_sp009839975	d__Bacteria;p__Poribacteria;c__WGA-4E;o__WGA-4E;f__WGA-3G;g__MSPOR6;s__MSPOR6 sp009839975	GCF_000025725.1
Poribacteria_PCPOR2b_sp003635265	d__Bacteria;p__Poribacteria;c__WGA-4E;o__WGA-4E;f__PCPOR2b;g__PCPOR2b;s__PCPOR2b sp003635265	GCA_001603805.1
Poribacteria_B28-G17_sp003645735	d__Bacteria;p__Poribacteria;c__WGA-4E;o__B28-G17;f__B28-G17;g__B28-G17;s__B28-G17 sp003645735	GCF_004087915.1
Planctomycetota_Schlesneria_sp903834925	d__Bacteria;p__Planctomycetota;c__Planctomycetes;o__Planctomycetales;f__Planctomycetaceae;g__Schlesneria;s__Schlesneria sp903834925	GCA_014647055.1
Planctomycetota_Pla111_sp007859945	d__Bacteria;p__Planctomycetota;c__Planctomycetes;o__Pirellulales;f__Ga0077529;g__Pla111;s__Pla111 sp007859945	GCF_001485435.1
Planctomycetota_Paludisphaera_sp001898385	d__Bacteria;p__Planctomycetota;c__Planctomycetes;o__Isosphaerales;f__Isosphaeraceae;g__Paludisphaera;s__Paludisphaera sp001898385	GCF_900176165.1
Planctomycetota_T3Sed10-213_sp012729675	d__Bacteria;p__Planctomycetota;c__Phycisphaerae;o__Sedimentisphaerales;f__Anaerohalophaeraceae;g__T3Sed10-213;s__T3Sed10-213 sp012729675	GCF_004684245.1
Patescibacteria_UBA7396_sp002470645	d__Bacteria;p__Patescibacteria;c__Gracilibacteria;o__BD1-5;f__UBA6164;g__UBA7396;s__UBA7396 sp002470645	GCF_001535545.1
Patescibacteria_UBA7522_sp002476865	d__Bacteria;p__Patescibacteria;c__CPR2;o__UBA1875;f__UBA1875;g__UBA7522;s__UBA7522 sp002476865	GCA_903910645.1
Omnitrophota_UBA6215_sp002421665	d__Bacteria;p__Omnitrophota;c__Koll11;o__UBA6215;f__UBA6215;g__UBA6215;s__UBA6215 sp002421665	GCA_002742935.1
Omnitrophota_JABMRA01_sp013202925	d__Bacteria;p__Omnitrophota;c__Koll11;o__UBA10183;f__UBA10183;g__JABMRA01;s__JABMRA01 sp013202925	GCA_007124045.1
Omnitrophota_DTKH01_sp011333545	d__Bacteria;p__Omnitrophota;c__Koll11;o__GIF10;f__UBA6249;g__DTKH01;s__DTKH01 sp011333545	GCA_003477045.1
Omnitrophota_B26-G9_sp003645745	d__Bacteria;p__Omnitrophota;c__Koll11;o__B26-G9;f__B26-G9;g__B26-G9;s__B26-G9 sp003645745	GCA_003252515.1
OLB16_SURF-12_sp003598175	d__Bacteria;p__OLB16;c__OLB16;o__SURF-12;f__SURF-12;g__SURF-12;s__SURF-12 sp003598175	GCA_003165355.1
OLB16_JABLXU01_sp013177805	d__Bacteria;p__OLB16;c__OLB16;o__SURF-12;f__SURF-12;g__JABLXU01;s__JABLXU01 sp013177805	GCA_002401785.1
OLB16_OLB16_sp001567115	d__Bacteria;p__OLB16;c__OLB16;o__OLB16;f__OLB16;g__OLB16;s__OLB16 sp001567115	GCA_000996275.1
OLB16_JABWAZ01_sp013360775	d__Bacteria;p__OLB16;c__OLB16;o__OLB16;f__OLB16;g__JABWAZ01;s__JABWAZ01 sp013360775	GCA_001000065.1
NPL-UPA2_NPL-UPA2_sp003574845	d__Bacteria;p__NPL-UPA2;c__NPL-UPA2;o__NPL-UPA2;f__NPL-UPA2;g__NPL-UPA2;s__NPL-UPA2 sp003574845	GCA_011389435.1
NPL-UPA2_JAADIA01_sp013151555	d__Bacteria;p__NPL-UPA2;c__NPL-UPA2;o__NPL-UPA2;f__JAADIA01;g__JAADIA01;s__JAADIA01 sp013151555	GCA_001871075.1
Nitrospirota_Leptospirillum_A_rubarum	d__Bacteria;p__Nitrospirota_A;c__Leptospirillia;o__Leptospirillales;f__Leptospirillaceae;g__Leptospirillum_A;s__Leptospirillum_A rubarum	GCA_001871015.1
Nitrospirota_Leptospirillum_A_ferriphilum_B	d__Bacteria;p__Nitrospirota_A;c__Leptospirillia;o__Leptospirillales;f__Leptospirillaceae;g__Leptospirillum_A;s__Leptospirillum_A ferriphilum_B	GCA_001775255.1
Nitrospirota_Leptospirillum_A_ferriphilum	d__Bacteria;p__Nitrospirota_A;c__Leptospirillia;o__Leptospirillales;f__Leptospirillaceae;g__Leptospirillum_A;s__Leptospirillum_A ferriphilum	GCA_002868865.1
Nitrospirota_Leptospirillum_ferrooxidans	d__Bacteria;p__Nitrospirota_A;c__Leptospirillia;o__Leptospirillales;f__Leptospirillaceae;g__Leptospirillum;s__Leptospirillum ferrooxidans	GCA_002869005.1
Nitrospirota_0-14-3-00-41-53_sp002780895	d__Bacteria;p__Nitrospirota;c__Thermodesulfovibrionia;o__Thermodesulfovibrionales;f__SM23-35;g__0-14-3-00-41-53;s__0-14-3-00-41-53 sp002780895	GCA_002869015.1
Nitrospirota_SCVQ01_sp004296865	d__Bacteria;p__Nitrospirota;c__Nitrospiria;o__Nitrospirales;f__Nitrospiraceae;g__SCVQ01;s__SCVQ01 sp004296865	GCA_001797445.1
Nitrospirota_Palsa-1315_sp002869925	d__Bacteria;p__Nitrospirota;c__Nitrospiria;o__Nitrospirales;f__Nitrospiraceae;g__Palsa-1315;s__Palsa-1315 sp002869925	GCA_001873935.1
Nitrospirota_Nitrospira_F_sp002331335	d__Bacteria;p__Nitrospirota;c__Nitrospiria;o__Nitrospirales;f__Nitrospiraceae;g__Nitrospira_F;s__Nitrospira_F sp002331335	GCA_007280195.1
Nitrospirota_Nitrospira_D_lenta	d__Bacteria;p__Nitrospirota;c__Nitrospiria;o__Nitrospirales;f__Nitrospiraceae;g__Nitrospira_D;s__Nitrospira_D lenta	GCA_001443455.1
Nitrospinota_2-12-FULL-45-22_sp001803565	d__Bacteria;p__Nitrospinota_B;c__2-12-FULL-45-22;o__2-12-FULL-45-22;f__2-12-FULL-45-22;g__2-12-FULL-45-22;s__2-12-FULL-45-22 sp001803565	GCA_005879585.1
Nitrospinota_Bin107_sp009839615	d__Bacteria;p__Nitrospinota_A;c__UBA8248;o__UBA8248;f__UBA8248;g__Bin107;s__Bin107 sp009839615	GCA_013152215.1
Nitrospinota_Bin107_sp002238965	d__Bacteria;p__Nitrospinota_A;c__UBA8248;o__UBA8248;f__UBA8248;g__Bin107;s__Bin107 sp002238965	GCA_903872255.1
Nitrospinota_2-12-FULL-69-37_sp001790955	d__Bacteria;p__Nitrospinota_A;c__UBA8248;o__UBA8248;f__UBA8248;g__2-12-FULL-69-37;s__2-12-FULL-69-37 sp001790955	GCA_013201405.1
Nitrospinota_UBA3496_sp002377645	d__Bacteria;p__Nitrospinota_A;c__UBA8248;o__UBA8248;f__UBA3496;g__UBA3496;s__UBA3496 sp002377645	GCF_000018405.1
Nitrospinota_UBA9942_sp003489165	d__Bacteria;p__Nitrospinota;c__UBA9942;o__UBA9942;f__UBA9942;g__UBA9942;s__UBA9942 sp003489165	GCA_001751155.1
Nitrospinota_UBA9942_sp001805005	d__Bacteria;p__Nitrospinota;c__UBA9942;o__UBA9942;f__UBA9942;g__UBA9942;s__UBA9942 sp001805005	GCA_002715585.2
Nitrospinota_UBA7883_sp002500605	d__Bacteria;p__Nitrospinota;c__UBA7883;o__UBA7883;f__UBA7883;g__UBA7883;s__UBA7883 sp002500605	GCA_902609885.1
Nitrospinota_LS-NOB_sp002454045	d__Bacteria;p__Nitrospinota;c__Nitrospinia;o__Nitrospinales;f__Nitrospinaceae;g__LS-NOB;s__LS-NOB sp002454045	GCA_002898375.1
Myxococcota_JAAYBZ01_sp012744445	d__Bacteria;p__Myxococcota;c__Polyangia;o__Polyangiales;f__SG8-38;g__JAAYBZ01;s__JAAYBZ01 sp012744445	GCA_002071245.1
Myxococcota_Haliangium_ochraceum	d__Bacteria;p__Myxococcota;c__Polyangia;o__Haliangiales;f__Haliangiaceae;g__Haliangium;s__Haliangium ochraceum	GCA_013824835.1
Myxococcota_SLRQ01_sp007130885	d__Bacteria;p__Myxococcota;c__Myxococcia;o__SLRQ01;f__SLRQ01;g__SLRQ01;s__SLRQ01 sp007130885	GCA_001802645.1
Myxococcota_Corallococcus_sp003611675	d__Bacteria;p__Myxococcota;c__Myxococcia;o__Myxococcales;f__Myxococcaceae;g__Corallococcus;s__Corallococcus sp003611675	GCA_007571325.1
Muirbacteria_Muirbacterium_halophilum	d__Bacteria;p__Muirbacteria;c__Muirbacteriia;o__Muirbacteriales;f__Muirbacteriaceae;g__Muirbacterium;s__Muirbacterium halophilum	GCA_004322275.1
Moduliflexota_Vecturithrix_granuli	d__Bacteria;p__Moduliflexota;c__Moduliflexia;o__Moduliflexales;f__Moduliflexaceae;g__Vecturithrix;s__Vecturithrix granuli	GCA_009724975.1
Moduliflexota_Moduliflexus_flocculans	d__Bacteria;p__Moduliflexota;c__Moduliflexia;o__Moduliflexales;f__Moduliflexaceae;g__Moduliflexus;s__Moduliflexus flocculans	GCF_000512235.1
Moduliflexota_GCA-2748425_sp002748425	d__Bacteria;p__Moduliflexota;c__Moduliflexia;o__Moduliflexales;f__Moduliflexaceae;g__GCA-2748425;s__GCA-2748425 sp002748425	GCA_002067475.1
Moduliflexota_DSSU01_sp011330975	d__Bacteria;p__Moduliflexota;c__Moduliflexia;o__Moduliflexales;f__DSSU01;g__DSSU01;s__DSSU01 sp011330975	GCA_002352485.1
Methylomirabilota_AR8_sp003220195	d__Bacteria;p__Methylomirabilota;c__Methylomirabilia;o__Rokubacteriales;f__GWA2-73-35;g__AR8;s__AR8 sp003220195	GCA_002402795.1
Methylomirabilota_AR31_sp003221635	d__Bacteria;p__Methylomirabilota;c__Methylomirabilia;o__Rokubacteriales;f__GWA2-73-35;g__AR31;s__AR31 sp003221635	GCA_009780995.1
Methylomirabilota_AR12_sp003220225	d__Bacteria;p__Methylomirabilota;c__Methylomirabilia;o__Rokubacteriales;f__GWA2-73-35;g__AR12;s__AR12 sp003220225	GCF_000020965.1
Methylomirabilota_40CM-4-69-5_sp001917535	d__Bacteria;p__Methylomirabilota;c__Methylomirabilia;o__Rokubacteriales;f__GWA2-73-35;g__40CM-4-69-5;s__40CM-4-69-5 sp001917535	GCF_000021645.1
Methylomirabilota_CSP1-5_sp012974305	d__Bacteria;p__Methylomirabilota;c__Methylomirabilia;o__Methylomirabilales;f__CSP1-5;g__CSP1-5;s__CSP1-5 sp012974305	GCA_002878375.1
Mcinerneyibacteriota_Mcinerneyibacterium_aminivorans	d__Bacteria;p__Mcinerneyibacteriota;c__Mcinerneyibacteria;o__Mcinerneyibacteriales;f__Mcinerneyibacteriaceae;g__Mcinerneyibacterium;s__Mcinerneyibacterium aminivorans	GCF_008124665.1
Mcinerneyibacteriota_DSCS01_sp011048995	d__Bacteria;p__Mcinerneyibacteriota;c__Mcinerneyibacteria;o__Mcinerneyibacteriales;f__DSCS01;g__DSCS01;s__DSCS01 sp011048995	GCA_011333985.1
Marinisomatota_GCA-002707645_sp002707645	d__Bacteria;p__Marinisomatota;c__Marinisomatia;o__SCGC-AAA003-L08;f__GCA-002707645;g__GCA-002707645;s__GCA-002707645 sp002707645	GCA_005880875.1
Marinisomatota_GCA-2691785_sp002691785	d__Bacteria;p__Marinisomatota;c__Marinisomatia;o__Marinisomatales;f__UBA1611;g__GCA-2691785;s__GCA-2691785 sp002691785	GCA_005879785.1
Marinisomatota_GCA-002718655_sp002718655	d__Bacteria;p__Marinisomatota;c__Marinisomatia;o__Marinisomatales;f__UBA1611;g__GCA-002718655;s__GCA-002718655 sp002718655	GCA_003135895.1
Marinisomatota_JABMQW01_sp013203115	d__Bacteria;p__Marinisomatota;c__Marinisomatia;o__Marinisomatales;f__TCS56;g__JABMQW01;s__JABMQW01 sp013203115	GCA_003243885.1
Margulisbacteria_SpSt-849_sp011333685	d__Bacteria;p__Margulisbacteria;c__WOR-1;o__O2-12-FULL-45-9;f__XYB2-FULL-48-7;g__SpSt-849;s__SpSt-849 sp011333685	GCA_003491925.1
Margulisbacteria_GWF2-35-9_sp001783275	d__Bacteria;p__Margulisbacteria;c__Riflemargulisbacteria;o__GWF2-35-9;f__GWF2-35-9;g__GWF2-35-9;s__GWF2-35-9 sp001783275	GCA_001777915.1
Margulisbacteria_CAIUUT01_sp903902445	d__Bacteria;p__Margulisbacteria;c__Riflemargulisbacteria;o__GWF2-35-9;f__GWF2-35-9;g__CAIUUT01;s__CAIUUT01 sp903902445	GCA_002347565.1
Margulisbacteria_RHAI01_sp010028705	d__Bacteria;p__Margulisbacteria;c__Marinamargulisbacteria;o__SXXA01;f__SXXA01;g__RHAI01;s__RHAI01 sp010028705	GCA_002412795.1
Margulisbacteria_AAA071-K20_sp003265975	d__Bacteria;p__Margulisbacteria;c__Marinamargulisbacteria;o__GCA-2716485;f__AAA071-K20;g__AAA071-K20;s__AAA071-K20 sp003265975	GCA_002403115.1
Lindowbacteria_2-12-FULL-62-27_sp001784175	d__Bacteria;p__Lindowbacteria;c__2-12-FULL-62-27;o__2-12-FULL-62-27;f__2-12-FULL-62-27;g__2-12-FULL-62-27;s__2-12-FULL-62-27 sp001784175	GCA_902826705.1
Latescibacterota_SLHA01_sp007136405	d__Bacteria;p__Latescibacterota;c__UBA2968;o__UBA8231;f__UBA8231;g__SLHA01;s__SLHA01 sp007136405	GCA_011357805.1
Latescibacterota_GCA-2724215_sp009840005	d__Bacteria;p__Latescibacterota;c__UBA2968;o__UBA8231;f__UBA8231;g__GCA-2724215;s__GCA-2724215 sp009840005	GCA_005893185.1
Latescibacterota_GCA-2709665_sp002709665	d__Bacteria;p__Latescibacterota;c__UBA2968;o__UBA2968;f__GCA-2709665;g__GCA-2709665;s__GCA-2709665 sp002709665	GCA_005893265.1
Latescibacterota_SICM01_sp009694805	d__Bacteria;p__Latescibacterota;c__UBA2968;o__SICM01;f__SICM01;g__SICM01;s__SICM01 sp009694805	GCA_005893275.1
Latescibacterota_JAAXHH01_sp009835325	d__Bacteria;p__Latescibacterota;c__JAAXHH01;o__JAAXHH01;f__JAAXHH01;g__JAAXHH01;s__JAAXHH01 sp009835325	GCA_001799975.1
KSB1_JAAYTV01_sp012523655	d__Bacteria;p__KSB1;c__UBA2214;o__UBA2214;f__UBA2214;g__JAAYTV01;s__JAAYTV01 sp012523655	GCA_001799675.1
KSB1_QEVD01_sp013359425	d__Bacteria;p__KSB1;c__UBA2214;o__DRLW01;f__QEVD01;g__QEVD01;s__QEVD01 sp013359425	GCA_002311025.1
KSB1_DSNU01_sp011047125	d__Bacteria;p__KSB1;c__UBA2214;o__DRLW01;f__QEVD01;g__DSNU01;s__DSNU01 sp011047125	GCA_001799715.1
KSB1_DRLW01_sp011375275	d__Bacteria;p__KSB1;c__UBA2214;o__DRLW01;f__DRLW01;g__DRLW01;s__DRLW01 sp011375275	GCA_001800275.1
Krumholzibacteriota_Glo-17_sp003353795	d__Bacteria;p__Krumholzibacteriota;c__Krumholzibacteria;o__LZORAL124-64-63;f__LZORAL124-64-63;g__Glo-17;s__Glo-17 sp003353795	GCA_902790465.1
Krumholzibacteriota_CAINDZ01_sp903912525	d__Bacteria;p__Krumholzibacteriota;c__Krumholzibacteria;o__LZORAL124-64-63;f__LZORAL124-64-63;g__CAINDZ01;s__CAINDZ01 sp903912525	GCA_003168375.1
Krumholzibacteriota_SSS58A_sp002403075	d__Bacteria;p__Krumholzibacteriota;c__Krumholzibacteria;o__Krumholzibacteriales;f__Krumholzibacteriaceae;g__SSS58A;s__SSS58A sp002403075	GCA_013290125.1
Krumholzibacteriota_Krumholzibacterium_zodletonense	d__Bacteria;p__Krumholzibacteriota;c__Krumholzibacteria;o__Krumholzibacteriales;f__Krumholzibacteriaceae;g__Krumholzibacterium;s__Krumholzibacterium zodletonense	GCA_003136355.1
JACIXR01_JACIXR01_sp014360495	d__Bacteria;p__JACIXR01;c__JACIXR01;o__JACIXR01;f__JACIXR01;g__JACIXR01;s__JACIXR01 sp014360495	GCA_003133745.1
JACIXR01_JACIXR01_sp014360465	d__Bacteria;p__JACIXR01;c__JACIXR01;o__JACIXR01;f__JACIXR01;g__JACIXR01;s__JACIXR01 sp014360465	GCA_003136635.1
JABMQX01_JABMQX01_sp013203085	d__Bacteria;p__JABMQX01;c__JABMQX01;o__JABMQX01;f__JABMQX01;g__JABMQX01;s__JABMQX01 sp013203085	GCA_013335425.1
JABDJQ01_JABDJQ01_sp013002425	d__Bacteria;p__JABDJQ01;c__JABDJQ01;o__JABDJQ01;f__JABDJQ01;g__JABDJQ01;s__JABDJQ01 sp013002425	GCA_003152075.1
J088_J088_sp003695505	d__Bacteria;p__J088;c__J088;o__J088;f__J088;g__J088;s__J088 sp003695505	GCA_003170555.1
Hydrogenedentota_UBA2224_sp012719295	d__Bacteria;p__Hydrogenedentota;c__Hydrogenedentia;o__Hydrogenedentiales;f__SLHB01;g__UBA2224;s__UBA2224 sp012719295	GCA_012517325.1
Hydrogenedentota_DSVR01_sp011328705	d__Bacteria;p__Hydrogenedentota;c__Hydrogenedentia;o__Hydrogenedentiales;f__JAACEL01;g__DSVR01;s__DSVR01 sp011328705	GCA_002030045.1
Hydrogenedentota_SLFT01_sp007124105	d__Bacteria;p__Hydrogenedentota;c__Hydrogenedentia;o__Hydrogenedentiales;f__CAITNO01;g__SLFT01;s__SLFT01 sp007124105	GCA_001618605.1
Hydrogenedentota_SLFT01_sp007118765	d__Bacteria;p__Hydrogenedentota;c__Hydrogenedentia;o__Hydrogenedentiales;f__CAITNO01;g__SLFT01;s__SLFT01 sp007118765	GCA_012523605.1
Hydrogenedentota_CAITNO01_sp903893795	d__Bacteria;p__Hydrogenedentota;c__Hydrogenedentia;o__Hydrogenedentiales;f__CAITNO01;g__CAITNO01;s__CAITNO01 sp903893795	GCA_002414865.1
Goldbacteria_PGYV01_sp002839855	d__Bacteria;p__Goldbacteria;c__PGYV01;o__PGYV01;f__PGYV01;g__PGYV01;s__PGYV01 sp002839855	GCA_903888815.1
Goldbacteria_PALSA-1178_sp003167475	d__Bacteria;p__Goldbacteria;c__PGYV01;o__PGYV01;f__Palsa-1178;g__PALSA-1178;s__PALSA-1178 sp003167475	GCA_001603905.1
Goldbacteria_Bog-1181_sp003159495	d__Bacteria;p__Goldbacteria;c__PGYV01;o__PGYV01;f__Palsa-1178;g__Bog-1181;s__Bog-1181 sp003159495	GCF_002210285.1
Goldbacteria_DSYL01_sp011367535	d__Bacteria;p__Goldbacteria;c__PGYV01;o__PGYV01;f__DSYL01;g__DSYL01;s__DSYL01 sp011367535	GCF_900143015.1
Goldbacteria_CAILUR01_sp903837445	d__Bacteria;p__Goldbacteria;c__PGYV01;o__PGYV01;f__CAILUR01;g__CAILUR01;s__CAILUR01 sp903837445	GCA_002414805.1
Gemmatimonadota_GCA-2686955_sp002686955	d__Bacteria;p__Gemmatimonadota_A;c__GCA-2686955;o__GCA-2686955;f__GCA-2686955;g__GCA-2686955;s__GCA-2686955 sp002686955	GCA_903916325.1
Gemmatimonadota_SZUA-318_sp003248075	d__Bacteria;p__Gemmatimonadota;c__Gemmatimonadetes;o__Longimicrobiales;f__UBA6960;g__SZUA-318;s__SZUA-318 sp003248075	GCA_903891415.1
Gemmatimonadota_SLBA01_sp007692605	d__Bacteria;p__Gemmatimonadota;c__Gemmatimonadetes;o__Longimicrobiales;f__UBA6960;g__SLBA01;s__SLBA01 sp007692605	GCA_903928075.1
Gemmatimonadota_SZUA-320_sp003246755	d__Bacteria;p__Gemmatimonadota;c__Gemmatimonadetes;o__Gemmatimonadales;f__GWC2-71-9;g__SZUA-320;s__SZUA-320 sp003246755	GCA_001778375.1
Gemmatimonadota_AG41_sp003220905	d__Bacteria;p__Gemmatimonadota;c__Gemmatimonadetes;o__Gemmatimonadales;f__GWC2-71-9;g__AG41;s__AG41 sp003220905	GCA_001508005.1
Gemmatimonadota_Gemmatimonas_sp903894655	d__Bacteria;p__Gemmatimonadota;c__Gemmatimonadetes;o__Gemmatimonadales;f__Gemmatimonadaceae;g__Gemmatimonas;s__Gemmatimonas sp903894655	GCF_900142275.1
GCA-001730085_GCA-001730085_sp001730085	d__Bacteria;p__GCA-001730085;c__GCA-001730085;o__GCA-001730085;f__GCA-001730085;g__GCA-001730085;s__GCA-001730085 sp001730085	GCF_002100115.1
Fusobacteriota_Leptotrichia_shahii	d__Bacteria;p__Fusobacteriota;c__Fusobacteriia;o__Fusobacteriales;f__Leptotrichiaceae;g__Leptotrichia;s__Leptotrichia shahii	GCA_007130825.1
Fusobacteriota_Ilyobacter_polytropus	d__Bacteria;p__Fusobacteriota;c__Fusobacteriia;o__Fusobacteriales;f__Fusobacteriaceae;g__Ilyobacter;s__Ilyobacter polytropus	GCA_900551995.1
Fusobacteriota_Fusobacterium	d__Bacteria;p__Fusobacteriota;c__Fusobacteriia;o__Fusobacteriales;f__Fusobacteriaceae;g__Fusobacterium_A;s__Fusobacterium_A sp900015295	GCF_003054495.1
Fusobacteriota_Fusobacterium_vincentii	d__Bacteria;p__Fusobacteriota;c__Fusobacteriia;o__Fusobacteriales;f__Fusobacteriaceae;g__Fusobacterium;s__Fusobacterium vincentii	GCF_900243075.1
Fusobacteriota_Cetobacterium	d__Bacteria;p__Fusobacteriota;c__Fusobacteriia;o__Fusobacteriales;f__Fusobacteriaceae;g__Cetobacterium_A;s__Cetobacterium_A sp014250675	GCA_012837335.1
Firmicutes_UBA5500_sp012727835	d__Bacteria;p__Firmicutes_H;c__UBA994;o__UBA994;f__UBA5500;g__UBA5500;s__UBA5500 sp012727835	GCA_001512835.1
Firmicutes_JAAYHE01_sp012735505	d__Bacteria;p__Firmicutes_H;c__UBA994;o__UBA994;f__UBA5500;g__JAAYHE01;s__JAAYHE01 sp012735505	GCA_012518635.1
Firmicutes_WREE01_sp009779515	d__Bacteria;p__Firmicutes_H;c__UBA994;o__JAAYKD01;f__WRDA01;g__WREE01;s__WREE01 sp009779515	GCF_000376385.1
Firmicutes_WRDA01_sp009783675	d__Bacteria;p__Firmicutes_H;c__UBA994;o__JAAYKD01;f__WRDA01;g__WRDA01;s__WRDA01 sp009783675	GCF_014131695.1
Firmicutes_JAAYKD01_sp012522585	d__Bacteria;p__Firmicutes_H;c__UBA994;o__JAAYKD01;f__JAAYKD01;g__JAAYKD01;s__JAAYKD01 sp012522585	GCF_900095725.1
Firmicutes_UBA5301_sp002408345	d__Bacteria;p__Firmicutes_G;c__UBA5301;o__UBA5301;f__UBA5301;g__UBA5301;s__UBA5301 sp002408345	GCA_900758465.1
Firmicutes_UBA3943_sp002385625	d__Bacteria;p__Firmicutes_G;c__UBA4882;o__UBA10575;f__UBA3943;g__UBA3943;s__UBA3943 sp002385625	GCF_900104695.1
Firmicutes_DTU012_sp012837335	d__Bacteria;p__Firmicutes_G;c__Limnochordia;o__DTU010;f__DTU012;g__DTU012;s__DTU012 sp012837335	GCF_003259895.1
Firmicutes_UBA4996_sp002396805	d__Bacteria;p__Firmicutes_G;c__Limnochordia;o__DTU010;f__DTU010;g__UBA4996;s__UBA4996 sp002396805	GCF_003053565.1
Firmicutes_JAAYRO01_sp012518735	d__Bacteria;p__Firmicutes_G;c__Limnochordia;o__DTU010;f__DTU010;g__JAAYRO01;s__JAAYRO01 sp012518735	GCA_012735505.1
Firmicutes_Orenia_metallireducens	d__Bacteria;p__Firmicutes_F;c__Halanaerobiia;o__Halobacteroidales;f__Halobacteroidaceae;g__Orenia;s__Orenia metallireducens	GCA_012522585.1
Firmicutes_Halanaerobium_saccharolyticum_B	d__Bacteria;p__Firmicutes_F;c__Halanaerobiia;o__Halanaerobiales;f__Halanaerobiaceae;g__Halanaerobium;s__Halanaerobium saccharolyticum_B	GCA_012518735.1
Firmicutes_Halanaerobium_saccharolyticum_A	d__Bacteria;p__Firmicutes_F;c__Halanaerobiia;o__Halanaerobiales;f__Halanaerobiaceae;g__Halanaerobium;s__Halanaerobium saccharolyticum_A	GCA_014360055.1
Firmicutes_DTU029_sp012518635	d__Bacteria;p__Firmicutes_F;c__Halanaerobiia;o__Halanaerobiales;f__DTU029;g__DTU029;s__DTU029 sp012518635	GCA_900552565.1
Firmicutes_T1SED10-26_sp003554585	d__Bacteria;p__Firmicutes_F;c__Halanaerobiia;o__B1SED10-174;f__B1SED10-174;g__T1SED10-26;s__T1SED10-26 sp003554585	GCF_001693735.1
Firmicutes_Thermaerobacter_sp003242195	d__Bacteria;p__Firmicutes_E;c__Thermaerobacteria;o__Thermaerobacterales;f__Thermaerobacteraceae;g__Thermaerobacter;s__Thermaerobacter sp003242195	GCF_004000785.1
Firmicutes_Thermaerobacter_marianensis	d__Bacteria;p__Firmicutes_E;c__Thermaerobacteria;o__Thermaerobacterales;f__Thermaerobacteraceae;g__Thermaerobacter;s__Thermaerobacter marianensis	GCA_003514505.1
Firmicutes_ZC4RG38_sp003242505	d__Bacteria;p__Firmicutes_E;c__Symbiobacteriia;o__Symbiobacteriales;f__ZC4RG38;g__ZC4RG38;s__ZC4RG38 sp003242505	GCA_902777615.1
Firmicutes_Symbiobacterium_thermophilum	d__Bacteria;p__Firmicutes_E;c__Symbiobacteriia;o__Symbiobacteriales;f__Symbiobacteriaceae;g__Symbiobacterium;s__Symbiobacterium thermophilum	GCA_902793125.1
Firmicutes_JACIYH01_sp014360055	d__Bacteria;p__Firmicutes_E;c__DTU015;o__JACIYH01;f__JACIYH01;g__JACIYH01;s__JACIYH01 sp014360055	GCA_002402825.1
Firmicutes_Anaerobranca_californiensis	d__Bacteria;p__Firmicutes_D;c__Proteinivoracia;o__Proteinivoracales;f__Proteinivoraceae;g__Anaerobranca;s__Anaerobranca californiensis	GCA_007131435.1
Firmicutes_SLQM01_sp007131435	d__Bacteria;p__Firmicutes_D;c__Dethiobacteria;o__DTU022;f__DTU022;g__SLQM01;s__SLQM01 sp007131435	GCF_000009905.1
Firmicutes_DTU022_sp001512835	d__Bacteria;p__Firmicutes_D;c__Dethiobacteria;o__DTU022;f__DTU022;g__DTU022;s__DTU022 sp001512835	GCA_003554585.1
Firmicutes_B1SED10-74M_sp007130825	d__Bacteria;p__Firmicutes_D;c__Dethiobacteria;o__DTU022;f__DTU022;g__B1SED10-74M;s__B1SED10-74M sp007130825	GCF_000184705.1
Firmicutes_UBA9786_sp003518745	d__Bacteria;p__Firmicutes_C;c__Negativicutes;o__Selenomonadales;f__Selenomonadaceae;g__UBA9786;s__UBA9786 sp003518745	GCA_003242195.1
Firmicutes_UBA2913_sp002349925	d__Bacteria;p__Firmicutes_C;c__Negativicutes;o__Selenomonadales;f__Selenomonadaceae;g__UBA2913;s__UBA2913 sp002349925	GCA_900316485.1
Firmicutes_RUG643_sp902777615	d__Bacteria;p__Firmicutes_C;c__Negativicutes;o__Selenomonadales;f__Selenomonadaceae;g__RUG643;s__RUG643 sp902777615	GCA_902766095.1
Firmicutes_Mitsuokella_sp900552565	d__Bacteria;p__Firmicutes_C;c__Negativicutes;o__Selenomonadales;f__Selenomonadaceae;g__Mitsuokella;s__Mitsuokella sp900552565	GCA_002385625.1
Firmicutes_Anaerovibrio_sp002100115	d__Bacteria;p__Firmicutes_C;c__Negativicutes;o__Selenomonadales;f__Selenomonadaceae;g__Anaerovibrio;s__Anaerovibrio sp002100115	GCA_012729715.1
Firmicutes_Carboxydocella_thermautotrophica	d__Bacteria;p__Firmicutes_B;c__Thermincolia;o__Carboxydocellales;f__Carboxydocellaceae;g__Carboxydocella;s__Carboxydocella thermautotrophica	GCA_002396805.1
Firmicutes_UBA4844_sp012729715	d__Bacteria;p__Firmicutes_B;c__Syntrophomonadia;o__Syntrophomonadales;f__Syntrophomonadaceae;g__UBA4844;s__UBA4844 sp012729715	GCA_002408345.1
Firmicutes_41-269_sp001508005	d__Bacteria;p__Firmicutes_B;c__Moorellia;o__DTU086;f__DTU086;g__41-269;s__41-269 sp001508005	GCA_012727835.1
Firmicutes_SCADC1-2-3_sp002402825	d__Bacteria;p__Firmicutes_B;c__Desulfotomaculia;o__Desulfotomaculales;f__Nap2-2B;g__SCADC1-2-3;s__SCADC1-2-3 sp002402825	GCA_003518745.1
Firmicutes_Desulfurispora_thermophila	d__Bacteria;p__Firmicutes_B;c__Desulfotomaculia;o__Desulfotomaculales;f__Desulfurisporaceae;g__Desulfurispora;s__Desulfurispora thermophila	GCA_009783675.1
Firmicutes_Clostridioides_difficile	d__Bacteria;p__Firmicutes_A;c__Clostridia;o__Peptostreptococcales;f__Peptostreptococcaceae;g__Clostridioides;s__Clostridioides difficile_D	GCA_009779515.1
Firmicutes_Faecalibacterium_sp900758465	d__Bacteria;p__Firmicutes_A;c__Clostridia;o__Oscillospirales;f__Ruminococcaceae;g__Faecalibacterium;s__Faecalibacterium sp900758465	GCA_003242505.1
Firmicutes_CAG-83_sp900551995	d__Bacteria;p__Firmicutes_A;c__Clostridia;o__Oscillospirales;f__Oscillospiraceae;g__CAG-83;s__CAG-83 sp900551995	GCF_014250675.1
Firmicutes_UBA1213_sp900316485	d__Bacteria;p__Firmicutes_A;c__Clostridia;o__Oscillospirales;f__Acutalibacteraceae;g__UBA1213;s__UBA1213 sp900316485	GCF_014337255.1
Firmicutes_Ruminococcus	d__Bacteria;p__Firmicutes_A;c__Clostridia;o__Oscillospirales;f__Acutalibacteraceae;g__Ruminococcus_E;s__Ruminococcus_E sp902793125	GCA_000182945.1
Firmicutes_FMMP01_sp900095725	d__Bacteria;p__Firmicutes_A;c__Clostridia;o__Lachnospirales;f__Cellulosilyticaceae;g__FMMP01;s__FMMP01 sp900095725	GCF_000165505.1
Firmicutes_Proteiniclasticum_sp003514505	d__Bacteria;p__Firmicutes_A;c__Clostridia;o__Clostridiales;f__Clostridiaceae;g__Proteiniclasticum;s__Proteiniclasticum sp003514505	GCF_008327825.1
Firmicutes_Paenibacillus	d__Bacteria;p__Firmicutes;c__Bacilli;o__Paenibacillales;f__Paenibacillaceae;g__Paenibacillus_G;s__Paenibacillus_G ehimensis	GCA_001730085.1
Firmicutes_GP183_sp900104695	d__Bacteria;p__Firmicutes;c__Bacilli;o__Paenibacillales;f__Paenibacillaceae;g__GP183;s__GP183 sp900104695	GCA_003220905.1
Firmicutes_Erysipelatoclostridium_ramosum	d__Bacteria;p__Firmicutes;c__Bacilli;o__Erysipelotrichales;f__Erysipelatoclostridiaceae;g__Erysipelatoclostridium;s__Erysipelatoclostridium ramosum	GCA_002686955.1
Firestonebacteria_D2-FULL-39-29_sp001778375	d__Bacteria;p__Firestonebacteria;c__D2-FULL-39-29;o__D2-FULL-39-29;f__D2-FULL-39-29;g__D2-FULL-39-29;s__D2-FULL-39-29 sp001778375	GCA_903894655.1
Firestonebacteria_CAIYPD01_sp903928075	d__Bacteria;p__Firestonebacteria;c__D2-FULL-39-29;o__D2-FULL-39-29;f__D2-FULL-39-29;g__CAIYPD01;s__CAIYPD01 sp903928075	GCA_007692605.1
Firestonebacteria_CAIYPD01_sp903891415	d__Bacteria;p__Firestonebacteria;c__D2-FULL-39-29;o__D2-FULL-39-29;f__D2-FULL-39-29;g__CAIYPD01;s__CAIYPD01 sp903891415	GCA_003248075.1
Firestonebacteria_CAIOVX01_sp903916325	d__Bacteria;p__Firestonebacteria;c__D2-FULL-39-29;o__D2-FULL-39-29;f__CAIOVX01;g__CAIOVX01;s__CAIOVX01 sp903916325	GCA_003246755.1
Fibrobacterota_UBA5070_sp002414805	d__Bacteria;p__Fibrobacterota;c__Fibrobacteria;o__UBA5070;f__UBA5070;g__UBA5070;s__UBA5070 sp002414805	GCA_003159495.1
Fibrobacterota_Fibrobacter_sp900143015	d__Bacteria;p__Fibrobacterota;c__Fibrobacteria;o__Fibrobacterales;f__Fibrobacteraceae;g__Fibrobacter;s__Fibrobacter sp900143015	GCA_903837445.1
Fibrobacterota_Fibrobacter_sp002210285	d__Bacteria;p__Fibrobacterota;c__Fibrobacteria;o__Fibrobacterales;f__Fibrobacteraceae;g__Fibrobacter;s__Fibrobacter sp002210285	GCA_011367535.1
Fibrobacterota_Fibrobacter_sp001603905	d__Bacteria;p__Fibrobacterota;c__Fibrobacteria;o__Fibrobacterales;f__Fibrobacteraceae;g__Fibrobacter;s__Fibrobacter sp001603905	GCA_003167475.1
Fibrobacterota_BOG-1184_sp903888815	d__Bacteria;p__Fibrobacterota;c__Chitinivibrionia;o__Chitinivibrionales;f__Chitinispirillaceae;g__BOG-1184;s__BOG-1184 sp903888815	GCA_002839855.1
Fermentibacterota_UBA5938_sp002414865	d__Bacteria;p__Fermentibacterota;c__Fermentibacteria;o__Fermentibacterales;f__Fermentibacteraceae;g__UBA5938;s__UBA5938 sp002414865	GCA_903893795.1
Fermentibacterota_JAAYTY01_sp012523605	d__Bacteria;p__Fermentibacterota;c__Fermentibacteria;o__Fermentibacterales;f__Fermentibacteraceae;g__JAAYTY01;s__JAAYTY01 sp012523605	GCA_011328705.1
Fermentibacterota_Fermentibacter_daniensis	d__Bacteria;p__Fermentibacterota;c__Fermentibacteria;o__Fermentibacterales;f__Fermentibacteraceae;g__Fermentibacter;s__Fermentibacter daniensis	GCA_007118765.1
Fermentibacterota_Aegiribacteria_sp002030045	d__Bacteria;p__Fermentibacterota;c__Fermentibacteria;o__Fermentibacterales;f__Fermentibacteraceae;g__Aegiribacteria;s__Aegiribacteria sp002030045	GCA_007124105.1
FEN-1099_JAAYVF01_sp012517325	d__Bacteria;p__FEN-1099;c__FEN-1099;o__FEN-1099;f__FEN-1099;g__JAAYVF01;s__JAAYVF01 sp012517325	GCA_012719295.1
FEN-1099_FEN-1099_sp003170555	d__Bacteria;p__FEN-1099;c__FEN-1099;o__FEN-1099;f__FEN-1099;g__FEN-1099;s__FEN-1099 sp003170555	GCA_003695505.1
FCPU426_PALSA-1180_sp003152075	d__Bacteria;p__FCPU426;c__Palsa-1180;o__Palsa-1180;f__Palsa-1180;g__PALSA-1180;s__PALSA-1180 sp003152075	GCA_013002425.1
FCPU426_Bog-1183_sp003136635	d__Bacteria;p__FCPU426;c__Palsa-1180;o__Palsa-1180;f__Palsa-1180;g__Bog-1183;s__Bog-1183 sp003136635	GCA_013203085.1
FCPU426_JAAXVQ01_sp013335425	d__Bacteria;p__FCPU426;c__JAAXVQ01;o__JAAXVQ01;f__JAAXVQ01;g__JAAXVQ01;s__JAAXVQ01 sp013335425	GCA_014360465.1
Eremiobacterota_CADAWZ01_sp902790465	d__Bacteria;p__Eremiobacterota;c__Xenobia;o__CADAWZ01;f__CADAWZ01;g__CADAWZ01;s__CADAWZ01 sp902790465	GCA_014360495.1
Eremiobacterota_JABCYQ01_sp013290125	d__Bacteria;p__Eremiobacterota;c__Eremiobacteria;o__Eremiobacterales;f__Eremiobacteraceae;g__JABCYQ01;s__JABCYQ01 sp013290125	GCA_011375275.1
Eremiobacterota_Tyrphobacter_aquilonaris	d__Bacteria;p__Eremiobacterota;c__Eremiobacteria;o__Baltobacterales;f__Baltobacteraceae;g__Tyrphobacter;s__Tyrphobacter aquilonaris	GCA_011047125.1
Eremiobacterota_Rubrimentiphilum_sp003136355	d__Bacteria;p__Eremiobacterota;c__Eremiobacteria;o__Baltobacterales;f__Baltobacteraceae;g__Rubrimentiphilum;s__Rubrimentiphilum sp003136355	GCA_012523655.1
Eremiobacterota_Elarobacter_winogradskyi	d__Bacteria;p__Eremiobacterota;c__Eremiobacteria;o__Baltobacterales;f__Baltobacteraceae;g__Elarobacter;s__Elarobacter winogradskyi	GCA_013359425.1
Elusimicrobiota_GWA2-66-18_sp001799675	d__Bacteria;p__Elusimicrobiota;c__Elusimicrobia;o__UBA1565;f__UBA9628;g__GWA2-66-18;s__GWA2-66-18 sp001799675	GCA_903912525.1
Elusimicrobiota_UBA9959_sp001800275	d__Bacteria;p__Elusimicrobiota;c__Elusimicrobia;o__Elusimicrobiales;f__UBA9959;g__UBA9959;s__UBA9959 sp001800275	GCA_003353795.1
Elusimicrobiota_UBA9959_sp001799715	d__Bacteria;p__Elusimicrobiota;c__Elusimicrobia;o__Elusimicrobiales;f__UBA9959;g__UBA9959;s__UBA9959 sp001799715	GCA_003369455.1
Elusimicrobiota_UBA1174_sp002311025	d__Bacteria;p__Elusimicrobiota;c__Elusimicrobia;o__Elusimicrobiales;f__Elusimicrobiaceae;g__UBA1174;s__UBA1174 sp002311025	GCA_002403075.1
Elusimicrobiota_2-01-FULL-60-11_sp001799975	d__Bacteria;p__Elusimicrobiota;c__Elusimicrobia;o__2-02-FULL-39-32;f__2-02-FULL-39-32;g__2-01-FULL-60-11;s__2-01-FULL-60-11 sp001799975	GCA_002709665.1
Eisenbacteria_WS-7_sp005893275	d__Bacteria;p__Eisenbacteria;c__RBG-16-71-46;o__SZUA-252;f__SZUA-252;g__WS-7;s__WS-7 sp005893275	GCA_009840005.1
Eisenbacteria_WS-7_sp005893265	d__Bacteria;p__Eisenbacteria;c__RBG-16-71-46;o__SZUA-252;f__SZUA-252;g__WS-7;s__WS-7 sp005893265	GCA_009835325.1
Eisenbacteria_WS-2_sp005893185	d__Bacteria;p__Eisenbacteria;c__RBG-16-71-46;o__RBG-16-71-46;f__RBG-16-71-46;g__WS-2;s__WS-2 sp005893185	GCA_009694805.1
Eisenbacteria_DSQF01_sp011357805	d__Bacteria;p__Eisenbacteria;c__RBG-16-71-46;o__RBG-16-71-46;f__RBG-16-71-46;g__DSQF01;s__DSQF01 sp011357805	GCA_007136405.1
Eisenbacteria_CADEFY01_sp902826705	d__Bacteria;p__Eisenbacteria;c__RBG-16-71-46;o__RBG-16-71-46;f__RBG-16-71-46;g__CADEFY01;s__CADEFY01 sp902826705	GCA_001784175.1
Edwardsbacteria_UBA8901_sp002403115	d__Bacteria;p__Edwardsbacteria;c__AC1;o__AC1;f__UBA8901;g__UBA8901;s__UBA8901 sp002403115	GCA_003265975.1
Edwardsbacteria_UBA5202_sp002412795	d__Bacteria;p__Edwardsbacteria;c__AC1;o__AC1;f__EtOH8;g__UBA5202;s__UBA5202 sp002412795	GCA_903902445.1
Edwardsbacteria_UBA2255_sp002347565	d__Bacteria;p__Edwardsbacteria;c__AC1;o__AC1;f__EtOH8;g__UBA2255;s__UBA2255 sp002347565	GCA_001783275.1
Edwardsbacteria_UBA2226_sp001777915	d__Bacteria;p__Edwardsbacteria;c__AC1;o__AC1;f__EtOH8;g__UBA2226;s__UBA2226 sp001777915	GCA_010028705.1
DUMJ01_DUMJ01_sp014360335	d__Bacteria;p__DUMJ01;c__DUMJ01;o__DUMJ01;f__DUMJ01;g__DUMJ01;s__DUMJ01 sp014360335	GCA_011333685.1
DUMJ01_DUMJ01_sp012839925	d__Bacteria;p__DUMJ01;c__DUMJ01;o__DUMJ01;f__DUMJ01;g__DUMJ01;s__DUMJ01 sp012839925	GCA_002707645.1
DUMJ01_DUMJ01_sp011334575	d__Bacteria;p__DUMJ01;c__DUMJ01;o__DUMJ01;f__DUMJ01;g__DUMJ01;s__DUMJ01 sp011334575	GCA_002718655.1
DUMJ01_DUMJ01_sp011333285	d__Bacteria;p__DUMJ01;c__DUMJ01;o__DUMJ01;f__DUMJ01;g__DUMJ01;s__DUMJ01 sp011333285	GCA_002691785.1
DTU030_JAAYHG01_sp012735455	d__Bacteria;p__DTU030;c__DTU030;o__DUMP01;f__DUMP01;g__JAAYHG01;s__JAAYHG01 sp012735455	GCA_013203115.1
DTU030_DUNI01_sp012837285	d__Bacteria;p__DTU030;c__DTU030;o__DUMP01;f__DUMP01;g__DUNI01;s__DUNI01 sp012837285	GCA_011048995.1
DTU030_DUNI01_sp012799605	d__Bacteria;p__DTU030;c__DTU030;o__DUMP01;f__DUMP01;g__DUNI01;s__DUNI01 sp012799605	GCA_008086245.1
DTU030_JAAYTH01_sp012523785	d__Bacteria;p__DTU030;c__DTU030;o__DTU030;f__DTU030;g__JAAYTH01;s__JAAYTH01 sp012523785	GCA_001917535.1
DTU030_DTU030_sp012841005	d__Bacteria;p__DTU030;c__DTU030;o__DTU030;f__DTU030;g__DTU030;s__DTU030 sp012841005	GCA_003220225.1
DSWW01_DSWW01_sp011370045	d__Bacteria;p__DSWW01;c__DSWW01;o__DSWW01;f__DSWW01;g__DSWW01;s__DSWW01 sp011370045	GCA_003221635.1
DQWO01_JAADEO01_sp013153415	d__Bacteria;p__DQWO01;c__DQWO01;o__DQWO01;f__JAADEO01;g__JAADEO01;s__JAADEO01 sp013153415	GCA_003220195.1
DQWO01_JAADEO01_sp011049115	d__Bacteria;p__DQWO01;c__DQWO01;o__DQWO01;f__JAADEO01;g__JAADEO01;s__JAADEO01 sp011049115	GCA_012974305.1
DQWO01_DQWO01_sp011042595	d__Bacteria;p__DQWO01;c__DQWO01;o__DQWO01;f__DQWO01;g__DQWO01;s__DQWO01 sp011042595	GCA_011330975.1
Dormibacterota_UBA8260_sp003491925	d__Bacteria;p__Dormibacterota;c__Dormibacteria;o__UBA8260;f__UBA8260;g__UBA8260;s__UBA8260 sp003491925	GCA_002748425.1
Dormibacterota_Palsa-851_sp003135895	d__Bacteria;p__Dormibacterota;c__Dormibacteria;o__UBA8260;f__UBA8260;g__Palsa-851;s__Palsa-851 sp003135895	GCA_000739515.1
Dormibacterota_CF-165_sp005879785	d__Bacteria;p__Dormibacterota;c__Dormibacteria;o__UBA8260;f__UBA8260;g__CF-165;s__CF-165 sp005879785	GCA_000739535.1
Dormibacterota_QHBS01_sp003243885	d__Bacteria;p__Dormibacterota;c__Dormibacteria;o__Dormibacterales;f__Dormibacteraceae;g__QHBS01;s__QHBS01 sp003243885	GCA_002869225.1
Dormibacterota_CF-13_sp005880875	d__Bacteria;p__Dormibacterota;c__Dormibacteria;o__CF-121;f__CF-121;g__CF-13;s__CF-13 sp005880875	GCF_003611675.1
Dictyoglomota_OB1-4_thermophilum	d__Bacteria;p__Dictyoglomota;c__Dictyoglomia;o__Dictyoglomales;f__Dictyoglomaceae;g__OB1-4;s__OB1-4 thermophilum_A	GCF_000024805.1
Dictyoglomota_OB1-4_sp008124665	d__Bacteria;p__Dictyoglomota;c__Dictyoglomia;o__Dictyoglomales;f__Dictyoglomaceae;g__OB1-4;s__OB1-4 sp008124665	GCA_012744445.1
Dictyoglomota_NZ13-RE01_sp002878375	d__Bacteria;p__Dictyoglomota;c__Dictyoglomia;o__Dictyoglomales;f__Dictyoglomaceae;g__NZ13-RE01;s__NZ13-RE01 sp002878375	GCA_007130885.1
Dictyoglomota_Dictyoglomus_turgidum	d__Bacteria;p__Dictyoglomota;c__Dictyoglomia;o__Dictyoglomales;f__Dictyoglomaceae;g__Dictyoglomus;s__Dictyoglomus turgidum	GCA_013151555.1
Dictyoglomota_Dictyoglomus_thermophilum	d__Bacteria;p__Dictyoglomota;c__Dictyoglomia;o__Dictyoglomales;f__Dictyoglomaceae;g__Dictyoglomus;s__Dictyoglomus thermophilum	GCA_003574845.1
Desulfobacterota_UBA8905_sp002402795	d__Bacteria;p__Desulfobacterota_G;c__Syntrophorhabdia;o__Syntrophorhabdales;f__Syntrophorhabdaceae;g__UBA8905;s__UBA8905 sp002402795	GCA_001803565.1
Desulfobacterota_Syntrophorhabdus_sp002067475	d__Bacteria;p__Desulfobacterota_G;c__Syntrophorhabdia;o__Syntrophorhabdales;f__Syntrophorhabdaceae;g__Syntrophorhabdus;s__Syntrophorhabdus sp002067475	GCA_001790955.1
Desulfobacterota_Syntrophorhabdus_aromaticivorans	d__Bacteria;p__Desulfobacterota_G;c__Syntrophorhabdia;o__Syntrophorhabdales;f__Syntrophorhabdaceae;g__Syntrophorhabdus;s__Syntrophorhabdus aromaticivorans	GCA_002238965.1
Desulfobacterota_PNOM01_sp013824835	d__Bacteria;p__Desulfobacterota_G;c__Syntrophorhabdia;o__Syntrophorhabdales;f__Syntrophorhabdaceae;g__PNOM01;s__PNOM01 sp013824835	GCA_009839615.1
Desulfobacterota_MWEV01_sp002071245	d__Bacteria;p__Desulfobacterota_G;c__Syntrophorhabdia;o__Syntrophorhabdales;f__Syntrophorhabdaceae;g__MWEV01;s__MWEV01 sp002071245	GCA_002454045.1
Desulfobacterota_Delta-02_sp903872255	d__Bacteria;p__Desulfobacterota_G;c__Syntrophorhabdia;o__Syntrophorhabdales;f__Syntrophorhabdaceae;g__Delta-02;s__Delta-02 sp903872255	GCA_002377645.1
Desulfobacterota_Pseudopelobacter_sp001802645	d__Bacteria;p__Desulfobacterota_F;c__Desulfuromonadia;o__Geobacterales;f__Pseudopelobacteraceae;g__Pseudopelobacter;s__Pseudopelobacter sp001802645	GCA_002500605.1
Desulfobacterota_WQYY01_sp009780995	d__Bacteria;p__Desulfobacterota_F;c__Desulfuromonadia;o__Geobacterales;f__Geobacteraceae;g__WQYY01;s__WQYY01 sp009780995	GCA_001805005.1
Desulfobacterota_BM509_sp002868865	d__Bacteria;p__Desulfobacterota_F;c__Desulfuromonadia;o__Desulfuromonadales;f__Geopsychrobacteraceae;g__BM509;s__BM509 sp002868865	GCA_003489165.1
Desulfobacterota_Desulfuromonas_sp001751155	d__Bacteria;p__Desulfobacterota_F;c__Desulfuromonadia;o__Desulfuromonadales;f__Desulfuromonadaceae;g__Desulfuromonas;s__Desulfuromonas sp001751155	GCA_002780895.1
Desulfobacterota_CSP1-8_sp001443455	d__Bacteria;p__Desulfobacterota_E;c__MBNT15;o__MBNT15;f__MBNT15;g__CSP1-8;s__CSP1-8 sp001443455	GCF_000755505.1
Desulfobacterota_CG2-30-66-27_sp007280195	d__Bacteria;p__Desulfobacterota_E;c__MBNT15;o__MBNT15;f__MBNT15;g__CG2-30-66-27;s__CG2-30-66-27 sp007280195	GCA_011332985.1
Desulfobacterota_CG2-30-66-27_sp001873935	d__Bacteria;p__Desulfobacterota_E;c__MBNT15;o__MBNT15;f__MBNT15;g__CG2-30-66-27;s__CG2-30-66-27 sp001873935	GCF_000299235.1
Desulfobacterota_CG2-30-66-27_sp001797445	d__Bacteria;p__Desulfobacterota_E;c__MBNT15;o__MBNT15;f__MBNT15;g__CG2-30-66-27;s__CG2-30-66-27 sp001797445	GCF_000284315.1
Desulfobacterota_UBA2774_sp002352485	d__Bacteria;p__Desulfobacterota_D;c__UBA1144;o__UBA2774;f__UBA2774;g__UBA2774;s__UBA2774 sp002352485	GCF_900403705.1
Desulfobacterota_2-12-FULL-53-21_sp001775255	d__Bacteria;p__Desulfobacterota_D;c__UBA1144;o__UBA2774;f__UBA2774;g__2-12-FULL-53-21;s__2-12-FULL-53-21 sp001775255	GCA_002331335.1
Desulfobacterota_HRBIN37_sp002898375	d__Bacteria;p__Desulfobacterota_D;c__UBA1144;o__UBA2774;f__CSP1-2;g__HRBIN37;s__HRBIN37 sp002898375	GCA_002869925.2
Desulfobacterota_GCA-002715585_sp902609885	d__Bacteria;p__Desulfobacterota_D;c__UBA1144;o__UBA1144;f__UBA1144;g__GCA-002715585;s__GCA-002715585 sp902609885	GCA_004296865.1
Desulfobacterota_GCA-002715585_sp002715585	d__Bacteria;p__Desulfobacterota_D;c__UBA1144;o__UBA1144;f__UBA1144;g__GCA-002715585;s__GCA-002715585 sp002715585	GCA_013177805.1
Desulfobacterota_RKRQ01_sp007571325	d__Bacteria;p__Desulfobacterota_D;c__UBA1144;o__RKRQ01;f__RKRQ01;g__RKRQ01;s__RKRQ01 sp007571325	GCA_013360775.1
Desulfobacterota_Deferrisoma_sp013152215	d__Bacteria;p__Desulfobacterota_C;c__Deferrisomatia;o__Deferrisomatales;f__Deferrisomataceae;g__Deferrisoma;s__Deferrisoma sp013152215	GCA_001567115.1
Desulfobacterota_SCTA01_sp009724975	d__Bacteria;p__Desulfobacterota_C;c__Deferrisomatia;o__Deferrisomatales;f__BM512;g__SCTA01;s__SCTA01 sp009724975	GCA_003598175.1
Desulfobacterota_SCTA01_sp004322275	d__Bacteria;p__Desulfobacterota_C;c__Deferrisomatia;o__Deferrisomatales;f__BM512;g__SCTA01;s__SCTA01 sp004322275	GCA_003645745.1
Desulfobacterota_BM512_sp002869015	d__Bacteria;p__Desulfobacterota_C;c__Deferrisomatia;o__Deferrisomatales;f__BM512;g__BM512;s__BM512 sp002869015	GCA_011333545.1
Desulfobacterota_BM512_sp002869005	d__Bacteria;p__Desulfobacterota_C;c__Deferrisomatia;o__Deferrisomatales;f__BM512;g__BM512;s__BM512 sp002869005	GCA_013202925.1
Desulfobacterota_DP-3_sp005879585	d__Bacteria;p__Desulfobacterota_B;c__Binatia;o__UTPRO1;f__DP-6;g__DP-3;s__DP-3 sp005879585	GCA_002421665.1
Desulfobacterota_Desulfobulbus_sp013201405	d__Bacteria;p__Desulfobacterota;c__Desulfobulbia;o__Desulfobulbales;f__Desulfobulbaceae;g__Desulfobulbus;s__Desulfobulbus sp013201405	GCA_002470645.1
Desulfobacterota_Desulfosudis_oleovorans	d__Bacteria;p__Desulfobacterota;c__Desulfobacteria;o__Desulfobacterales;f__Desulfosudaceae;g__Desulfosudis;s__Desulfosudis oleovorans	GCA_002476865.1
Desantisbacteria_UBA1559_sp001871015	d__Bacteria;p__Desantisbacteria;c__UBA1551;o__UBA1551;f__UBA1559;g__UBA1559;s__UBA1559 sp001871015	GCA_001898385.1
Desantisbacteria_UBA1551_sp001871075	d__Bacteria;p__Desantisbacteria;c__UBA1551;o__UBA1551;f__UBA1551;g__UBA1551;s__UBA1551 sp001871075	GCF_007859945.1
Desantisbacteria_DTFU01_sp011389435	d__Bacteria;p__Desantisbacteria;c__UBA1551;o__UBA1551;f__UBA1551;g__DTFU01;s__DTFU01 sp011389435	GCA_903834925.1
Dependentiae_GCA-2401785_sp002401785	d__Bacteria;p__Dependentiae;c__Babeliae;o__Babeliales;f__GCA-2401785;g__GCA-2401785;s__GCA-2401785 sp002401785	GCA_012729675.1
Dependentiae_UBA12395_sp001000065	d__Bacteria;p__Dependentiae;c__Babeliae;o__Babeliales;f__Babeliaceae;g__UBA12395;s__UBA12395 sp001000065	GCA_003645735.1
Dependentiae_UBA12395_sp000996275	d__Bacteria;p__Dependentiae;c__Babeliae;o__Babeliales;f__Babeliaceae;g__UBA12395;s__UBA12395 sp000996275	GCA_009839975.1
Dependentiae_BOG-1370_sp003165355	d__Bacteria;p__Dependentiae;c__Babeliae;o__Babeliales;f__Babeliaceae;g__BOG-1370;s__BOG-1370 sp003165355	GCA_003635265.1
Delongbacteria_UBA4055_sp003252515	d__Bacteria;p__Delongbacteria;c__UBA4055;o__UBA4055;f__UBA4055;g__UBA4055;s__UBA4055 sp003252515	GCA_000406005.1
Delongbacteria_UBA12480_sp003477045	d__Bacteria;p__Delongbacteria;c__UBA4055;o__UBA4055;f__UBA4055;g__UBA12480;s__UBA12480 sp003477045	GCF_900156155.1
Delongbacteria_SLFX01_sp007124045	d__Bacteria;p__Delongbacteria;c__UBA4055;o__UBA4055;f__UBA4055;g__SLFX01;s__SLFX01 sp007124045	GCA_900551865.1
Delongbacteria_GCA-2742935_sp002742935	d__Bacteria;p__Delongbacteria;c__UBA4055;o__UBA4055;f__UBA4055;g__GCA-2742935;s__GCA-2742935 sp002742935	GCA_002336975.1
Delongbacteria_CAIWAD01_sp903910645	d__Bacteria;p__Delongbacteria;c__UBA4055;o__CAIWAD01;f__CAIWAD01;g__CAIWAD01;s__CAIWAD01 sp903910645	GCA_002299125.1
Deinococcota_Thermus_parvatiensis	d__Bacteria;p__Deinococcota;c__Deinococci;o__Deinococcales;f__Thermaceae;g__Thermus;s__Thermus parvatiensis	GCF_007109405.1
Deinococcota_Thermus_caldilimi	d__Bacteria;p__Deinococcota;c__Deinococci;o__Deinococcales;f__Thermaceae;g__Thermus;s__Thermus caldilimi	GCA_011388275.1
Deinococcota_Deinococcus_hopiensis	d__Bacteria;p__Deinococcota;c__Deinococci;o__Deinococcales;f__Deinococcaceae;g__Deinococcus;s__Deinococcus hopiensis	GCA_011046415.1
Deinococcota_Deinococcus_grandis	d__Bacteria;p__Deinococcota;c__Deinococci;o__Deinococcales;f__Deinococcaceae;g__Deinococcus;s__Deinococcus grandis	GCA_011363065.1
Deinococcota_Deinococcus_aerolatus	d__Bacteria;p__Deinococcota;c__Deinococci;o__Deinococcales;f__Deinococcaceae;g__Deinococcus;s__Deinococcus aerolatus	GCA_013202295.1
Deferribacterota_Geovibrio_thiophilus	d__Bacteria;p__Deferribacterota;c__Deferribacteres;o__Deferribacterales;f__Denitrovibrionaceae;g__Geovibrio;s__Geovibrio thiophilus	GCA_003645915.1
Deferribacterota_Geovibrio_sp001603805	d__Bacteria;p__Deferribacterota;c__Deferribacteres;o__Deferribacterales;f__Denitrovibrionaceae;g__Geovibrio;s__Geovibrio sp001603805	GCA_903897985.1
Deferribacterota_Denitrovibrio_acetiphilus	d__Bacteria;p__Deferribacterota;c__Deferribacteres;o__Deferribacterales;f__Denitrovibrionaceae;g__Denitrovibrio;s__Denitrovibrio acetiphilus	GCA_903930515.1
Deferribacterota_Deferribacter_desulfuricans	d__Bacteria;p__Deferribacterota;c__Deferribacteres;o__Deferribacterales;f__Deferribacteraceae;g__Deferribacter;s__Deferribacter desulfuricans	GCA_011388515.1
Deferribacterota_Deferribacter_autotrophicus	d__Bacteria;p__Deferribacterota;c__Deferribacteres;o__Deferribacterales;f__Deferribacteraceae;g__Deferribacter;s__Deferribacter autotrophicus	GCA_011337885.1
Cyanobacteria_LMEP-6097_sp009924885	d__Bacteria;p__Cyanobacteria;c__Vampirovibrionia;o__Caenarcaniphilales;f__LMEP-6097;g__LMEP-6097;s__LMEP-6097 sp009924885	GCA_001797815.1
Cyanobacteria_Cyanobium	d__Bacteria;p__Cyanobacteria;c__Cyanobacteriia;o__PCC-6307;f__Cyanobiaceae;g__Cyanobium_A;s__Cyanobium_A sp903928835	GCA_003647715.1
Cyanobacteria_Hyella_sp012932785	d__Bacteria;p__Cyanobacteria;c__Cyanobacteriia;o__Cyanobacteriales;f__Xenococcaceae;g__Hyella;s__Hyella sp012932785	GCA_001774505.1
CSP1-3_VBAK01_sp005882275	d__Bacteria;p__CSP1-3;c__CSP1-3;o__CSP1-3;f__NP-7;g__VBAK01;s__VBAK01 sp005882275	GCA_011773985.1
CSP1-3_CSP1-3_sp001443485	d__Bacteria;p__CSP1-3;c__CSP1-3;o__CSP1-3;f__CSP1-3;g__CSP1-3;s__CSP1-3 sp001443485	GCA_900321865.1
CSP1-3_SpSt-315_sp011046845	d__Bacteria;p__CSP1-3;c__CSP1-3;o__CSP1-3;f__13-1-40CM-64-14;g__SpSt-315;s__SpSt-315 sp011046845	GCA_011329245.1
CSP1-3_NP-4_sp005888595	d__Bacteria;p__CSP1-3;c__CSP1-3;o__CSP1-3;f__13-1-40CM-64-14;g__NP-4;s__NP-4 sp005888595	GCA_002070645.1
CSP1-3_NP-4_sp005882335	d__Bacteria;p__CSP1-3;c__CSP1-3;o__CSP1-3;f__13-1-40CM-64-14;g__NP-4;s__NP-4 sp005882335	GCA_012515635.1
Coprothermobacterota_JAADFF01_sp013153035	d__Bacteria;p__Coprothermobacterota;c__Coprothermobacteria;o__Coprothermobacterales;f__JAADFF01;g__JAADFF01;s__JAADFF01 sp013153035	GCA_002069365.1
Coprothermobacterota_JABLWY01_sp013178255	d__Bacteria;p__Coprothermobacterota;c__Coprothermobacteria;o__Coprothermobacterales;f__Coprothermobacteraceae;g__JABLWY01;s__JABLWY01 sp013178255	GCA_012520995.1
Coprothermobacterota_Coprothermobacter_proteolyticus	d__Bacteria;p__Coprothermobacterota;c__Coprothermobacteria;o__Coprothermobacterales;f__Coprothermobacteraceae;g__Coprothermobacter;s__Coprothermobacter proteolyticus	GCA_012517355.1
Coprothermobacterota_Coprothermobacter_platensis	d__Bacteria;p__Coprothermobacterota;c__Coprothermobacteria;o__Coprothermobacterales;f__Coprothermobacteraceae;g__Coprothermobacter;s__Coprothermobacter platensis	GCA_009917695.1
Cloacimonadota_UBA3900_sp002391675	d__Bacteria;p__Cloacimonadota;c__Cloacimonadia;o__Cloacimonadales;f__Cloacimonadaceae;g__UBA3900;s__UBA3900 sp002391675	GCA_002839435.1
Cloacimonadota_Syntrophosphaera_thermopropionivorans	d__Bacteria;p__Cloacimonadota;c__Cloacimonadia;o__Cloacimonadales;f__Cloacimonadaceae;g__Syntrophosphaera;s__Syntrophosphaera thermopropionivorans	GCA_009928855.1
Cloacimonadota_Syntrophosphaera_sp012522635	d__Bacteria;p__Cloacimonadota;c__Cloacimonadia;o__Cloacimonadales;f__Cloacimonadaceae;g__Syntrophosphaera;s__Syntrophosphaera sp012522635	GCA_002753255.1
Cloacimonadota_Cloacimonas_sp002432865	d__Bacteria;p__Cloacimonadota;c__Cloacimonadia;o__Cloacimonadales;f__Cloacimonadaceae;g__Cloacimonas;s__Cloacimonas sp002432865	GCA_002683655.1
CLD3_SB21_sp008933615	d__Bacteria;p__CLD3;c__CLD3;o__SB21;f__SB21;g__SB21;s__SB21 sp008933615	GCA_001469005.2
CLD3_JABWCP01_sp013360215	d__Bacteria;p__CLD3;c__CLD3;o__SB21;f__SB21;g__JABWCP01;s__JABWCP01 sp013360215	GCA_007132905.1
CLD3_JABWBZ01_sp013359335	d__Bacteria;p__CLD3;c__CLD3;o__SB21;f__SB21;g__JABWBZ01;s__JABWBZ01 sp013359335	GCA_003644825.1
CLD3_CLD3_sp008501735	d__Bacteria;p__CLD3;c__CLD3;o__CLD3;f__CLD3;g__CLD3;s__CLD3 sp008501735	GCA_011338205.1
Chrysiogenetota_Desulfurispirillum_indicum	d__Bacteria;p__Chrysiogenetota;c__Chrysiogenetes;o__Chrysiogenales;f__Chrysiogenaceae;g__Desulfurispirillum;s__Desulfurispirillum indicum	GCA_003230535.1
Chrysiogenetota_Desulfurispira_natronophila	d__Bacteria;p__Chrysiogenetota;c__Chrysiogenetes;o__Chrysiogenales;f__Chrysiogenaceae;g__Desulfurispira;s__Desulfurispira natronophila	GCA_004195045.1
Chrysiogenetota_Chrysiogenes_arsenatis	d__Bacteria;p__Chrysiogenetota;c__Chrysiogenetes;o__Chrysiogenales;f__Chrysiogenaceae;g__Chrysiogenes;s__Chrysiogenes arsenatis	GCA_008534395.1
Chlamydiota_21-14-0-10-35-9_sp002773835	d__Bacteria;p__Chlamydiota;c__Chlamydiia;o__Chlamydiales;f__SM23-39;g__21-14-0-10-35-9;s__21-14-0-10-35-9 sp002773835	GCA_004195035.1
Chlamydiota_VFKB01_sp009885755	d__Bacteria;p__Chlamydiota;c__Chlamydiia;o__Chlamydiales;f__Rhabdochlamydiaceae;g__VFKB01;s__VFKB01 sp009885755	GCA_003232385.1
Chlamydiota_Neochlamydia_sp000813665	d__Bacteria;p__Chlamydiota;c__Chlamydiia;o__Chlamydiales;f__Parachlamydiaceae;g__Neochlamydia;s__Neochlamydia sp000813665	GCA_011358715.1
Chlamydiota_Chlamydophila_corallus	d__Bacteria;p__Chlamydiota;c__Chlamydiia;o__Chlamydiales;f__Chlamydiaceae;g__Chlamydophila;s__Chlamydophila corallus	GCA_001790855.1
CG2-30-70-394_CG2-30-70-394_sp001873295	d__Bacteria;p__CG2-30-70-394;c__CG2-30-70-394;o__CG2-30-70-394;f__CG2-30-70-394;g__CG2-30-70-394;s__CG2-30-70-394 sp001873295	GCA_001790715.1
CG2-30-53-67_JAADIO01_sp013151235	d__Bacteria;p__CG2-30-53-67;c__CG2-30-53-67;o__CG2-30-53-67;f__CG2-30-53-67;g__JAADIO01;s__JAADIO01 sp013151235	GCA_003695725.1
CG2-30-53-67_CG2-30-53-67_sp001873285	d__Bacteria;p__CG2-30-53-67;c__CG2-30-53-67;o__CG2-30-53-67;f__CG2-30-53-67;g__CG2-30-53-67;s__CG2-30-53-67 sp001873285	GCA_011373705.1
CG03_SLGR01_sp007136585	d__Bacteria;p__CG03;c__SLGR01;o__SLGR01;f__SLGR01;g__SLGR01;s__SLGR01 sp007136585	GCA_011047235.1
CG03_PWQF01_sp003556865	d__Bacteria;p__CG03;c__SLGR01;o__SLGR01;f__PWQF01;g__PWQF01;s__PWQF01 sp003556865	GCA_011343225.1
CG03_PWMP01_sp003558145	d__Bacteria;p__CG03;c__SLGR01;o__SLGR01;f__PWQF01;g__PWMP01;s__PWMP01 sp003558145	GCA_001829395.1
CG03_PWMP01_sp003557485	d__Bacteria;p__CG03;c__SLGR01;o__SLGR01;f__PWQF01;g__PWMP01;s__PWMP01 sp003557485	GCF_001749745.1
CG03_CG03_sp013791675	d__Bacteria;p__CG03;c__CG03;o__CG03;f__CG03;g__CG03;s__CG03 sp013791675	GCA_002333425.1
Campylobacterota_Sulfurospirillum_arsenophilum	d__Bacteria;p__Campylobacterota;c__Campylobacteria;o__Campylobacterales;f__Sulfurospirillaceae;g__Sulfurospirillum;s__Sulfurospirillum arsenophilum	GCA_009782555.1
Campylobacterota_Campylobacter_D_lari_D	d__Bacteria;p__Campylobacterota;c__Campylobacteria;o__Campylobacterales;f__Campylobacteraceae;g__Campylobacter_D;s__Campylobacter_D lari_D	GCA_011374125.1
Campylobacterota_Campylobacter	d__Bacteria;p__Campylobacterota;c__Campylobacteria;o__Campylobacterales;f__Campylobacteraceae;g__Campylobacter_A;s__Campylobacter_A sp012978815	GCA_002842095.1
Campylobacterota_NORP36_sp013215915	d__Bacteria;p__Campylobacterota;c__Campylobacteria;o__Campylobacterales;f__Arcobacteraceae;g__NORP36;s__NORP36 sp013215915	GCA_013203855.1
Campylobacterota_Halarcobacter_ebronensis	d__Bacteria;p__Campylobacterota;c__Campylobacteria;o__Campylobacterales;f__Arcobacteraceae;g__Halarcobacter;s__Halarcobacter ebronensis	GCA_007132505.1
Calescibacterota_DSNQ01_sp011047215	d__Bacteria;p__Calescibacterota;c__Calescibacteriia;o__DRYD01;f__DRYD01;g__DSNQ01;s__DSNQ01 sp011047215	GCA_012523215.1
Calescibacterota_DRYD01_sp011388315	d__Bacteria;p__Calescibacterota;c__Calescibacteriia;o__DRYD01;f__DRYD01;g__DRYD01;s__DRYD01 sp011388315	GCF_000025885.1
Calescibacterota_Calescibacterium_sp011364105	d__Bacteria;p__Calescibacterota;c__Calescibacteriia;o__Calescibacteriales;f__Calescibacteriaceae;g__Calescibacterium;s__Calescibacterium sp011364105	GCA_011375965.1
Calescibacterota_Calescibacterium_sp002898315	d__Bacteria;p__Calescibacterota;c__Calescibacteriia;o__Calescibacteriales;f__Calescibacteriaceae;g__Calescibacterium;s__Calescibacterium sp002898315	GCA_003446665.1
Calescibacterota_Calescibacterium_nevadense	d__Bacteria;p__Calescibacterota;c__Calescibacteriia;o__Calescibacteriales;f__Calescibacteriaceae;g__Calescibacterium;s__Calescibacterium nevadense	GCA_002382605.1
Calditrichota_RQOF01_sp003854955	d__Bacteria;p__Calditrichota;c__Calditrichia;o__RBG-13-44-9;f__RBG-13-44-9;g__RQOF01;s__RQOF01 sp003854955	GCA_003554345.1
Calditrichota_JABWBP01_sp011526015	d__Bacteria;p__Calditrichota;c__Calditrichia;o__RBG-13-44-9;f__J042;g__JABWBP01;s__JABWBP01 sp011526015	GCA_003557545.1
Calditrichota_DRQG01_abyssi	d__Bacteria;p__Calditrichota;c__Calditrichia;o__Calditrichales;f__Calditrichaceae;g__DRQG01;s__DRQG01 abyssi_A	GCA_003554945.1
Caldisericota_JAAYUI01_sp012517765	d__Bacteria;p__Caldisericota;c__Caldisericia;o__JAAYUI01;f__JAAYUI01;g__JAAYUI01;s__JAAYUI01 sp012517765	GCA_004376575.1
Caldisericota_JAAYUI01_sp002070635	d__Bacteria;p__Caldisericota;c__Caldisericia;o__JAAYUI01;f__JAAYUI01;g__JAAYUI01;s__JAAYUI01 sp002070635	GCA_001303705.1
Caldisericota_UBA646_sp003650285	d__Bacteria;p__Caldisericota;c__Caldisericia;o__Caldisericales;f__Caldisericaceae;g__UBA646;s__UBA646 sp003650285	GCA_001304015.1
Caldisericota_Caldisericum_exile	d__Bacteria;p__Caldisericota;c__Caldisericia;o__Caldisericales;f__Caldisericaceae;g__Caldisericum;s__Caldisericum exile	GCA_000522425.1
Caldatribacteriota_34-128_sp003527405	d__Bacteria;p__Caldatribacteriota;c__JS1;o__SB-45;f__34-128;g__34-128;s__34-128 sp003527405	GCF_900079095.1
Caldatribacteriota_UBA8910_sp002069605	d__Bacteria;p__Caldatribacteriota;c__Caldatribacteriia;o__Caldatribacteriales;f__UBA8910;g__UBA8910;s__UBA8910 sp002069605	GCA_003696125.1
Caldatribacteriota_UBA3950_sp002385475	d__Bacteria;p__Caldatribacteriota;c__Caldatribacteriia;o__Caldatribacteriales;f__Caldatribacteriaceae;g__UBA3950;s__UBA3950 sp002385475	GCF_003057965.1
Caldatribacteriota_Caldatribacterium_californiense	d__Bacteria;p__Caldatribacteriota;c__Caldatribacteriia;o__Caldatribacteriales;f__Caldatribacteriaceae;g__Caldatribacterium;s__Caldatribacterium californiense_B	GCF_000212395.1
Caldatribacteriota_Caldatribacterium_californiense_A	d__Bacteria;p__Caldatribacteriota;c__Caldatribacteriia;o__Caldatribacteriales;f__Caldatribacteriaceae;g__Caldatribacterium;s__Caldatribacterium californiense_A	GCA_011374175.1
CAIJMQ01_JAADFP01_sp013152825	d__Bacteria;p__CAIJMQ01;c__CAIJMQ01;o__CAIJMQ01;f__JAADFP01;g__JAADFP01;s__JAADFP01 sp013152825	GCA_011039915.1
CAIJMQ01_CAIJMQ01_sp903821905	d__Bacteria;p__CAIJMQ01;c__CAIJMQ01;o__CAIJMQ01;f__CAIJMQ01;g__CAIJMQ01;s__CAIJMQ01 sp903821905	GCA_013153205.1
BMS3Abin14_SZUA-204_sp003228585	d__Bacteria;p__BMS3Abin14;c__BMS3Abin14;o__BMS3Abin14;f__BMS3Abin14;g__SZUA-204;s__SZUA-204 sp003228585	GCF_001547735.1
BMS3Abin14_BMS3ABIN14_sp013151915	d__Bacteria;p__BMS3Abin14;c__BMS3Abin14;o__BMS3Abin14;f__BMS3Abin14;g__BMS3ABIN14;s__BMS3ABIN14 sp013151915	GCF_900143265.1
BMS3Abin14_BMS3ABIN14_sp002897695	d__Bacteria;p__BMS3Abin14;c__BMS3Abin14;o__BMS3Abin14;f__BMS3Abin14;g__BMS3ABIN14;s__BMS3ABIN14 sp002897695	GCA_003643975.1
Bipolaricaulota_RXOA01_sp003979035	d__Bacteria;p__Bipolaricaulota;c__Bipolaricaulia;o__UBA7950;f__UBA9294;g__RXOA01;s__RXOA01 sp003979035	GCF_000255135.1
Bipolaricaulota_PWTC01_sp003563005	d__Bacteria;p__Bipolaricaulota;c__Bipolaricaulia;o__Bipolaricaulales;f__Bipolaricaulaceae;g__PWTC01;s__PWTC01 sp003563005	GCF_002895565.1
Bipolaricaulota_JACIWI01_sp014361055	d__Bacteria;p__Bipolaricaulota;c__Bipolaricaulia;o__Bipolaricaulales;f__Bipolaricaulaceae;g__JACIWI01;s__JACIWI01 sp014361055	GCF_000828655.1
Bipolaricaulota_Bipolaricaulis_sp011057175	d__Bacteria;p__Bipolaricaulota;c__Bipolaricaulia;o__Bipolaricaulales;f__Bipolaricaulaceae;g__Bipolaricaulis;s__Bipolaricaulis sp011057175	GCA_002796325.1
Bdellovibrionota_UBA2361_sp002343185	d__Bacteria;p__Bdellovibrionota_C;c__UBA2361;o__UBA2361;f__UBA2361;g__UBA2361;s__UBA2361 sp002343185	GCA_002796305.1
Bdellovibrionota_OMIW01_sp900299205	d__Bacteria;p__Bdellovibrionota_C;c__UBA2361;o__UBA2361;f__UBA2361;g__OMIW01;s__OMIW01 sp900299205	GCA_001798135.1
Bdellovibrionota_OMII01_sp903920005	d__Bacteria;p__Bdellovibrionota_C;c__UBA2361;o__UBA2361;f__UBA2361;g__OMII01;s__OMII01 sp903920005	GCA_011358755.1
Bdellovibrionota_OMII01_sp900299055	d__Bacteria;p__Bdellovibrionota_C;c__UBA2361;o__UBA2361;f__UBA2361;g__OMII01;s__OMII01 sp900299055	GCA_005240075.1
Bdellovibrionota_JAAZON01_sp012797725	d__Bacteria;p__Bdellovibrionota_C;c__UBA2361;o__UBA2361;f__UBA2361;g__JAAZON01;s__JAAZON01 sp012797725	GCA_002347965.1
Bdellovibrionota_CAINWE01_sp903854365	d__Bacteria;p__Bdellovibrionota;c__Bdellovibrionia_A;o__UBA1018;f__UBA1018;g__CAINWE01;s__CAINWE01 sp903854365	GCA_011620345.1
Bdellovibrionota_UBA1609_sp002321895	d__Bacteria;p__Bdellovibrionota;c__Bdellovibrionia;o__Bdellovibrionales;f__UBA1609;g__UBA1609;s__UBA1609 sp002321895	GCA_003153935.1
Bdellovibrionota_PSRN01_sp003176075	d__Bacteria;p__Bdellovibrionota;c__Bdellovibrionia;o__Bdellovibrionales;f__Bdellovibrionaceae;g__PSRN01;s__PSRN01 sp003176075	GCA_002441095.1
Bdellovibrionota_Bdellovibrio_sp006874625	d__Bacteria;p__Bdellovibrionota;c__Bdellovibrionia;o__Bdellovibrionales;f__Bdellovibrionaceae;g__Bdellovibrio;s__Bdellovibrio sp006874625	GCA_009619095.1
Bacteroidota_Myroides_marinus	d__Bacteria;p__Bacteroidota;c__Bacteroidia;o__Flavobacteriales;f__Flavobacteriaceae;g__Myroides;s__Myroides marinus_A	GCA_011773355.1
Bacteroidota_Dyadobacter_endophyticus	d__Bacteria;p__Bacteroidota;c__Bacteroidia;o__Cytophagales;f__Spirosomaceae;g__Dyadobacter;s__Dyadobacter endophyticus	GCA_003697085.1
Bacteroidota_PXAP01_sp007119075	d__Bacteria;p__Bacteroidota;c__Bacteroidia;o__Bacteroidales;f__PUMT01;g__PXAP01;s__PXAP01 sp007119075	GCA_002780065.1
Bacteroidota_CAG-873_sp900755985	d__Bacteria;p__Bacteroidota;c__Bacteroidia;o__Bacteroidales;f__Muribaculaceae;g__CAG-873;s__CAG-873 sp900755985	GCA_001873945.1
Bacteroidota_Phocaeicola_sp000434735	d__Bacteria;p__Bacteroidota;c__Bacteroidia;o__Bacteroidales;f__Bacteroidaceae;g__Phocaeicola;s__Phocaeicola sp000434735	GCA_005239945.1
B130-G9_B130-G9_sp003647755	d__Bacteria;p__B130-G9;c__B130-G9;o__B130-G9;f__B130-G9;g__B130-G9;s__B130-G9 sp003647755	GCA_003498085.1
Aureabacteria_UBA1439_sp002329605	d__Bacteria;p__Aureabacteria_A;c__UBA1439;o__UBA1439;f__UBA1439;g__UBA1439;s__UBA1439 sp002329605	GCA_003485015.1
Aureabacteria_PWXJ01_sp003561965	d__Bacteria;p__Aureabacteria_A;c__PUNC01;o__PUNC01;f__PWXJ01;g__PWXJ01;s__PWXJ01 sp003561965	GCA_002410925.1
Aureabacteria_PUNC01_sp003551625	d__Bacteria;p__Aureabacteria_A;c__PUNC01;o__PUNC01;f__PUNC01;g__PUNC01;s__PUNC01 sp003551625	GCA_002085385.1
Aureabacteria_UBA6266_sp002440765	d__Bacteria;p__Aureabacteria;c__UBA6266;o__UBA6266;f__UBA6266;g__UBA6266;s__UBA6266 sp002440765	GCA_011371545.1
Aureabacteria_SURF-26_sp003599815	d__Bacteria;p__Aureabacteria;c__SURF-26;o__SURF-26;f__SURF-26;g__SURF-26;s__SURF-26 sp003599815	GCA_002428525.1
Armatimonadota_UBA11051_sp003542955	d__Bacteria;p__Armatimonadota;c__UBA5377;o__UBA5377;f__UBA11051;g__UBA11051;s__UBA11051 sp003542955	GCA_011388305.1
Armatimonadota_JABWCR01_sp013359125	d__Bacteria;p__Armatimonadota;c__Fimbriimonadia;o__Fimbriimonadales;f__GBS-DC;g__JABWCR01;s__JABWCR01 sp013359125	GCA_011368175.1
Armatimonadota_Fimbriimonas_sp903904815	d__Bacteria;p__Armatimonadota;c__Fimbriimonadia;o__Fimbriimonadales;f__Fimbriimonadaceae;g__Fimbriimonas;s__Fimbriimonas sp903904815	GCA_002069885.1
Armatimonadota_Fimbriimonas_sp002336105	d__Bacteria;p__Armatimonadota;c__Fimbriimonadia;o__Fimbriimonadales;f__Fimbriimonadaceae;g__Fimbriimonas;s__Fimbriimonas sp002336105	GCA_002402105.1
Armatimonadota_Chthonomonas_calidirosea	d__Bacteria;p__Armatimonadota;c__Chthonomonadetes;o__Chthonomonadales;f__Chthonomonadaceae;g__Chthonomonas;s__Chthonomonas calidirosea	GCA_002422125.1
Aquificota_Sulfurihydrogenibium_sp000020325	d__Bacteria;p__Aquificota;c__Aquificae;o__Hydrogenothermales;f__Hydrogenothermaceae;g__Sulfurihydrogenibium;s__Sulfurihydrogenibium sp000020325	GCA_002478245.1
Aquificota_Sulfurihydrogenibium_azorense	d__Bacteria;p__Aquificota;c__Aquificae;o__Hydrogenothermales;f__Hydrogenothermaceae;g__Sulfurihydrogenibium;s__Sulfurihydrogenibium azorense	GCA_002428325.1
Aquificota_Thermocrinis_ruber	d__Bacteria;p__Aquificota;c__Aquificae;o__Aquificales;f__Aquificaceae;g__Thermocrinis;s__Thermocrinis ruber_A	GCA_007136595.1
Aquificota_Hydrogenivirga_sp013153495	d__Bacteria;p__Aquificota;c__Aquificae;o__Aquificales;f__Aquificaceae;g__Hydrogenivirga;s__Hydrogenivirga sp013153495	GCA_002309575.1
Aquificota_Aquifex_sp003978875	d__Bacteria;p__Aquificota;c__Aquificae;o__Aquificales;f__Aquificaceae;g__Aquifex;s__Aquifex sp003978875	GCA_002310035.1
Aerophobota_B47-G16_sp003648815	d__Bacteria;p__Aerophobota;c__Aerophobia;o__Aerophobales;f__B47-G16;g__B47-G16;s__B47-G16 sp003648815	GCA_002310995.1
Aerophobota_SOJT01_sp004376485	d__Bacteria;p__Aerophobota;c__Aerophobia;o__Aerophobales;f__AE-B3A;g__SOJT01;s__SOJT01 sp004376485	GCA_902780365.1
Actinobacteriota_Fen-549_sp003162055	d__Bacteria;p__Actinobacteriota;c__Thermoleophilia;o__Gaiellales;f__Gaiellaceae;g__Fen-549;s__Fen-549 sp003162055	GCA_002050035.1
Actinobacteriota_Nonomuraea_glycinis	d__Bacteria;p__Actinobacteriota;c__Actinomycetia;o__Streptosporangiales;f__Streptosporangiaceae;g__Nonomuraea;s__Nonomuraea glycinis	GCA_014384545.1
Actinobacteriota_Mycobacterium_fallax	d__Bacteria;p__Actinobacteriota;c__Actinomycetia;o__Mycobacteriales;f__Mycobacteriaceae;g__Mycobacterium;s__Mycobacterium fallax	GCA_002716355.1
Actinobacteriota_Geodermatophilus_sabuli	d__Bacteria;p__Actinobacteriota;c__Actinomycetia;o__Mycobacteriales;f__Geodermatophilaceae;g__Geodermatophilus;s__Geodermatophilus sabuli	GCA_001804865.1
Actinobacteriota_Serinicoccus_marinus	d__Bacteria;p__Actinobacteriota;c__Actinomycetia;o__Actinomycetales;f__Dermatophilaceae;g__Serinicoccus;s__Serinicoccus marinus	GCF_004421185.1
Acidobacteriota_Gp6-AA40_sp013140775	d__Bacteria;p__Acidobacteriota;c__Vicinamibacteria;o__Vicinamibacterales;f__UBA2999;g__Gp6-AA40;s__Gp6-AA40 sp013140775	GCA_002172625.1
Acidobacteriota_RHKY01_sp008363385	d__Bacteria;p__Acidobacteriota;c__Thermoanaerobaculia;o__UBA5066;f__UBA5066;g__RHKY01;s__RHKY01 sp008363385	GCA_009937455.1
Acidobacteriota_Terriglobus_saanensis	d__Bacteria;p__Acidobacteriota;c__Acidobacteriae;o__Acidobacteriales;f__Acidobacteriaceae;g__Terriglobus;s__Terriglobus saanensis	GCA_003645615.1
Acidobacteriota_Terracidiphilus_sp903849645	d__Bacteria;p__Acidobacteriota;c__Acidobacteriae;o__Acidobacteriales;f__Acidobacteriaceae;g__Terracidiphilus;s__Terracidiphilus sp903849645	GCA_903865935.1
Abyssubacteria_SURF-5_sp003598085	d__Bacteria;p__Abyssubacteria;c__SURF-5;o__SURF-5;f__SURF-5;g__SURF-5;s__SURF-5 sp003598085	GCA_013154295.1
Abyssubacteria_SURF-17_sp003598055	d__Bacteria;p__Abyssubacteria;c__SURF-5;o__SURF-5;f__SURF-5;g__SURF-17;s__SURF-17 sp003598055	GCA_001791795.1
AABM5-125-24_JABWCQ01_sp013360195	d__Bacteria;p__AABM5-125-24;c__RPQS01;o__RPQS01;f__RPQS01;g__JABWCQ01;s__JABWCQ01 sp013360195	GCA_002069765.1
AABM5-125-24_JABMRZ01_sp013202315	d__Bacteria;p__AABM5-125-24;c__JABMRZ01;o__JABMRZ01;f__JABMRZ01;g__JABMRZ01;s__JABMRZ01 sp013202315	GCA_002423385.1
AABM5-125-24_BMS3BBIN04_sp002898195	d__Bacteria;p__AABM5-125-24;c__BMS3BBIN04;o__BMS3BBIN04;f__BMS3BBIN04;g__BMS3BBIN04;s__BMS3BBIN04 sp002898195	GCA_003641415.1
AABM5-125-24_JABMRV01_sp013202285	d__Bacteria;p__AABM5-125-24;c__AABM5-125-24;o__AABM5-125-24;f__AABM5-125-24;g__JABMRV01;s__JABMRV01 sp013202285	GCA_903908285.1
AABM5-125-24_AABM5-125-24_sp002127415	d__Bacteria;p__AABM5-125-24;c__AABM5-125-24;o__AABM5-125-24;f__AABM5-125-24;g__AABM5-125-24;s__AABM5-125-24 sp002127415	GCA_012797915.1
4572-55_J002_sp003697105	d__Bacteria;p__4572-55;c__4572-55;o__J002;f__J002;g__J002;s__J002 sp003697105	GCA_001304155.1
4572-55_4572-55_sp002084765	d__Bacteria;p__4572-55;c__4572-55;o__4572-55;f__4572-55;g__4572-55;s__4572-55 sp002084765	GCA_001775395.1
Oceanithermus-profundus-DSM-14977	d__Bacteria;p__Deinococcota;c__Deinococci;o__Deinococcales;f__Marinithermaceae;g__Oceanithermus;s__Oceanithermus profundus	Table S2
Marinithermus hydrothermalis DSM-14884	d__Bacteria;p__Deinococcota;c__Deinococci;o__Deinococcales;f__Marinithermaceae;g__Marinithermus;s__Marinithermus hydrothermalis	Table S2
Thermosporothrix hazakensis ATCC-BAA-1881	d__Bacteria;p__Chloroflexota;c__Ktedonobacteria;o__Ktedonobacterales;f__Ktedonobacteraceae;g__Thermosporothrix;s__Thermosporothrix hazakensis	Table S2
Thermogemmatispora onikobensis	d__Bacteria;p__Chloroflexota;c__Ktedonobacteria;o__Ktedonobacterales;f__Ktedonobacteraceae;g__Thermogemmatispora;s__Thermogemmatispora onikobensis	Table S2
Thermogemmatispora carboxidivorans PM5	d__Bacteria;p__Chloroflexota;c__Ktedonobacteria;o__Ktedonobacterales;f__Ktedonobacteraceae;g__Thermogemmatispora;s__Thermogemmatispora carboxidivorans	Table S2
ERR599061.bin.10	d__Bacteria;p__Chloroflexota;c__Dehalococcoidia;o__UBA6952;f__UBA6952;g__UBA6952;s__UBA6952 sp009392515	Table S2
ERR598957.bin.32	d__Bacteria;p__Chloroflexota;c__Dehalococcoidia;o__UBA6952;f__UBA6952;g__UBA6952;s__UBA6952 sp002450515	Table S2
DYC11-2	d__Bacteria;p__Chloroflexota;c__Dehalococcoidia;o__UBA3495;f__UBA3495;g__UBA9611;s__UBA9611 sp009392075	Table S2
ERR599072.bin.36	d__Bacteria;p__Chloroflexota;c__Dehalococcoidia;o__UBA3495;f__UBA3495;g__UBA9611;s__UBA9611 sp009391975	Table S2
ERR599124.bin.3	d__Bacteria;p__Chloroflexota;c__Dehalococcoidia;o__UBA3495;f__UBA3495;g__UBA9611;s__UBA9611 sp009391975	Table S2
ERR599164.bin.5	d__Bacteria;p__Chloroflexota;c__Dehalococcoidia;o__UBA3495;f__UBA3495;g__UBA9611;s__UBA9611 sp009391975	Table S2
RR599085.bin.2	d__Bacteria;p__Chloroflexota;c__Dehalococcoidia;o__UBA3495;f__UBA3495;g__UBA9611;s__UBA9611 sp009391975	Table S2
SK16B16	d__Bacteria;p__Chloroflexota;c__Dehalococcoidia;o__UBA3495;f__UBA3495;g__UBA9611;s__UBA9611 sp009391975	Table S2
Io17-Chloro-G6	d__Bacteria;p__Chloroflexota;c__Dehalococcoidia;o__UBA3495;f__UBA3495;g__UBA9611;s__UBA9611 sp002816585	Table S2
Casp-Chloro-G2	d__Bacteria;p__Chloroflexota;c__Dehalococcoidia;o__UBA3495;f__UBA3495;g__UBA9611;s__UBA9611 sp002816575	Table S2
ERR599021.bin.5	d__Bacteria;p__Chloroflexota;c__Dehalococcoidia;o__UBA3495;f__UBA3495;g__UBA9611;s__UBA9611 sp002816355	Table S2
ERR599047.bin.20	d__Bacteria;p__Chloroflexota;c__Dehalococcoidia;o__UBA3495;f__UBA3495;g__UBA9611;s__UBA9611 sp002816355	Table S2
DYM-1	d__Bacteria;p__Chloroflexota;c__Dehalococcoidia;o__UBA3495;f__UBA3495;g__UBA9611;s__UBA9611 sp002746355	Table S2
MP-SInd-SRR3963457-G1	d__Bacteria;p__Chloroflexota;c__Dehalococcoidia;o__UBA3495;f__UBA3495;g__UBA9611;s__UBA9611 sp002746355	Table S2
SR5B5	d__Bacteria;p__Chloroflexota;c__Dehalococcoidia;o__UBA3495;f__UBA3495;g__UBA9611;s__UBA9611 sp002746355	Table S2
ERR599111.bin.38	d__Bacteria;p__Chloroflexota;c__Dehalococcoidia;o__UBA3495;f__UBA3495;g__UBA9611;s__UBA9611 sp002721995	Table S2
RR599156.bin.52	d__Bacteria;p__Chloroflexota;c__Dehalococcoidia;o__UBA3495;f__UBA3495;g__UBA9611;s__UBA9611 sp002721995	Table S2
ERR599000.bin.19	d__Bacteria;p__Chloroflexota;c__Dehalococcoidia;o__UBA3495;f__UBA3495;g__UBA9611;s__UBA9611 sp002698265	Table S2
ERR599072.bin.28	d__Bacteria;p__Chloroflexota;c__Dehalococcoidia;o__UBA3495;f__UBA3495;g__UBA9611;s__UBA9611 sp002698265	Table S2
SN2B23	d__Bacteria;p__Chloroflexota;c__Dehalococcoidia;o__UBA3495;f__UBA3495;g__UBA9611;s__UBA9611 sp002698265	Table S2
SK3B5	d__Bacteria;p__Chloroflexota;c__Dehalococcoidia;o__UBA3495;f__UBA3495;g__UBA9611;s__UBA9611 sp002697005	Table S2
ERR599062.bin.22	d__Bacteria;p__Chloroflexota;c__Dehalococcoidia;o__UBA3495;f__UBA3495;g__UBA9611;s__UBA9611 sp002328185	Table S2
TARA_137_MES_0.22-3_bins_7_4_6	d__Bacteria;p__Chloroflexota;c__Dehalococcoidia;o__UBA3495;f__UBA3495;g__UBA9611;s__UBA9611 sp002328185	Table S2
TSL01	d__Bacteria;p__Chloroflexota;c__Dehalococcoidia;o__UBA3495;f__UBA3495;g__UBA9611;s__	Table S2
TSL11	d__Bacteria;p__Chloroflexota;c__Dehalococcoidia;o__UBA3495;f__UBA3495;g__UBA9611;s__	Table S2
TSL14	d__Bacteria;p__Chloroflexota;c__Dehalococcoidia;o__UBA3495;f__UBA3495;g__UBA9611;s__	Table S2
TSL15	d__Bacteria;p__Chloroflexota;c__Dehalococcoidia;o__UBA3495;f__UBA3495;g__UBA9611;s__	Table S2
TSL19	d__Bacteria;p__Chloroflexota;c__Dehalococcoidia;o__UBA3495;f__UBA3495;g__UBA9611;s__	Table S2
DYC11-1	d__Bacteria;p__Chloroflexota;c__Dehalococcoidia;o__UBA3495;f__UBA3495;g__UBA11650;s__UBA11650 sp002710215	Table S2
SR3B54	d__Bacteria;p__Chloroflexota;c__Dehalococcoidia;o__UBA3495;f__UBA3495;g__UBA11650;s__UBA11650 sp002710215	Table S2
SK19B11	d__Bacteria;p__Chloroflexota;c__Dehalococcoidia;o__UBA3495;f__UBA3495;g__UBA11650;s__UBA11650 sp002708395	Table S2
DYM-2	d__Bacteria;p__Chloroflexota;c__Dehalococcoidia;o__UBA3495;f__UBA3495;g__UBA11650;s__	Table S2
SR5B18	d__Bacteria;p__Chloroflexota;c__Dehalococcoidia;o__UBA3495;f__UBA3495;g__UBA11650;s__	Table S2
TSM-1	d__Bacteria;p__Chloroflexota;c__Dehalococcoidia;o__UBA3495;f__UBA3495;g__UBA11650;s__	Table S2
Io17-Chloro-G4	d__Bacteria;p__Chloroflexota;c__Dehalococcoidia;o__UBA3495;f__UBA3495;g__UBA1141;s__UBA1141 sp002816455	Table S2
SK8B31	d__Bacteria;p__Chloroflexota;c__Dehalococcoidia;o__UBA3495;f__UBA3495;g__UBA1141;s__	Table S2
Casp-Chloro-G3	d__Bacteria;p__Chloroflexota;c__Dehalococcoidia;o__UBA3495;f__UBA3495;g__Casp-Chloro-G3;s__Casp-Chloro-G3 sp002816715	Table S2
MPNC01	d__Bacteria;p__Chloroflexota;c__Dehalococcoidia;o__UBA3495;f__UBA3495;g__Bin87;s__Bin87 sp002238825	Table S2
MPMM01	d__Bacteria;p__Chloroflexota;c__Dehalococcoidia;o__UBA3495;f__UBA3495;g__Bin22;s__Bin22 sp002238505	Table S2
ERR598948.bin.62	d__Bacteria;p__Chloroflexota;c__Dehalococcoidia;o__UBA3495;f__UBA2588;g__UBA2588;s__UBA2588 sp002723125	Table S2
ERR599046.bin.3	d__Bacteria;p__Chloroflexota;c__Dehalococcoidia;o__UBA3495;f__UBA2588;g__UBA2588;s__UBA2588 sp002723125	Table S2
ERR599061.bin.16	d__Bacteria;p__Chloroflexota;c__Dehalococcoidia;o__UBA3495;f__UBA2588;g__UBA2588;s__UBA2588 sp002723125	Table S2
ERR599089.bin.27	d__Bacteria;p__Chloroflexota;c__Dehalococcoidia;o__UBA3495;f__UBA2588;g__UBA2588;s__UBA2588 sp002723125	Table S2
ERR599111.bin.83	d__Bacteria;p__Chloroflexota;c__Dehalococcoidia;o__UBA3495;f__UBA2588;g__UBA2588;s__UBA2588 sp002723125	Table S2
ERR599117.bin.15	d__Bacteria;p__Chloroflexota;c__Dehalococcoidia;o__UBA3495;f__UBA2588;g__UBA2588;s__UBA2588 sp002723125	Table S2
ERR599156.bin.107	d__Bacteria;p__Chloroflexota;c__Dehalococcoidia;o__UBA3495;f__UBA2588;g__UBA2588;s__UBA2588 sp002723125	Table S2
ERR599156.bin.113	d__Bacteria;p__Chloroflexota;c__Dehalococcoidia;o__UBA2985;f__UBA2985;g__VFHP01;s__VFHP01 sp009391535	Table S2
ERR599156.bin.109	d__Bacteria;p__Chloroflexota;c__Dehalococcoidia;o__UBA2985;f__UBA2985;g__UBA2985;s__UBA2985 sp002717805	Table S2
TARA_032_DCM_0.22-1.6_bins_66_22	d__Bacteria;p__Chloroflexota;c__Dehalococcoidia;o__UBA2963;f__UBA2963;g__UBA2963;s__UBA2963 sp003215215	Table S2
MPMJ01	d__Bacteria;p__Chloroflexota;c__Dehalococcoidia;o__UBA2963;f__UBA2963;g__Bin16;s__Bin16 sp002238425	Table S2
108-80.bin.6	d__Bacteria;p__Chloroflexota;c__Dehalococcoidia;o__UBA1151;f__TMED-70;g__TMED-70;s__TMED-70 sp008373205	Table S2
136-0.bin.13	d__Bacteria;p__Chloroflexota;c__Dehalococcoidia;o__UBA1151;f__TMED-70;g__TMED-70;s__TMED-70 sp008373205	Table S2
ERR599061.bin.21	d__Bacteria;p__Chloroflexota;c__Dehalococcoidia;o__UBA1151;f__TMED-70;g__TMED-70;s__TMED-70 sp002703265	Table S2
ERR599111.bin.90	d__Bacteria;p__Chloroflexota;c__Dehalococcoidia;o__UBA1151;f__TMED-70;g__TMED-70;s__TMED-70 sp002703265	Table S2
ERR599156.bin.123	d__Bacteria;p__Chloroflexota;c__Dehalococcoidia;o__UBA1151;f__TMED-70;g__TMED-70;s__TMED-70 sp002703265	Table S2
TARA_124_MIX_0.22-3_bins_29_26	d__Bacteria;p__Chloroflexota;c__Dehalococcoidia;o__UBA1151;f__TMED-70;g__TMED-70;s__TMED-70 sp002703265	Table S2
ERR599094.bin.55	d__Bacteria;p__Chloroflexota;c__Dehalococcoidia;o__UBA1151;f__TMED-70;g__TMED-70;s__TMED-70 sp002171675	Table S2
MISB133	d__Bacteria;p__Chloroflexota;c__Dehalococcoidia;o__UBA1151;f__Bin127;g__UBA9455;s__UBA9455 sp002313245	Table S2
SK8B36	d__Bacteria;p__Chloroflexota;c__Dehalococcoidia;o__UBA1151;f__Bin127;g__UBA9455;s__UBA9455 sp002313245	Table S2
ERR598948.bin.48	d__Bacteria;p__Chloroflexota;c__Dehalococcoidia;o__UBA1151;f__Bin127;g__UBA1328;s__UBA1328 sp002306745	Table S2
134-200.bin.16	d__Bacteria;p__Chloroflexota;c__Dehalococcoidia;o__UBA1151;f__Bin127;g__GCA-002725925;s__GCA-002725925 sp009392785	Table S2
164-200.bin.4	d__Bacteria;p__Chloroflexota;c__Dehalococcoidia;o__UBA1151;f__Bin127;g__GCA-002725925;s__GCA-002725925 sp009392785	Table S2
ERR598958.bin.45	d__Bacteria;p__Chloroflexota;c__Dehalococcoidia;o__UBA1151;f__Bin127;g__GCA-002725925;s__GCA-002725925 sp009392785	Table S2
TARA_123_MIX_0.22-3_bins_14_13_11	d__Bacteria;p__Chloroflexota;c__Dehalococcoidia;o__UBA1151;f__Bin127;g__GCA-002725925;s__GCA-002725925 sp009392785	Table S2
ERR599111.bin.65	d__Bacteria;p__Chloroflexota;c__Dehalococcoidia;o__UBA1151;f__Bin127;g__GCA-002725925;s__GCA-002725925 sp009392215	Table S2
ERR599008.bin.25	d__Bacteria;p__Chloroflexota;c__Dehalococcoidia;o__UBA1127;f__UBA1127;g__UBA1127;s__UBA1127 sp002311595	Table S2
MISB191	d__Bacteria;p__Chloroflexota;c__Dehalococcoidia;o__UBA1127;f__UBA1127;g__UBA1127;s__	Table S2
ERR599148.bin.24	d__Bacteria;p__Chloroflexota;c__Dehalococcoidia;o__SAR202;f__UBA826;g__UBA826;s__UBA826 sp002718095	Table S2
ERR599008.bin.28	d__Bacteria;p__Chloroflexota;c__Dehalococcoidia;o__SAR202;f__UBA826;g__UBA11996;s__UBA11996 sp009392675	Table S2
SK19B4	d__Bacteria;p__Chloroflexota;c__Dehalococcoidia;o__SAR202;f__UBA826;g__UBA11996;s__UBA11996 sp002435305	Table S2
108-200.bin.5	d__Bacteria;p__Chloroflexota;c__Dehalococcoidia;o__SAR202;f__UBA826;g__UBA11996;s__UBA11996 sp002320875	Table S2
164-200.bin.5	d__Bacteria;p__Chloroflexota;c__Dehalococcoidia;o__SAR202;f__UBA826;g__UBA11996;s__UBA11996 sp002320875	Table S2
ERR599072.bin.46	d__Bacteria;p__Chloroflexota;c__Dehalococcoidia;o__SAR202;f__UBA826;g__UBA11795;s__UBA11795 sp002708065	Table S2
MISB107	d__Bacteria;p__Chloroflexota;c__Dehalococcoidia;o__SAR202;f__UBA826;g__UBA11795;s__UBA11795 sp002708065	Table S2
ERR598958.bin.54	d__Bacteria;p__Chloroflexota;c__Dehalococcoidia;o__SAR202;f__UBA826;g__GCA-002712965;s__GCA-002712965 sp009392815	Table S2
ERR599097.bin.71	d__Bacteria;p__Chloroflexota;c__Dehalococcoidia;o__SAR202;f__UBA2962;g__UBA2962;s__UBA2962 sp002728115	Table S2
ERR599037.bin.5	d__Bacteria;p__Chloroflexota;c__Dehalococcoidia;o__SAR202;f__UBA11138;g__UBA2160;s__UBA2160 sp002328865	Table S2
ERR599062.bin.15	d__Bacteria;p__Chloroflexota;c__Dehalococcoidia;o__SAR202;f__UBA11138;g__UBA2160;s__UBA2160 sp002328865	Table S2
ERR599008.bin.15	d__Bacteria;p__Chloroflexota;c__Dehalococcoidia;o__SAR202;f__UBA11138;g__UBA1123;s__UBA1123 sp002313895	Table S2
SK2B41	d__Bacteria;p__Chloroflexota;c__Dehalococcoidia;o__SAR202;f__UBA11138;g__UBA1123;s__UBA1123 sp002313895	Table S2
MISB227	d__Bacteria;p__Chloroflexota;c__Dehalococcoidia;o__SAR202;f__UBA11138;g__UBA1123;s__	Table S2
SK9B5	d__Bacteria;p__Chloroflexota;c__Dehalococcoidia;o__SAR202;f__UBA11138;g__UBA1123;s__	Table S2
TSM-2	d__Bacteria;p__Chloroflexota;c__Dehalococcoidia;o__SAR202;f__UBA11138;g__UBA1123;s__	Table S2
MPND01	d__Bacteria;p__Chloroflexota;c__Dehalococcoidia;o__SAR202;f__UBA11138;g__Bin90;s__Bin90 sp002238855	Table S2
ERR599111.bin.55	d__Bacteria;p__Chloroflexota;c__Dehalococcoidia;o__SAR202;f__OSU-TB39;g__OSU-TB39;s__OSU-TB39 sp009392195	Table S2
Dehalogenimonas lykanthroporepellens-BL-DC-9	d__Bacteria;p__Chloroflexota;c__Dehalococcoidia;o__Dehalococcoidales;f__Dehalococcoidaceae;g__Dehalogenimonas;s__Dehalogenimonas lykanthroporepellens	Table S2
Dehalogenimonas alkenigignens strain IP3-3	d__Bacteria;p__Chloroflexota;c__Dehalococcoidia;o__Dehalococcoidales;f__Dehalococcoidaceae;g__Dehalogenimonas;s__Dehalogenimonas alkenigignens	Table S2
Dehalococcoides mccartyi strain 195	d__Bacteria;p__Chloroflexota;c__Dehalococcoidia;o__Dehalococcoidales;f__Dehalococcoidaceae;g__Dehalococcoides;s__Dehalococcoides mccartyi_B	Table S2
Thermorudis peleae strain KI4	d__Bacteria;p__Chloroflexota;c__Chloroflexia;o__Thermomicrobiales;f__Thermomicrobiaceae;g__Thermorudis;s__Thermorudis peleae	Table S2
Thermomicrobium roseum DSM-5159	d__Bacteria;p__Chloroflexota;c__Chloroflexia;o__Thermomicrobiales;f__Thermomicrobiaceae;g__Thermomicrobium;s__Thermomicrobium roseum	Table S2
Sphaerobacter thermophilus DSM-20745	d__Bacteria;p__Chloroflexota;c__Chloroflexia;o__Thermomicrobiales;f__Thermomicrobiaceae;g__Sphaerobacter;s__Sphaerobacter thermophilus	Table S2
Nitrolancea hollandica Lb	d__Bacteria;p__Chloroflexota;c__Chloroflexia;o__Thermomicrobiales;f__Thermomicrobiaceae;g__Nitrolancea;s__Nitrolancea hollandica	Table S2
Kouleothrix aurantiaca	d__Bacteria;p__Chloroflexota;c__Chloroflexia;o__Chloroflexales;f__Roseiflexaceae;g__Kouleothrix;s__Kouleothrix aurantiaca	Table S2
Herpetosiphon geysericola	d__Bacteria;p__Chloroflexota;c__Chloroflexia;o__Chloroflexales;f__Herpetosiphonaceae;g__Herpetosiphon;s__Herpetosiphon geysericola	Table S2
Oscillochloris trichoides strain DG-6	d__Bacteria;p__Chloroflexota;c__Chloroflexia;o__Chloroflexales;f__Chloroflexaceae;g__Oscillochloris;s__Oscillochloris trichoides	Table S2
Chloroflexus aurantiacus J-10-fl	d__Bacteria;p__Chloroflexota;c__Chloroflexia;o__Chloroflexales;f__Chloroflexaceae;g__Chloroflexus;s__Chloroflexus aurantiacus	Table S2
Chloroflexus aggregans DSM-9485	d__Bacteria;p__Chloroflexota;c__Chloroflexia;o__Chloroflexales;f__Chloroflexaceae;g__Chloroflexus;s__Chloroflexus aggregans	Table S2
Candidatus Thermofonsia Clade 1 bacterium-JP3-13	d__Bacteria;p__Chloroflexota;c__Anaerolineae;o__SBR1031;f__UBA2796;g__CP2-2F;s__CP2-2F sp003695215	Table S2
Candidatus Thermofonsia Clade 2 bacterium JP1-20	d__Bacteria;p__Chloroflexota;c__Anaerolineae;o__SBR1031;f__A4b;g__J038;s__J038 sp003696565	Table S2
Litorilinea aerophila strain PRI-4131	d__Bacteria;p__Chloroflexota;c__Anaerolineae;o__Caldilineales;f__Caldilineaceae;g__Litorilinea;s__Litorilinea aerophila	Table S2
Caldilinea aerophila strain DSM-14535	d__Bacteria;p__Chloroflexota;c__Anaerolineae;o__Caldilineales;f__Caldilineaceae;g__Caldilinea;s__Caldilinea aerophila	Table S2
Thermoflexia bacterium	d__Bacteria;p__Chloroflexota;c__Anaerolineae;o__B4-G1;f__B4-G1;g__SKLM01;s__SKLM01 sp007123205	Table S2
Thermoflexia bacterium G79	d__Bacteria;p__Chloroflexota;c__Anaerolineae;o__B4-G1;f__B4-G1;g__B4-G1;s__B4-G1 sp003648025	Table S2
Ardenticatena maritima	d__Bacteria;p__Chloroflexota;c__Anaerolineae;o__Ardenticatenales;f__Ardenticatenaceae;g__Ardenticatena;s__Ardenticatena maritima	Table S2
Chloroflexi bacterium OLB14	d__Bacteria;p__Chloroflexota;c__Anaerolineae;o__Anaerolineales;f__EnvOPS12;g__OLB14;s__OLB14 sp001567105	Table S2
Thermanaerothrix daxensis strain GNS_1	d__Bacteria;p__Chloroflexota;c__Anaerolineae;o__Anaerolineales;f__Anaerolineaceae;g__Thermanaerothrix;s__Thermanaerothrix daxensis	Table S2
Longilinea arvoryzae strain KOME-1	d__Bacteria;p__Chloroflexota;c__Anaerolineae;o__Anaerolineales;f__Anaerolineaceae;g__Longilinea;s__Longilinea arvoryzae	Table S2
Leptolinea tardivitalis strain YMTK-2	d__Bacteria;p__Chloroflexota;c__Anaerolineae;o__Anaerolineales;f__Anaerolineaceae;g__Leptolinea;s__Leptolinea tardivitalis	Table S2
Bellilinea caldifistulae strain GOMI-1	d__Bacteria;p__Chloroflexota;c__Anaerolineae;o__Anaerolineales;f__Anaerolineaceae;g__Bellilinea;s__Bellilinea caldifistulae	Table S2
Anaerolinea thermophila UNI-1	d__Bacteria;p__Chloroflexota;c__Anaerolineae;o__Anaerolineales;f__Anaerolineaceae;g__Anaerolinea;s__Anaerolinea thermophila	Table S2
