# Supplementary material for: In Situ Genomics and Transcriptomics of SAR202 Subclusters Revealed Subtle Distinct Activities in Deep-Sea Water
Source: Microorganisms. 2022 Aug 12;10(8):1629. doi: 10.3390/microorganisms10081629 (PMC9416657; doi:10.3390/microorganisms10081629)
Supplement: Supplementary file 1 [file microorganisms-10-01629-s001.zip › Table S4.xlsx]

## Sheet: Table S4
Table S4: Transcriptional levels of functional genes in SAR202 subclusters in this study.
Bin ORFs	MISNAC 6-2	MISNAC 6-4	MISNAC 6-5	MISNAC 6-6	MISNAC 6-7	MISNAC 6-8	MISNAC 7-2	MISNAC 7-4	MISNAC 7-5	MISNAC 7-6	MISNAC 7-7	MISNAC 7-8	Average TPM	GOs	EC	KO	CAZy	Taxonomic scope	eggNOG OGs	COG Cat	eggNOG annotation	COG	COG function
SP2B23_446_1	5653.76	97081.2	5891.03	348.33	3889.16	5555.27	3395.7	12894.8	58153.8	9457.77	5616.69	4421.38	17696.6	NA	NA	NA	NA	NA	NA	NA	NA	NA	NA:None,
SK16B16_4_14	596.739	126497	453.057	0	949.804	2782.23	633.768	375.898	0	138.211	0	342.903	11064.1			ko:K03116		Bacteria	2G4BU@200783,COG1826@1,COG1826@2	U	Part of the twin-arginine translocation (Tat) system that transports large folded proteins containing a characteristic twin-arginine motif in their signal peptide across membranes	COG1826	COG1826:Sec-independent protein secretion pathway components,
SP2B23_658_2	6402.64	3635.65	8258.37	1264.04	4992.18	10908.1	8490.52	3609.78	10181.4	14121.6	5058.36	9160.59	7173.61	GO:0003674,GO:0005488,GO:0005515,GO:0005575,GO:0005576,GO:0005618,GO:0005622,GO:0005623,GO:0005737,GO:0005829,GO:0005886,GO:0006355,GO:0006457,GO:0006458,GO:0006950,GO:0006986,GO:0008150,GO:0009266,GO:0009408,GO:0009628,GO:0009889,GO:0009987,GO:0010033,GO:0010468,GO:0010556,GO:0016020,GO:0019219,GO:0019222,GO:0019899,GO:0030312,GO:0031323,GO:0031326,GO:0033554,GO:0034605,GO:0035375,GO:0035966,GO:…		ko:K04078		Bacteria	2IKTH@201174,COG0234@1,COG0234@2	O	Binds to Cpn60 in the presence of Mg-ATP and suppresses the ATPase activity of the latter	COG0234	COG0234:Co-chaperonin GroES (HSP10),
SK10B6_93_2	6119.65	1999.61	7398.96	2317.41	4654.36	10148.7	8415.39	3275.54	9564.33	14514.9	3868.16	9025.08	6775.17	GO:0003674,GO:0005488,GO:0005515,GO:0005575,GO:0005576,GO:0005618,GO:0005622,GO:0005623,GO:0005737,GO:0005829,GO:0005886,GO:0006355,GO:0006457,GO:0006458,GO:0006950,GO:0006986,GO:0008150,GO:0009266,GO:0009408,GO:0009628,GO:0009889,GO:0009987,GO:0010033,GO:0010468,GO:0010556,GO:0016020,GO:0019219,GO:0019222,GO:0019899,GO:0030312,GO:0031323,GO:0031326,GO:0033554,GO:0034605,GO:0035375,GO:0035966,GO:…		ko:K04078		Bacteria	2IKTH@201174,COG0234@1,COG0234@2	O	Binds to Cpn60 in the presence of Mg-ATP and suppresses the ATPase activity of the latter	COG0234	COG0234:Co-chaperonin GroES (HSP10),
SP13B5_353_3	5341.43	1726.94	7506.39	737.358	4560.53	9987.61	7438.6	3609.78	8330.22	13612.2	5021.17	8564.34	6369.71	GO:0003674,GO:0005488,GO:0005515,GO:0005575,GO:0005576,GO:0005618,GO:0005622,GO:0005623,GO:0005737,GO:0005829,GO:0005886,GO:0006355,GO:0006457,GO:0006458,GO:0006950,GO:0006986,GO:0008150,GO:0009266,GO:0009408,GO:0009628,GO:0009889,GO:0009987,GO:0010033,GO:0010468,GO:0010556,GO:0016020,GO:0019219,GO:0019222,GO:0019899,GO:0030312,GO:0031323,GO:0031326,GO:0033554,GO:0034605,GO:0035375,GO:0035966,GO:…		ko:K04078		Bacteria	2IKTH@201174,COG0234@1,COG0234@2	O	Binds to Cpn60 in the presence of Mg-ATP and suppresses the ATPase activity of the latter	COG0234	COG0234:Co-chaperonin GroES (HSP10),
SR3B54_29_7	2574.8	27290.4	1882.37	5019.5	1504.99	1554.41	1772.84	2329.79	8564.19	4439.56	2919.51	2248.59	5175.08			ko:K02035		Bacteria	1TQ6S@1239,26TIQ@186822,4HAM7@91061,COG0747@1,COG0747@2	E	ABC transporter substrate-binding protein	COG0747	COG0747:ABC-type dipeptide transport system periplasmic component,
SR3B54_94_23	533.75	0	159.199	227.06	161.818	669.676	53123.8	72.0471	166.262	154.127	80.1733	0	4612.33					Bacteria	27YGX@189775,2G75G@200795,COG1146@1,COG1146@2	C	PFAM 4Fe-4S ferredoxin iron-sulfur binding domain protein	COG1146	COG1146:Ferredoxin,
SK19B4_37_45	433.07	0	885.221	0	547.905	216.724	424.563	125.907	43728.4	0	210.163	4109.29	4223.44	GO:0005575,GO:0005622,GO:0005623,GO:0005737,GO:0005829,GO:0005840,GO:0006412,GO:0006518,GO:0006807,GO:0008150,GO:0008152,GO:0009058,GO:0009059,GO:0009987,GO:0010467,GO:0015934,GO:0019538,GO:0022625,GO:0022626,GO:0032991,GO:0034641,GO:0034645,GO:0043043,GO:0043170,GO:0043226,GO:0043228,GO:0043229,GO:0043232,GO:0043603,GO:0043604,GO:0044237,GO:0044238,GO:0044249,GO:0044260,GO:0044267,GO:0044271,GO:…		ko:K02895		Bacteria	2G750@200795,34DCX@301297,COG0198@1,COG0198@2	J	One of the proteins that surrounds the polypeptide exit tunnel on the outside of the subunit	COG0198	COG0198:Ribosomal protein L24,
MISB43_1417	499.696	0	25.292	0	530.23	195.051	353.802	125.907	43437.9	0	210.163	4185.86	4130.32	GO:0005575,GO:0005622,GO:0005623,GO:0005737,GO:0005829,GO:0005840,GO:0006412,GO:0006518,GO:0006807,GO:0008150,GO:0008152,GO:0009058,GO:0009059,GO:0009987,GO:0010467,GO:0015934,GO:0019538,GO:0022625,GO:0022626,GO:0032991,GO:0034641,GO:0034645,GO:0043043,GO:0043170,GO:0043226,GO:0043228,GO:0043229,GO:0043232,GO:0043603,GO:0043604,GO:0044237,GO:0044238,GO:0044249,GO:0044260,GO:0044267,GO:0044271,GO:…		ko:K02895		Bacteria	2G750@200795,34DCX@301297,COG0198@1,COG0198@2	J	One of the proteins that surrounds the polypeptide exit tunnel on the outside of the subunit	COG0198	COG0198:Ribosomal protein L24,
SK19B4_28_1	524.045	17793.2	2121.95	111.466	1582.14	2605.65	5804.16	8111.19	435.303	4183.49	1115.14	2418.61	3900.53	NA	NA	NA	NA	NA	NA	NA	NA	NA	NA:None,
SN3B9_136_6	432.231	44526.5	15.1458	39.6034	28.2241	0	112.997	75.3981	231.993	5.04048	0	789.697	3854.74		1.1.99.1	ko:K00108		Bacteria	2GJAU@201174,COG2303@1,COG2303@2	E	Involved in the biosynthesis of the osmoprotectant glycine betaine. Catalyzes the oxidation of choline to betaine aldehyde and betaine aldehyde to glycine betaine at the same rate	COG2303	COG2303:Choline dehydrogenase and related flavoproteins,
SK16B16_202_5	4174.01	290.425	5151.93	48.0832	6155.29	4128.36	7562.71	5736.64	105.625	2764.08	3522.91	5641.37	3773.45		1.21.99.5	ko:K02573,ko:K21566,ko:K21647		Bacteria	COG1600@1,COG1600@2	C	Catalyzes the conversion of epoxyqueuosine (oQ) to queuosine (Q), which is a hypermodified base found in the wobble positions of tRNA(Asp), tRNA(Asn), tRNA(His) and tRNA(Tyr)	COG1600	COG1600:Uncharacterized Fe-S protein,
SP2B23_423_3	83.689	322.553	15.8846	42864.4	0	27.2226	88.882	0	0	21.1454	0	0	3618.65	NA	NA	NA	NA	NA	NA	NA	NA	NA	NA:None,
MISB107_256	43.9903	226.063	459.229	34779.4	606.819	1044.58	1541.76	249.394	1534.72	0	0	1095.39	3465.11		1.2.5.3	ko:K03519		Bacteria	2G8QI@200795,COG1319@1,COG1319@2	C	CO dehydrogenase flavoprotein C-terminal domain	COG1319	COG1319:Aerobic-type carbon monoxide dehydrogenase middle subunit CoxM/CutM homologs,
SR5B18_236_3	385.14	39782	10.633	41.7048	3.71522	0	118.993	79.3988	183.227	300.783	0	0	3408.8		1.1.99.1	ko:K00108		Bacteria	2GJAU@201174,4DHA3@85008,COG2303@1,COG2303@2	E	GMC oxidoreductase	COG2303	COG2303:Choline dehydrogenase and related flavoproteins,
SK19B4_14_140	1237.5	123.885	1930.93	215.361	1504.97	1855.85	7493.15	14152.9	770.955	4880.98	2686.84	1576.12	3202.46			ko:K02358		Bacteria	2G5KI@200795,34D8U@301297,COG0050@1,COG0050@2	J	This protein promotes the GTP-dependent binding of aminoacyl-tRNA to the A-site of ribosomes during protein biosynthesis	COG0050	COG0050:GTPases - translation elongation factors,
SK9B34_33_3	658.522	11977.9	2772.83	103.209	1379.13	2412.64	5116.55	6025.75	226.72	3794.05	1229.93	1945.14	3136.87	NA	NA	NA	NA	NA	NA	NA	NA	NA	NA:None,
SK19B4_11_10	249.389	132.578	192.606	76.8247	232.69	1085.36	1041.19	3022.73	29702.1	451.95	72.3368	869.72	3094.12	GO:0003674,GO:0005488,GO:0005515,GO:0008144,GO:0019842,GO:0030170,GO:0036094,GO:0042802,GO:0043167,GO:0043168,GO:0048037,GO:0050662,GO:0070279,GO:0097159,GO:1901363	2.6.1.11,2.6.1.17	ko:K00821		Bacteria	2G5TW@200795,34D4B@301297,COG4992@1,COG4992@2	E	Aminotransferase class-III	COG4992	COG4992:Ornithine/acetylornithine aminotransferase,
MISB107_1071	0	323.54	47.7996	35840	89.0743	279.885	111.442	0	0	0	0	233.146	3077.07					Bacteria	2J2D9@203682,COG1063@1,COG1063@2	E	Glucose dehydrogenase C-terminus	COG1063	COG1063:Threonine dehydrogenase and related Zn-dependent dehydrogenases,
SR3B54_94_24	1623.39	8911.26	1932.8	439.47	1428.96	1584.18	3604.98	348.615	10297.5	2302.58	3995.74	169.608	3053.26			ko:K03718		Bacteria	2GP1P@201174,4DQUV@85009,COG1522@1,COG1522@2	K	helix_turn_helix ASNC type	COG1522	COG1522:Transcriptional regulators,
SK9B34_304_4	0	62.7506	199.321	35271	45.3495	142.991	51.8742	46.1511	0	101.814	51.3566	0	2997.72					Bacteria	2G6PH@200795,34CM9@301297,COG1307@1,COG1307@2	S	Uncharacterised protein, DegV family COG1307	COG1307	COG1307:Uncharacterized protein conserved in bacteria,
MISB43_1197	257.989	0	0	51.2164	228.127	1090.95	821.992	3055.23	29477.1	0	45.2105	896.075	2993.65	GO:0003674,GO:0005488,GO:0005515,GO:0008144,GO:0019842,GO:0030170,GO:0036094,GO:0042802,GO:0043167,GO:0043168,GO:0048037,GO:0050662,GO:0070279,GO:0097159,GO:1901363	2.6.1.11,2.6.1.17	ko:K00821		Bacteria	2G5TW@200795,34D4B@301297,COG4992@1,COG4992@2	E	Aminotransferase class-III	COG4992	COG4992:Ornithine/acetylornithine aminotransferase,
SK19B4_28_32	0	62.7506	199.321	34834.7	45.3495	142.991	51.8742	46.1511	0	101.814	51.3566	0	2961.36					Bacteria	2G6PH@200795,34CM9@301297,COG1307@1,COG1307@2	S	Uncharacterised protein, DegV family COG1307	COG1307	COG1307:Uncharacterized protein conserved in bacteria,
MISB43_1260	0	0	0	34834.7	45.3495	142.991	51.8742	46.1511	0	0	51.3566	0	2931.03					Bacteria	2G6PH@200795,34CM9@301297,COG1307@1,COG1307@2	S	Uncharacterised protein, DegV family COG1307	COG1307	COG1307:Uncharacterized protein conserved in bacteria,
MISB107_1647	0	0	92.3787	1086.99	116.199	237.474	51.6903	0	31625.1	0	0	93.2244	2775.25	GO:0000027,GO:0003674,GO:0003676,GO:0003723,GO:0003735,GO:0005198,GO:0005488,GO:0005575,GO:0005618,GO:0005622,GO:0005623,GO:0005737,GO:0005829,GO:0005840,GO:0006412,GO:0006415,GO:0006518,GO:0006807,GO:0006950,GO:0006996,GO:0007154,GO:0008150,GO:0008152,GO:0009058,GO:0009059,GO:0009267,GO:0009605,GO:0009987,GO:0009991,GO:0010467,GO:0015934,GO:0015968,GO:0016043,GO:0019538,GO:0019843,GO:0022411,GO:…		ko:K02867		Bacteria	1V1BS@1239,24FSQ@186801,42G61@68295,COG0080@1,COG0080@2	J	Forms part of the ribosomal stalk which helps the ribosome interact with GTP-bound translation factors	COG0080	COG0080:Ribosomal protein L11,
SR5B18_13_4	0	0	28.9453	227.06	20.2273	223.225	32149.6	72.0471	0	38.5316	80.1733	0	2736.65					Bacteria	27YGX@189775,2G75G@200795,COG1146@1,COG1146@2	C	PFAM 4Fe-4S ferredoxin iron-sulfur binding domain protein	COG1146	COG1146:Ferredoxin,
SK4B42_222_4	312.536	31882.8	10.0972	19.8017	10.5841	0	70.6233	50.2654	144.996	273.866	0	10.1896	2732.14		1.1.99.1	ko:K00108		Bacteria	2GJAU@201174,COG2303@1,COG2303@2	E	Involved in the biosynthesis of the osmoprotectant glycine betaine. Catalyzes the oxidation of choline to betaine aldehyde and betaine aldehyde to glycine betaine at the same rate	COG2303	COG2303:Choline dehydrogenase and related flavoproteins,
SP13B5_74_2	3568.5	186.701	3693.08	24.0416	4497.6	3109.4	5779.21	3142.95	316.875	2021.55	2741.93	3661.94	2728.65		1.21.99.5	ko:K02573,ko:K21566,ko:K21647		Bacteria	COG1600@1,COG1600@2	C	Catalyzes the conversion of epoxyqueuosine (oQ) to queuosine (Q), which is a hypermodified base found in the wobble positions of tRNA(Asp), tRNA(Asn), tRNA(His) and tRNA(Tyr)	COG1600	COG1600:Uncharacterized Fe-S protein,
SR3B54_235_12	347.468	0	3445.96	6208.21	2258.29	2769.12	645.801	7715.42	7387.07	131.69	91.3367	1197.99	2683.2	NA	NA	NA	NA	NA	NA	NA	NA	NA	NA:None,
SR5B18_56_1	1386.85	17049.3	696.654	3595.77	751.652	579.452	1015.79	440.567	469.24	2501.2	1313.64	1094.62	2574.56			ko:K02035		Bacteria	1TQ6S@1239,26H34@186818,4HF06@91061,COG0747@1,COG0747@2	E	Bacterial extracellular solute-binding proteins, family 5 Middle	COG0747	COG0747:ABC-type dipeptide transport system periplasmic component,
SK19B4_37_26	272.94	28052.4	133.214	116.11	0	0	165.644	0	0	39.4074	0	836.477	2468.01	GO:0000028,GO:0003674,GO:0003676,GO:0003723,GO:0003735,GO:0004857,GO:0005198,GO:0005488,GO:0005575,GO:0005622,GO:0005623,GO:0005737,GO:0005829,GO:0005840,GO:0006412,GO:0006518,GO:0006807,GO:0006996,GO:0008073,GO:0008150,GO:0008152,GO:0009058,GO:0009059,GO:0009987,GO:0010467,GO:0015935,GO:0016043,GO:0019538,GO:0019843,GO:0022607,GO:0022613,GO:0022618,GO:0022626,GO:0022627,GO:0030234,GO:0032991,GO:…		ko:K02968		Bacteria	2NQ42@2323,COG0268@1,COG0268@2	J	Binds directly to 16S ribosomal RNA	COG0268	COG0268:Ribosomal protein S20,
SK9B34_603_1	1108.93	123.885	2001.09	167.503	1342.96	1761.75	5752.15	8716.51	630.782	3520.64	1765.88	1175.94	2339			ko:K02358		Bacteria	2G5KI@200795,34D8U@301297,COG0050@1,COG0050@2	J	This protein promotes the GTP-dependent binding of aminoacyl-tRNA to the A-site of ribosomes during protein biosynthesis	COG0050	COG0050:GTPases - translation elongation factors,
MISB158_513	0	15462.7	200.391	3301.1	56.0141	927.244	1345.54	0	690.625	2787.62	1276.61	202.225	2187.51	NA	NA	NA	NA	NA	NA	NA	NA	NA	NA:None,
SK9B34_498_3	1258.95	63.4278	365.461	7424.36	248.839	738.731	2831.44	3825.23	5059.62	1528.1	389.331	813.265	2045.56	GO:0003674,GO:0003735,GO:0005198,GO:0005575,GO:0005622,GO:0005623,GO:0005737,GO:0005840,GO:0006412,GO:0006518,GO:0006807,GO:0008150,GO:0008152,GO:0009058,GO:0009059,GO:0009987,GO:0010467,GO:0019538,GO:0032991,GO:0034641,GO:0034645,GO:0040007,GO:0043043,GO:0043170,GO:0043226,GO:0043228,GO:0043229,GO:0043232,GO:0043603,GO:0043604,GO:0044237,GO:0044238,GO:0044249,GO:0044260,GO:0044267,GO:0044271,GO:…		ko:K02950		Bacteria	2G6EX@200795,375FA@32061,COG0048@1,COG0048@2	J	Interacts with and stabilizes bases of the 16S rRNA that are involved in tRNA selection in the A site and with the mRNA backbone. Located at the interface of the 30S and 50S subunits, it traverses the body of the 30S subunit contacting proteins on the other side and probably holding the rRNA structure together. The combined cluster of proteins S8, S12 and S17 appears to hold together the shoulder…	COG0048	COG0048:Ribosomal protein S12,
SK19B4_37_30	1184.89	0	356.09	7424.36	248.839	754.791	2936.3	3825.23	4951.96	1528.1	389.331	794.352	2032.85	GO:0003674,GO:0003735,GO:0005198,GO:0005575,GO:0005622,GO:0005623,GO:0005737,GO:0005840,GO:0006412,GO:0006518,GO:0006807,GO:0008150,GO:0008152,GO:0009058,GO:0009059,GO:0009987,GO:0010467,GO:0019538,GO:0032991,GO:0034641,GO:0034645,GO:0040007,GO:0043043,GO:0043170,GO:0043226,GO:0043228,GO:0043229,GO:0043232,GO:0043603,GO:0043604,GO:0044237,GO:0044238,GO:0044249,GO:0044260,GO:0044267,GO:0044271,GO:…		ko:K02950		Bacteria	2G6EX@200795,375FA@32061,COG0048@1,COG0048@2	J	Interacts with and stabilizes bases of the 16S rRNA that are involved in tRNA selection in the A site and with the mRNA backbone. Located at the interface of the 30S and 50S subunits, it traverses the body of the 30S subunit contacting proteins on the other side and probably holding the rRNA structure together. The combined cluster of proteins S8, S12 and S17 appears to hold together the shoulder…	COG0048	COG0048:Ribosomal protein S12,
SP7B12_3_6	3816.78	0	2312.37	688.832	838.637	2608.48	163.783	145.713	0	7909.81	3851.02	1831.39	2013.9	GO:0000028,GO:0003674,GO:0003676,GO:0003723,GO:0003735,GO:0005198,GO:0005488,GO:0005575,GO:0005622,GO:0005623,GO:0005737,GO:0005829,GO:0005840,GO:0005886,GO:0006139,GO:0006378,GO:0006396,GO:0006397,GO:0006412,GO:0006518,GO:0006725,GO:0006807,GO:0006996,GO:0008150,GO:0008152,GO:0009058,GO:0009059,GO:0009987,GO:0010467,GO:0015935,GO:0016020,GO:0016043,GO:0016070,GO:0016071,GO:0019538,GO:0019843,GO:…		ko:K02956		Bacteria	3TBBE@508458,COG0184@1,COG0184@2	J	Forms an intersubunit bridge (bridge B4) with the 23S rRNA of the 50S subunit in the ribosome	COG0184	COG0184:Ribosomal protein S15P/S13E,
SP2B23_286_2	3816.78	0	2239.2	688.832	797.728	2583.39	163.783	145.713	0	8065.67	3891.56	1713.23	2008.82	GO:0000028,GO:0003674,GO:0003676,GO:0003723,GO:0003735,GO:0005198,GO:0005488,GO:0005575,GO:0005622,GO:0005623,GO:0005737,GO:0005829,GO:0005840,GO:0005886,GO:0006139,GO:0006378,GO:0006396,GO:0006397,GO:0006412,GO:0006518,GO:0006725,GO:0006807,GO:0006996,GO:0008150,GO:0008152,GO:0009058,GO:0009059,GO:0009987,GO:0010467,GO:0015935,GO:0016020,GO:0016043,GO:0016070,GO:0016071,GO:0019538,GO:0019843,GO:…		ko:K02956		Bacteria	3TBBE@508458,COG0184@1,COG0184@2	J	Forms an intersubunit bridge (bridge B4) with the 23S rRNA of the 50S subunit in the ribosome	COG0184	COG0184:Ribosomal protein S15P/S13E,
SP7B12_153_2	1069.96	347.602	2170.9	9997.95	1494.21	1776.2	208.984	46.482	0	2271.5	2068.99	2459.32	1992.67			ko:K03624		Bacteria	2G6U9@200795,34CW3@301297,COG0782@1,COG0782@2	K	Necessary for efficient RNA polymerase transcription elongation past template-encoded arresting sites. The arresting sites in DNA have the property of trapping a certain fraction of elongating RNA polymerases that pass through, resulting in locked ternary complexes. Cleavage of the nascent transcript by cleavage factors such as GreA or GreB allows the resumption of elongation from the new 3'termi…	COG0782	COG0782:Transcription elongation factor,
SP7B12_27_7	0	0	12.5849	0	0	0	140.837	23587.6	0	0	0	0	1978.42					Archaea	COG5588@1,arCOG11393@2157	S	Protein of unknown function (DUF1326)	COG5588, arCOG11393	COG5588:Uncharacterized conserved protein,arCOG11393:None,
SN3B9_63_5	0	0	14.4727	113.53	0	248.028	23160.7	72.0471	0	19.2658	80.1733	0	1975.68					Bacteria	2G75G@200795,375SD@32061,COG1146@1,COG1146@2	C	PFAM 4Fe-4S ferredoxin, iron-sulfur binding domain protein	COG1146	COG1146:Ferredoxin,
SN3B9_228_4	166.028	0	157.565	0	264.26	18.002	117.554	0	21479.9	20.9749	116.381	360.417	1891.76		4.1.1.11	ko:K01579		Bacteria	1RI1B@1224,2MTAC@213481,2WQ24@28221,42SBM@68525,COG0853@1,COG0853@2	H	Catalyzes the pyruvoyl-dependent decarboxylation of aspartate to produce beta-alanine	COG0853	COG0853:Aspartate 1-decarboxylase,
MISB43_107	1431.74	0	0	6174.71	248.839	690.553	2149.79	3545.34	6997.34	0	545.063	851.091	1886.21	GO:0003674,GO:0003735,GO:0005198,GO:0005575,GO:0005622,GO:0005623,GO:0005737,GO:0005840,GO:0006412,GO:0006518,GO:0006807,GO:0008150,GO:0008152,GO:0009058,GO:0009059,GO:0009987,GO:0010467,GO:0019538,GO:0032991,GO:0034641,GO:0034645,GO:0040007,GO:0043043,GO:0043170,GO:0043226,GO:0043228,GO:0043229,GO:0043232,GO:0043603,GO:0043604,GO:0044237,GO:0044238,GO:0044249,GO:0044260,GO:0044267,GO:0044271,GO:…		ko:K02950		Bacteria	2G6EX@200795,375FA@32061,COG0048@1,COG0048@2	J	Interacts with and stabilizes bases of the 16S rRNA that are involved in tRNA selection in the A site and with the mRNA backbone. Located at the interface of the 30S and 50S subunits, it traverses the body of the 30S subunit contacting proteins on the other side and probably holding the rRNA structure together. The combined cluster of proteins S8, S12 and S17 appears to hold together the shoulder…	COG0048	COG0048:Ribosomal protein S12,
SK12B11_88_8	0	202.677	0	0	0	0	22367.6	0	0	19.9302	0	0	1882.52	NA	NA	NA	NA	NA	NA	NA	NA	NA	NA:None,
SK18B8_299_1	902.96	13426.8	406.905	3799.1	466.705	439.629	1274.53	0	76.215	475.431	502.274	785.554	1879.67			ko:K02035		Bacteria	1TQ6S@1239,26H34@186818,4HF06@91061,COG0747@1,COG0747@2	E	Bacterial extracellular solute-binding proteins, family 5 Middle	COG0747	COG0747:ABC-type dipeptide transport system periplasmic component,
MISB107_987	0	20046.3	399.675	45.1112	257.195	137.976	1399.74	114.512	0	0	0	104.461	1875.41			ko:K02035		Bacteria	1MUZH@1224,2JPU2@204441,2TQQH@28211,COG0747@1,COG0747@2	E	ABC transporter, substrate-binding protein, family 5	COG0747	COG0747:ABC-type dipeptide transport system periplasmic component,
SP2B23_336_1	177.839	20374.6	424.914	0	399.613	74.8622	66.6615	39.538	91.2411	5.28635	846.953	0	1875.13	GO:0005575,GO:0005623,GO:0042597,GO:0044464		ko:K09969		Bacteria	1MV5D@1224,2TSRF@28211,COG0834@1,COG0834@2	ET	COG0834 ABC-type amino acid transport signal transduction systems periplasmic component domain	COG0834	COG0834:ABC-type amino acid transport/signal transduction systems periplasmic component/domain,
SK9B34_192_6	890.553	4677.43	1397	10958.7	222.346	1772.17	111.272	0	342.677	1558.55	82.6214	280.954	1857.85		3.4.11.18	ko:K01265		Bacteria	1TQC1@1239,248I8@186801,42F6V@68295,COG0024@1,COG0024@2	J	TIGRFAM methionine aminopeptidase, type I	COG0024	COG0024:Methionine aminopeptidase,
SR3B54_186_10	49.3705	126.856	224.899	20435.4	353.614	112.416	104.868	0	0	237.011	648.885	0	1857.77	NA	NA	NA	NA	NA	NA	NA	NA	NA	NA:None,
SP2B23_30_2	49.3705	126.856	215.528	20435.4	353.614	80.2969	104.868	0	0	237.011	622.93	0	1852.15	NA	NA	NA	NA	NA	NA	NA	NA	NA	NA:None,
SK19B4_15_150	1610.59	0	398.736	0	1244.6	1457.8	446.224	4102.27	2443.03	7130.32	2466.56	912.077	1851.02	GO:0003674,GO:0005488,GO:0005515,GO:0005575,GO:0005576,GO:0005618,GO:0005622,GO:0005623,GO:0005737,GO:0005829,GO:0005886,GO:0006355,GO:0006457,GO:0006458,GO:0006950,GO:0006986,GO:0008150,GO:0009266,GO:0009408,GO:0009628,GO:0009889,GO:0009987,GO:0010033,GO:0010468,GO:0010556,GO:0016020,GO:0019219,GO:0019222,GO:0019899,GO:0030312,GO:0031323,GO:0031326,GO:0033554,GO:0034605,GO:0035375,GO:0035966,GO:…		ko:K04078		Bacteria	2IKTH@201174,4FCXX@85020,COG0234@1,COG0234@2	O	Binds to Cpn60 in the presence of Mg-ATP and suppresses the ATPase activity of the latter	COG0234	COG0234:Co-chaperonin GroES (HSP10),
SK19B4_37_44	27.8963	16987.8	656.564	83.0706	384.812	653.342	59.2547	632.608	243.31	1726.88	29.3317	683.948	1847.4	GO:0003674,GO:0003676,GO:0003723,GO:0003735,GO:0005198,GO:0005488,GO:0005575,GO:0005622,GO:0005623,GO:0005737,GO:0005829,GO:0005840,GO:0005886,GO:0006412,GO:0006518,GO:0006807,GO:0008150,GO:0008152,GO:0009058,GO:0009059,GO:0009987,GO:0010467,GO:0015934,GO:0016020,GO:0019538,GO:0019843,GO:0022625,GO:0022626,GO:0032991,GO:0034641,GO:0034645,GO:0040007,GO:0043043,GO:0043170,GO:0043226,GO:0043228,GO:…		ko:K02874		Bacteria	1V3N0@1239,24H98@186801,26916@186813,COG0093@1,COG0093@2	J	Binds to 23S rRNA. Forms part of two intersubunit bridges in the 70S ribosome	COG0093	COG0093:Ribosomal protein L14,
MISB43_1240	1020.1	0	0	153.419	1399.51	1964.11	5121.53	9171.4	539.227	0	1570.96	1176.31	1843.05			ko:K02358		Bacteria	2G5KI@200795,COG0050@1,COG0050@2	J	This protein promotes the GTP-dependent binding of aminoacyl-tRNA to the A-site of ribosomes during protein biosynthesis	COG0050	COG0050:GTPases - translation elongation factors,
SK4B42_481_3	49.3705	126.856	178.045	20288.3	288.13	80.2969	104.868	0	0	237.011	493.153	0	1820.51	NA	NA	NA	NA	NA	NA	NA	NA	NA	NA:None,
MISB227_413	72.7473	21682.9	64.4366	0	0	0	0	0	0	0	0	0	1818.34					Bacteria	1QTAP@1224,2TU8W@28211,3JWK0@41294,COG2267@1,COG2267@2	I	Serine aminopeptidase, S33	COG2267	COG2267:Lysophospholipase,
SK9B5_46_6	72.7473	21682.9	64.4366	0	0	0	0	0	0	0	0	0	1818.34					Bacteria	1QTAP@1224,2TU8W@28211,3JWK0@41294,COG2267@1,COG2267@2	I	Serine aminopeptidase, S33	COG2267	COG2267:Lysophospholipase,
SN3B9_183_4	49.3705	126.856	149.933	20288.3	288.13	80.2969	104.868	0	0	237.011	493.153	0	1818.16	NA	NA	NA	NA	NA	NA	NA	NA	NA	NA:None,
SR5B18_294_18	49.3705	126.856	121.82	20288.3	288.13	80.2969	104.868	0	0	237.011	493.153	0	1815.82	NA	NA	NA	NA	NA	NA	NA	NA	NA	NA:None,
SK2B41_10_11	72.7473	21589.4	64.4366	0	0	0	0	0	0	0	0	0	1810.55					Bacteria	1QTAP@1224,2TU8W@28211,3JWK0@41294,COG2267@1,COG2267@2	I	Serine aminopeptidase, S33	COG2267	COG2267:Lysophospholipase,
SR4B44_336_2	72.7473	21589.4	64.4366	0	0	0	0	0	0	0	0	0	1810.55					Bacteria	1QTAP@1224,2TU8W@28211,3JWK0@41294,COG2267@1,COG2267@2	I	Serine aminopeptidase, S33	COG2267	COG2267:Lysophospholipase,
SK19B4_2_14	259.506	0	218.914	343.451	336.555	168.826	122.493	19180.3	0	0	30.3176	1038.32	1808.22			ko:K13628		Bacteria	1I2SJ@117743,3ZS1C@59732,4NQC8@976,COG0316@1,COG0316@2	S	Belongs to the HesB IscA family	COG0316	COG0316:Uncharacterized conserved protein,
SK9B34_8_7	259.506	0	218.914	343.451	336.555	168.826	122.493	19016.8	0	0	30.3176	1038.32	1794.6			ko:K13628		Bacteria	1I2SJ@117743,3ZS1C@59732,4NQC8@976,COG0316@1,COG0316@2	S	Belongs to the HesB IscA family	COG0316	COG0316:Uncharacterized conserved protein,
MISB43_506	259.506	0	0	343.451	336.555	168.826	122.493	19180.3	0	0	30.3176	1038.32	1789.98			ko:K13628		Bacteria	1I2SJ@117743,3ZS1C@59732,4NQC8@976,COG0316@1,COG0316@2	S	Belongs to the HesB IscA family	COG0316	COG0316:Uncharacterized conserved protein,
SP13B5_242_2	3701.12	0	2078.21	459.222	634.092	2483.07	163.783	145.713	0	6662.94	3324.04	1801.85	1787.84	GO:0000028,GO:0003674,GO:0003676,GO:0003723,GO:0003735,GO:0005198,GO:0005488,GO:0005575,GO:0005622,GO:0005623,GO:0005737,GO:0005829,GO:0005840,GO:0005886,GO:0006139,GO:0006378,GO:0006396,GO:0006397,GO:0006412,GO:0006518,GO:0006725,GO:0006807,GO:0006996,GO:0008150,GO:0008152,GO:0009058,GO:0009059,GO:0009987,GO:0010467,GO:0015935,GO:0016020,GO:0016043,GO:0016070,GO:0016071,GO:0019538,GO:0019843,GO:…		ko:K02956		Bacteria	3TBBE@508458,COG0184@1,COG0184@2	J	Forms an intersubunit bridge (bridge B4) with the 23S rRNA of the 50S subunit in the ribosome	COG0184	COG0184:Ribosomal protein S15P/S13E,
SK19B4_37_56	864.36	4677.43	1436.77	10724.7	222.346	1576.21	83.4541	0	342.677	916.597	82.6214	290.988	1768.18		3.4.11.18	ko:K01265		Bacteria	1TQC1@1239,248I8@186801,42F6V@68295,COG0024@1,COG0024@2	J	TIGRFAM methionine aminopeptidase, type I	COG0024	COG0024:Methionine aminopeptidase,
MISB43_1318	155.047	0	0	17966.3	489.985	881.499	85.9135	25.4783	58.7958	0	177.2	790.227	1719.2	GO:0003674,GO:0005488,GO:0005515,GO:0042802		ko:K18682		Bacteria	1TP48@1239,4H2T2@909932,COG1418@1,COG1418@2	S	Endoribonuclease that initiates mRNA decay	COG1418	COG1418:Predicted HD superfamily hydrolase,
SR4B44_529_9	0	11535.2	286.903	0	224.55	68.836	192.643	2599.41	131.837	1520.05	1287.36	787.52	1552.86	GO:0001130,GO:0001217,GO:0003674,GO:0003676,GO:0003700,GO:0003723,GO:0003735,GO:0004857,GO:0005198,GO:0005488,GO:0005575,GO:0005618,GO:0005622,GO:0005623,GO:0005737,GO:0005829,GO:0005840,GO:0005844,GO:0005886,GO:0006355,GO:0006412,GO:0006417,GO:0006518,GO:0006807,GO:0006996,GO:0008150,GO:0008152,GO:0008428,GO:0009058,GO:0009059,GO:0009889,GO:0009890,GO:0009892,GO:0009987,GO:0010467,GO:0010468,GO:…		ko:K02926,ko:K16193		Bacteria	1TPGW@1239,248SY@186801,36DFP@31979,COG0088@1,COG0088@2	J	Forms part of the polypeptide exit tunnel	COG0088	COG0088:Ribosomal protein L4,
SK2B41_77_68	0	11146.8	292.641	0	232.569	59.0023	192.643	2599.41	131.837	1588.79	1319.15	822.263	1532.09	GO:0001130,GO:0001217,GO:0003674,GO:0003676,GO:0003700,GO:0003723,GO:0003735,GO:0004857,GO:0005198,GO:0005488,GO:0005575,GO:0005618,GO:0005622,GO:0005623,GO:0005737,GO:0005829,GO:0005840,GO:0005844,GO:0005886,GO:0006355,GO:0006412,GO:0006417,GO:0006518,GO:0006807,GO:0006996,GO:0008150,GO:0008152,GO:0008428,GO:0009058,GO:0009059,GO:0009889,GO:0009890,GO:0009892,GO:0009987,GO:0010467,GO:0010468,GO:…		ko:K02926,ko:K16193		Bacteria	1TPGW@1239,248SY@186801,36DFP@31979,COG0088@1,COG0088@2	J	Forms part of the polypeptide exit tunnel	COG0088	COG0088:Ribosomal protein L4,
SR3B54_116_16	174.175	89.5072	218.192	103.733	683.826	11.3312	4920.55	10861.9	0	651.322	366.274	106.758	1515.63	GO:0000027,GO:0002181,GO:0003674,GO:0003676,GO:0003723,GO:0003735,GO:0005198,GO:0005488,GO:0005575,GO:0005618,GO:0005622,GO:0005623,GO:0005737,GO:0005829,GO:0005840,GO:0005886,GO:0006412,GO:0006518,GO:0006807,GO:0006996,GO:0008150,GO:0008152,GO:0009058,GO:0009059,GO:0009987,GO:0010467,GO:0015934,GO:0016020,GO:0016043,GO:0019538,GO:0019843,GO:0022607,GO:0022613,GO:0022618,GO:0022625,GO:0022626,GO:…		ko:K02933		Bacteria	1V1FC@1239,2496R@186801,42GCD@68295,COG0097@1,COG0097@2	J	This protein binds to the 23S rRNA, and is important in its secondary structure. It is located near the subunit interface in the base of the L7 L12 stalk, and near the tRNA binding site of the peptidyltransferase center	COG0097	COG0097:Ribosomal protein L6P/L9E,
SR5B5_54_87	37.1615	0	272.734	0	249.738	48.3521	157.87	0	17070.3	0	195.368	47.4536	1506.58					Bacteria	3J1C9@40117,COG0491@1,COG0491@2	S	Metallo-beta-lactamase superfamily	COG0491	COG0491:Zn-dependent hydrolases including glyoxylases,
SN2B23_54_8	60.1973	0	507.305	0	383.254	54.8273	153.438	0	16591.2	0	189.884	55.3458	1499.62					Bacteria	3J1C9@40117,COG0491@1,COG0491@2	S	Metallo-beta-lactamase superfamily	COG0491	COG0491:Zn-dependent hydrolases including glyoxylases,
MISB107_1828	0	0	0	61.1837	10.9009	0	130.928	17627.8	89.6021	0	0	0	1493.37	GO:0003674,GO:0005488,GO:0005575,GO:0005623,GO:0005886,GO:0006810,GO:0006811,GO:0006817,GO:0006820,GO:0008150,GO:0015698,GO:0016020,GO:0042301,GO:0043167,GO:0043168,GO:0044464,GO:0051179,GO:0051234,GO:0071944		ko:K02040		Bacteria	1TQ5X@1239,248QU@186801,42EPR@68295,COG0226@1,COG0226@2	P	PFAM extracellular solute-binding protein family 1	COG0226	COG0226:ABC-type phosphate transport system periplasmic component,
SP7B12_193_3	1206.47	56.8804	2388.69	98.8808	1450.49	2351.07	634.79	2112.61	3909.83	1483.62	913.588	1293.26	1491.68			ko:K02035		Bacteria	1TQ0N@1239,25CDM@186801,COG0747@1,COG0747@2	E	Family 5	COG0747	COG0747:ABC-type dipeptide transport system periplasmic component,
MISB107_198	323.703	332.697	1597.45	0	686.965	210.59	13545.3	122.344	0	0	0	1066.45	1490.46	GO:0003674,GO:0003735,GO:0005198,GO:0005575,GO:0005622,GO:0005623,GO:0005737,GO:0005829,GO:0005840,GO:0005886,GO:0006412,GO:0006518,GO:0006807,GO:0008150,GO:0008152,GO:0009058,GO:0009059,GO:0009987,GO:0010467,GO:0015934,GO:0016020,GO:0019538,GO:0022625,GO:0022626,GO:0032991,GO:0034641,GO:0034645,GO:0040007,GO:0043043,GO:0043170,GO:0043226,GO:0043228,GO:0043229,GO:0043232,GO:0043603,GO:0043604,GO:…		ko:K02888		Bacteria	1V9YH@1239,24MRS@186801,25RS2@186804,COG0261@1,COG0261@2	J	This protein binds to 23S rRNA in the presence of protein L20	COG0261	COG0261:Ribosomal protein L21,
SK9B34_592_1	122.233	44.8675	404.351	0	50.9543	130.641	74.1814	0	16296.2	0	18.3603	113.719	1437.96	GO:0000428,GO:0005575,GO:0005618,GO:0005622,GO:0005623,GO:0005886,GO:0008150,GO:0016020,GO:0030312,GO:0030880,GO:0032991,GO:0040007,GO:0044424,GO:0044464,GO:0061695,GO:0071944,GO:1902494,GO:1990234	2.7.7.6	ko:K03046		Bacteria	2G632@200795,34CZR@301297,COG0086@1,COG0086@2	K	DNA-dependent RNA polymerase catalyzes the transcription of DNA into RNA using the four ribonucleoside triphosphates as substrates	COG0086	COG0086:DNA-directed RNA polymerase "beta" subunit/160 kD subunit,
MISB107_135	0	35.4075	20.9243	16988.4	3.65554	80.6839	0	26.0411	0	0	0	68.6266	1435.31		2.2.1.6	ko:K01652		Bacteria	1MXDW@1224,2VI39@28216,4AJ2P@80864,COG0028@1,COG0028@2	EH	Thiamine pyrophosphate enzyme, central domain	COG0028	COG0028:Thiamine pyrophosphate-requiring enzymes acetolactate synthase pyruvate dehydrogenase (cytochrome) glyoxylate carboligase phosphonopyruvate decarboxylase,
SN2B23_84_11	0	127.775	37.7548	16141	26.3834	0	0	0	0	0	0	0	1361.07			ko:K05710		Bacteria	2J45I@203682,COG3369@1,COG3369@2	S	SMART zinc finger CDGSH-type domain protein	COG3369	COG3369:Uncharacterized conserved protein,
SK7B13_462_3	200.658	15673.7	0	119.505	0	0	0	0	0	0	0	0	1332.82		3.1.3.87,4.2.1.109	ko:K08964,ko:K08966		Bacteria	2GAJK@200795,34CJE@301297,COG4359@1,COG4359@2	E	haloacid dehalogenase-like hydrolase	COG4359	COG4359:Uncharacterized conserved protein possibly involved in methylthioadenosine recycling,
SR3B54_116_1	502.433	0	9.30385	0	52.0131	271.059	208.238	46.316	13360.3	1483.12	0	18.778	1329.3	GO:0003674,GO:0003676,GO:0003723,GO:0003746,GO:0005488,GO:0005575,GO:0005618,GO:0005622,GO:0005623,GO:0005737,GO:0005829,GO:0005886,GO:0006412,GO:0006414,GO:0006518,GO:0006807,GO:0008135,GO:0008150,GO:0008152,GO:0009058,GO:0009059,GO:0009987,GO:0010467,GO:0016020,GO:0019538,GO:0030312,GO:0034641,GO:0034645,GO:0040007,GO:0043043,GO:0043170,GO:0043603,GO:0043604,GO:0044237,GO:0044238,GO:0044249,GO:…		ko:K02355		Bacteria	1MUCV@1224,2M6MN@213113,2WIM7@28221,42M4T@68525,COG0480@1,COG0480@2	J	Catalyzes the GTP-dependent ribosomal translocation step during translation elongation. During this step, the ribosome changes from the pre-translocational (PRE) to the post- translocational (POST) state as the newly formed A-site-bound peptidyl-tRNA and P-site-bound deacylated tRNA move to the P and E sites, respectively. Catalyzes the coordinated movement of the two tRNA molecules, the mRNA and…	COG0480	COG0480:Translation elongation factors (GTPases),
SK9B34_77_1	0	0	10.0195	14854.9	42.0105	291.91	0	0	0	33.3447	0	262.893	1291.26	NA	NA	NA	NA	NA	NA	NA	NA	NA	NA:None,
SN2B23_5_13	0	55.4494	8.19207	0	0	0	0	15374.6	0	0	22.6906	0	1288.41					Bacteria	1RH4S@1224,1S6EH@1236,COG2258@1,COG2258@2	S	protein conserved in bacteria	COG2258	COG2258:Uncharacterized protein conserved in bacteria,
SK9B34_192_8	0	0	599.582	5108.84	288.961	35.4326	57.8439	0	7956.8	853.201	57.2667	354.696	1276.05	GO:0003674,GO:0003735,GO:0005198,GO:0005575,GO:0005622,GO:0005623,GO:0005737,GO:0005829,GO:0005840,GO:0005886,GO:0006412,GO:0006518,GO:0006807,GO:0008150,GO:0008152,GO:0009058,GO:0009059,GO:0009987,GO:0010467,GO:0015935,GO:0016020,GO:0019538,GO:0022613,GO:0022626,GO:0022627,GO:0032991,GO:0034641,GO:0034645,GO:0042254,GO:0043043,GO:0043170,GO:0043226,GO:0043228,GO:0043229,GO:0043232,GO:0043603,GO:…		ko:K02952		Bacteria	1V3JH@1239,26XFY@186822,4HGX6@91061,COG0099@1,COG0099@2	J	Located at the top of the head of the 30S subunit, it contacts several helices of the 16S rRNA. In the 70S ribosome it contacts the 23S rRNA (bridge B1a) and protein L5 of the 50S subunit (bridge B1b), connecting the 2 subunits	COG0099	COG0099:Ribosomal protein S13,
SR3B54_136_1	2048.87	0	880.854	0	1309.68	802.969	5086.1	0	107.651	1010.42	1531.37	2496.53	1272.87	NA	NA	NA	NA	NA	NA	NA	NA	NA	NA:None,
MISB107_97	0	13598.1	32.1804	0	182.046	181.206	17.149	503.482	0	0	0	309.285	1235.29	GO:0000166,GO:0000287,GO:0003674,GO:0003824,GO:0003916,GO:0003918,GO:0005488,GO:0005524,GO:0005575,GO:0005618,GO:0005623,GO:0005886,GO:0006139,GO:0006259,GO:0006265,GO:0006725,GO:0006807,GO:0006996,GO:0008094,GO:0008144,GO:0008150,GO:0008152,GO:0009987,GO:0016020,GO:0016043,GO:0016462,GO:0016787,GO:0016817,GO:0016818,GO:0016853,GO:0016887,GO:0017076,GO:0017111,GO:0030312,GO:0030554,GO:0032553,GO:…	5.99.1.3	ko:K02469		Bacteria	2G5Q2@200795,34D9E@301297,COG0188@1,COG0188@2	L	A type II topoisomerase that negatively supercoils closed circular double-stranded (ds) DNA in an ATP-dependent manner to modulate DNA topology and maintain chromosomes in an underwound state. Negative supercoiling favors strand separation, and DNA replication, transcription, recombination and repair, all of which involve strand separation. Also able to catalyze the interconversion of other topol…	COG0188	COG0188:Type IIA topoisomerase (DNA gyrase/topo II topoisomerase IV) A subunit,
SP2B23_658_1	134.183	172.389	822.273	12301.2	462.742	187.06	0	0	83.5952	41.1686	50.3883	337.795	1216.06	GO:0003674,GO:0005488,GO:0005515,GO:0005575,GO:0005622,GO:0005623,GO:0005737,GO:0005829,GO:0006457,GO:0006458,GO:0008150,GO:0009987,GO:0016465,GO:0032991,GO:0044183,GO:0044424,GO:0044444,GO:0044445,GO:0044464,GO:0051082,GO:0061077,GO:0101031,GO:1990220		ko:K04077		Bacteria	2G65N@200795,COG0459@1,COG0459@2	O	Prevents misfolding and promotes the refolding and proper assembly of unfolded polypeptides generated under stress conditions	COG0459	COG0459:Chaperonin GroEL (HSP60 family),
SR3B54_234_7	793.071	187.142	1268.75	144.59	2455.9	1453.07	4056.71	76.465	599.953	1359.74	416.939	1729.88	1211.85		1.21.99.5	ko:K02573,ko:K21566,ko:K21647		Bacteria	COG1600@1,COG1600@2	C	Catalyzes the conversion of epoxyqueuosine (oQ) to queuosine (Q), which is a hypermodified base found in the wobble positions of tRNA(Asp), tRNA(Asn), tRNA(His) and tRNA(Tyr)	COG1600	COG1600:Uncharacterized Fe-S protein,
SN2B23_115_7	0	0	0	0	0	426.754	107.181	0	13643.2	0	0	0	1181.43	NA	NA	NA	NA	NA	NA	NA	NA	NA	NA:None,
SK19B4_37_58	0	0	578.906	5108.84	288.961	35.4326	57.8439	0	6769.22	846.32	57.2667	354.696	1174.79	GO:0003674,GO:0003735,GO:0005198,GO:0005575,GO:0005622,GO:0005623,GO:0005737,GO:0005829,GO:0005840,GO:0005886,GO:0006412,GO:0006518,GO:0006807,GO:0008150,GO:0008152,GO:0009058,GO:0009059,GO:0009987,GO:0010467,GO:0015935,GO:0016020,GO:0019538,GO:0022613,GO:0022626,GO:0022627,GO:0032991,GO:0034641,GO:0034645,GO:0042254,GO:0043043,GO:0043170,GO:0043226,GO:0043228,GO:0043229,GO:0043232,GO:0043603,GO:…		ko:K02952		Bacteria	1V3JH@1239,26XFY@186822,4HGX6@91061,COG0099@1,COG0099@2	J	Located at the top of the head of the 30S subunit, it contacts several helices of the 16S rRNA. In the 70S ribosome it contacts the 23S rRNA (bridge B1a) and protein L5 of the 50S subunit (bridge B1b), connecting the 2 subunits	COG0099	COG0099:Ribosomal protein S13,
SK9B5_388_10	39.1397	6637.49	485.357	38.8505	941.377	305.556	193.986	4635.12	0	273.604	150.897	389.841	1174.27		3.4.11.18	ko:K01265		Bacteria	1TQC1@1239,248I8@186801,3WA6N@53433,COG0024@1,COG0024@2	J	TIGRFAM methionine aminopeptidase, type I	COG0024	COG0024:Methionine aminopeptidase,
MISB43_738	602.433	0	0	0	194.553	153.361	0	98.996	12793.3	0	165.243	80.2726	1174.01					Bacteria	27Y8X@189775,2DSXF@1,2G9HW@200795,33HTI@2	S	Protein of unknown function (DUF3341)	NA	NA:None,
SR5B18_215_11	1928.67	1210.1	102.16	3138.76	107.086	393.927	3382.16	169.523	1956.02	832.963	377.286	429.563	1169.02					Bacteria	1VB4V@1239,254MP@186801,2DX7X@1,32V2Y@2,3Y083@572511	S	COG NOG38524 non supervised orthologous group	NA	NA:None,
MISB43_1577	890.553	0	9.94305	10334.7	215.398	1550.65	111.272	0	342.677	6.61803	82.6214	280.954	1152.11		3.4.11.18	ko:K01265		Bacteria	1TQC1@1239,248I8@186801,42F6V@68295,COG0024@1,COG0024@2	J	TIGRFAM methionine aminopeptidase, type I	COG0024	COG0024:Methionine aminopeptidase,
SR3B54_160_19	0	55.1029	12.2113	0	39.8225	90.6853	0	0	12672.2	2.70926	45.0975	731.17	1137.42		2.3.1.39	ko:K00645		Bacteria	2G61W@200795,375EH@32061,COG0331@1,COG0331@2	I	TIGRFAM malonyl CoA-acyl carrier protein transacylase	COG0331	COG0331:(acyl-carrier-protein) S-malonyltransferase,
MISB227_97	0	8894.14	286.903	0	224.55	68.836	160.536	2599.41	0	7.63843	1287.36	0	1127.45	GO:0001130,GO:0001217,GO:0003674,GO:0003676,GO:0003700,GO:0003723,GO:0003735,GO:0004857,GO:0005198,GO:0005488,GO:0005575,GO:0005618,GO:0005622,GO:0005623,GO:0005737,GO:0005829,GO:0005840,GO:0005844,GO:0005886,GO:0006355,GO:0006412,GO:0006417,GO:0006518,GO:0006807,GO:0006996,GO:0008150,GO:0008152,GO:0008428,GO:0009058,GO:0009059,GO:0009889,GO:0009890,GO:0009892,GO:0009987,GO:0010467,GO:0010468,GO:…		ko:K02926,ko:K16193		Bacteria	1TPGW@1239,248SY@186801,36DFP@31979,COG0088@1,COG0088@2	J	Forms part of the polypeptide exit tunnel	COG0088	COG0088:Ribosomal protein L4,
SK12B11_136_1	0	0	12.3463	13268.5	0	0	0	0	141.835	0	0	0	1118.55			ko:K02014,ko:K03523		Bacteria	2NPGG@2323,COG1268@1,COG1268@2	S	BioY family	COG1268	COG1268:Uncharacterized conserved protein,
SK9B34_493_2	701.846	0	1124.92	0	1075.72	2485.92	165.644	0	0	788.147	4837.73	1792.45	1081.03	GO:0000028,GO:0003674,GO:0003676,GO:0003723,GO:0003735,GO:0004857,GO:0005198,GO:0005488,GO:0005575,GO:0005622,GO:0005623,GO:0005737,GO:0005829,GO:0005840,GO:0006412,GO:0006518,GO:0006807,GO:0006996,GO:0008073,GO:0008150,GO:0008152,GO:0009058,GO:0009059,GO:0009987,GO:0010467,GO:0015935,GO:0016043,GO:0019538,GO:0019843,GO:0022607,GO:0022613,GO:0022618,GO:0022626,GO:0022627,GO:0030234,GO:0032991,GO:…		ko:K02968		Bacteria	27YPB@189775,2G7AK@200795,COG0268@1,COG0268@2	J	Binds directly to 16S ribosomal RNA	COG0268	COG0268:Ribosomal protein S20,
SK2B41_77_69	945.998	0	255.639	0	501.902	0	68.1152	0	0	4496.86	3388.63	3267.73	1077.07	GO:0000027,GO:0003674,GO:0003735,GO:0005198,GO:0005575,GO:0005622,GO:0005623,GO:0005737,GO:0005829,GO:0005840,GO:0005886,GO:0006412,GO:0006518,GO:0006807,GO:0006996,GO:0008150,GO:0008152,GO:0009058,GO:0009059,GO:0009893,GO:0009987,GO:0010467,GO:0010468,GO:0010604,GO:0010628,GO:0015934,GO:0016020,GO:0016043,GO:0019219,GO:0019222,GO:0019538,GO:0022607,GO:0022613,GO:0022618,GO:0022625,GO:0022626,GO:…		ko:K02906		Bacteria	27XVD@189775,2G6DQ@200795,COG0087@1,COG0087@2	J	One of the primary rRNA binding proteins, it binds directly near the 3'-end of the 23S rRNA, where it nucleates assembly of the 50S subunit	COG0087	COG0087:Ribosomal protein L3,
SK2B41_59_4	2193.75	48.1774	1124.6	0	1233.53	1695.54	0	0	0	2008.7	2346.06	2226.69	1073.09	GO:0000049,GO:0001731,GO:0002181,GO:0002183,GO:0003674,GO:0003676,GO:0003723,GO:0003743,GO:0005488,GO:0005575,GO:0005622,GO:0005623,GO:0005737,GO:0005829,GO:0005886,GO:0006412,GO:0006413,GO:0006417,GO:0006446,GO:0006518,GO:0006807,GO:0006950,GO:0006996,GO:0008135,GO:0008150,GO:0008152,GO:0009058,GO:0009059,GO:0009266,GO:0009409,GO:0009628,GO:0009889,GO:0009891,GO:0009893,GO:0009987,GO:0010467,GO:…		ko:K02520		Bacteria	1V1RC@1239,24FUS@186801,42G8T@68295,COG0290@1,COG0290@2	J	IF-3 binds to the 30S ribosomal subunit and shifts the equilibrum between 70S ribosomes and their 50S and 30S subunits in favor of the free subunits, thus enhancing the availability of 30S subunits on which protein synthesis initiation begins	COG0290	COG0290:Translation initiation factor 3 (IF-3),
SK9B5_467_3	2193.75	48.1774	1117.48	0	1213.64	1707.73	0	0	0	1970.8	2346.06	2212.32	1067.5	GO:0000049,GO:0001731,GO:0002181,GO:0002183,GO:0003674,GO:0003676,GO:0003723,GO:0003743,GO:0005488,GO:0005575,GO:0005622,GO:0005623,GO:0005737,GO:0005829,GO:0005886,GO:0006412,GO:0006413,GO:0006417,GO:0006446,GO:0006518,GO:0006807,GO:0006950,GO:0006996,GO:0008135,GO:0008150,GO:0008152,GO:0009058,GO:0009059,GO:0009266,GO:0009409,GO:0009628,GO:0009889,GO:0009891,GO:0009893,GO:0009987,GO:0010467,GO:…		ko:K02520		Bacteria	1V1RC@1239,24FUS@186801,42G8T@68295,COG0290@1,COG0290@2	J	IF-3 binds to the 30S ribosomal subunit and shifts the equilibrum between 70S ribosomes and their 50S and 30S subunits in favor of the free subunits, thus enhancing the availability of 30S subunits on which protein synthesis initiation begins	COG0290	COG0290:Translation initiation factor 3 (IF-3),
SR4B44_415_4	0	0	0	0	21.2298	0	84.9951	0	12695	0	0	0	1066.77					Bacteria	1TRBN@1239,1ZHB1@1386,4HBYT@91061,COG2141@1,COG2141@2	C	Luciferase-like monooxygenase	COG2141	COG2141:Coenzyme F420-dependent N5N10-methylene tetrahydromethanopterin reductase and related flavin-dependent oxidoreductases,
SK9B34_382_2	303.394	111.366	811.688	9142.14	272.11	549.839	61.3754	13.651	31.5022	332.183	812.704	309.937	1062.66	GO:0003674,GO:0003676,GO:0003723,GO:0003746,GO:0005488,GO:0005575,GO:0005618,GO:0005622,GO:0005623,GO:0005737,GO:0005829,GO:0005886,GO:0006412,GO:0006414,GO:0006518,GO:0006807,GO:0008135,GO:0008150,GO:0008152,GO:0009058,GO:0009059,GO:0009987,GO:0010467,GO:0016020,GO:0019538,GO:0030312,GO:0034641,GO:0034645,GO:0040007,GO:0043043,GO:0043170,GO:0043603,GO:0043604,GO:0044237,GO:0044238,GO:0044249,GO:…		ko:K02355		Bacteria	1TPF9@1239,27AUQ@186824,4HAB8@91061,COG0480@1,COG0480@2	J	Elongation factor G, domain IV	COG0480	COG0480:Translation elongation factors (GTPases),
MISB107_471	37.9143	0	28.7854	0	120.693	505.649	241.602	11786.3	0	0	0	0	1060.08	GO:0000027,GO:0002181,GO:0003674,GO:0003676,GO:0003723,GO:0003735,GO:0005198,GO:0005488,GO:0005575,GO:0005618,GO:0005622,GO:0005623,GO:0005737,GO:0005829,GO:0005840,GO:0005886,GO:0006412,GO:0006518,GO:0006807,GO:0006996,GO:0008150,GO:0008152,GO:0009058,GO:0009059,GO:0009987,GO:0010467,GO:0015934,GO:0016020,GO:0016043,GO:0019538,GO:0019843,GO:0022607,GO:0022613,GO:0022618,GO:0022625,GO:0022626,GO:…		ko:K02933		Bacteria	1V1FC@1239,2496R@186801,42GCD@68295,COG0097@1,COG0097@2	J	This protein binds to the 23S rRNA, and is important in its secondary structure. It is located near the subunit interface in the base of the L7 L12 stalk, and near the tRNA binding site of the peptidyltransferase center	COG0097	COG0097:Ribosomal protein L6P/L9E,
SP7B12_82_5	224.474	0	2008.59	0	663.531	458.968	272.461	0	0	4853.37	775.508	3366.01	1051.91	GO:0005575,GO:0005622,GO:0005623,GO:0005737,GO:0005829,GO:0005840,GO:0006412,GO:0006518,GO:0006807,GO:0008150,GO:0008152,GO:0009058,GO:0009059,GO:0009987,GO:0010467,GO:0015934,GO:0019538,GO:0022625,GO:0022626,GO:0032991,GO:0034641,GO:0034645,GO:0043043,GO:0043170,GO:0043226,GO:0043228,GO:0043229,GO:0043232,GO:0043603,GO:0043604,GO:0044237,GO:0044238,GO:0044249,GO:0044260,GO:0044267,GO:0044271,GO:…		ko:K02895		Bacteria	1V9ZQ@1239,24MY0@186801,3WCKT@538999,COG0198@1,COG0198@2	J	One of the proteins that surrounds the polypeptide exit tunnel on the outside of the subunit	COG0198	COG0198:Ribosomal protein L24,
SR5B5_41_74	1162.38	14.3591	797.646	1664.12	1188.93	1334.26	1092.06	411.865	1340.38	2326.96	728.611	475.262	1044.74			ko:K02035		Bacteria	1MUZH@1224,2VKA4@28216,COG0747@1,COG0747@2	E	Extracellular solute-binding protein, family 5	COG0747	COG0747:ABC-type dipeptide transport system periplasmic component,
SR4B44_476_2	156.678	12238.4	0	93.3122	0	0	0	0	0	0	0	0	1040.7		3.1.3.87,4.2.1.109	ko:K08964,ko:K08966		Bacteria	2GAJK@200795,34CJE@301297,COG4359@1,COG4359@2	E	haloacid dehalogenase-like hydrolase	COG4359	COG4359:Uncharacterized conserved protein possibly involved in methylthioadenosine recycling,
SR4B44_8_5	2118.75	48.1774	1053.42	0	1124.11	1695.54	0	0	0	1904.47	2227.77	2169.22	1028.45	GO:0000049,GO:0001731,GO:0002181,GO:0002183,GO:0003674,GO:0003676,GO:0003723,GO:0003743,GO:0005488,GO:0005575,GO:0005622,GO:0005623,GO:0005737,GO:0005829,GO:0005886,GO:0006412,GO:0006413,GO:0006417,GO:0006446,GO:0006518,GO:0006807,GO:0006950,GO:0006996,GO:0008135,GO:0008150,GO:0008152,GO:0009058,GO:0009059,GO:0009266,GO:0009409,GO:0009628,GO:0009889,GO:0009891,GO:0009893,GO:0009987,GO:0010467,GO:…		ko:K02520		Bacteria	1V1RC@1239,24FUS@186801,42G8T@68295,COG0290@1,COG0290@2	J	IF-3 binds to the 30S ribosomal subunit and shifts the equilibrum between 70S ribosomes and their 50S and 30S subunits in favor of the free subunits, thus enhancing the availability of 30S subunits on which protein synthesis initiation begins	COG0290	COG0290:Translation initiation factor 3 (IF-3),
MISB227_25	51.2126	65.7945	427.699	10980.2	122.269	83.293	0	96.7796	0	0	376.934	0	1017.01	GO:0000028,GO:0003674,GO:0003676,GO:0003723,GO:0003735,GO:0005198,GO:0005488,GO:0005575,GO:0005622,GO:0005623,GO:0005737,GO:0005829,GO:0005840,GO:0006412,GO:0006518,GO:0006807,GO:0006996,GO:0008150,GO:0008152,GO:0009058,GO:0009059,GO:0009894,GO:0009987,GO:0010467,GO:0010468,GO:0010608,GO:0015935,GO:0016043,GO:0019219,GO:0019222,GO:0019538,GO:0019843,GO:0022607,GO:0022613,GO:0022618,GO:0022626,GO:…		ko:K02994		Bacteria	1V3KK@1239,24HCP@186801,25RBC@186804,COG0096@1,COG0096@2	J	One of the primary rRNA binding proteins, it binds directly to 16S rRNA central domain where it helps coordinate assembly of the platform of the 30S subunit	COG0096	COG0096:Ribosomal protein S8,
SK9B34_210_6	1150.99	83.7006	2075.41	161.672	1431.59	1790.75	161.45	0	94.706	1462.31	1758.23	1530.77	975.131			ko:K02035		Bacteria	1TQ6S@1239,21ZXU@1506553,248A3@186801,COG0747@1,COG0747@2	E	Bacterial extracellular solute-binding proteins, family 5 Middle	COG0747	COG0747:ABC-type dipeptide transport system periplasmic component,
SK9B34_550_3	132.481	0	90.524	0	42.1727	51.7124	2560.76	0	8723.92	0	0	60.9018	971.873		2.4.99.18,3.5.1.56	ko:K03418,ko:K07151	GT66	Archaea	COG1470@1,arCOG02087@2157,arCOG03511@1,arCOG03511@2157,arCOG07813@1,arCOG07813@2157	S	Domain of unknown function (DUF2341)	COG1470, arCOG03511, arCOG02087, arCOG07813	COG1470:Predicted membrane protein,arCOG03511:None,arCOG02087:None,arCOG07813:None,
SK19B4_2_2	1158.18	83.4365	2120.22	145.046	1395.49	1721.72	160.941	0	94.4072	1470.01	1712.85	1501.06	963.614			ko:K02035		Bacteria	1TQ6S@1239,21ZXU@1506553,248A3@186801,COG0747@1,COG0747@2	E	Bacterial extracellular solute-binding proteins, family 5 Middle	COG0747	COG0747:ABC-type dipeptide transport system periplasmic component,
MISB107_364	48.9014	83.7668	269.171	7620.79	185.937	63.6272	0	2125.47	0	0	0	1092.78	957.537			ko:K03628		Bacteria	27Y0Z@189775,2G5UQ@200795,COG1158@1,COG1158@2	K	Facilitates transcription termination by a mechanism that involves Rho binding to the nascent RNA, activation of Rho's RNA-dependent ATPase activity, and release of the mRNA from the DNA template	COG1158	COG1158:Transcription termination factor,
SP7B12_60_8	0	18.561	71.2969	10927.5	15.3302	211.477	0	27.302	0	1.82518	0	94.0879	947.285	GO:0005575,GO:0005622,GO:0005623,GO:0005737,GO:0044424,GO:0044464		ko:K02519		Bacteria	1TPAI@1239,248SJ@186801,3WCEZ@538999,COG0532@1,COG0532@2	J	One of the essential components for the initiation of protein synthesis. Protects formylmethionyl-tRNA from spontaneous hydrolysis and promotes its binding to the 30S ribosomal subunits. Also involved in the hydrolysis of GTP during the formation of the 70S ribosomal complex	COG0532	COG0532:Translation initiation factor 2 (IF-2; GTPase),
MISB107_482	0	205.034	817.873	0	804.388	25.9564	0	7992.2	0	0	0	1345.03	932.54	GO:0000027,GO:0002181,GO:0003674,GO:0003676,GO:0003723,GO:0003735,GO:0005198,GO:0005488,GO:0005575,GO:0005622,GO:0005623,GO:0005737,GO:0005829,GO:0005840,GO:0005886,GO:0006412,GO:0006518,GO:0006807,GO:0006996,GO:0008150,GO:0008152,GO:0008270,GO:0009058,GO:0009059,GO:0009987,GO:0010467,GO:0015934,GO:0016020,GO:0016043,GO:0019538,GO:0022607,GO:0022613,GO:0022618,GO:0022625,GO:0022626,GO:0032991,GO:…		ko:K02886		Bacteria	1TP9X@1239,247XY@186801,2N6FT@216572,COG0090@1,COG0090@2	J	One of the primary rRNA binding proteins. Required for association of the 30S and 50S subunits to form the 70S ribosome, for tRNA binding and peptide bond formation. It has been suggested to have peptidyltransferase activity	COG0090	COG0090:Ribosomal protein L2,
SK19B4_33_78	973.885	0	1117.69	1045.37	1120.51	1182.43	108.242	1669.21	444.462	846.933	1452.65	1214.69	931.339			ko:K02035,ko:K15580		Bacteria	2G81P@200795,377YW@32061,COG4166@1,COG4166@2	E	PFAM extracellular solute-binding protein, family 5	COG4166	COG4166:ABC-type oligopeptide transport system periplasmic component,
MISB227_2425	139.482	10895.1	0	83.0706	0	0	0	0	0	0	0	0	926.474		3.1.3.87,4.2.1.109	ko:K08964,ko:K08966		Bacteria	2GAJK@200795,34CJE@301297,COG4359@1,COG4359@2	E	haloacid dehalogenase-like hydrolase	COG4359	COG4359:Uncharacterized conserved protein possibly involved in methylthioadenosine recycling,
SK2B41_132_13	139.482	10895.1	0	83.0706	0	0	0	0	0	0	0	0	926.474		3.1.3.87,4.2.1.109	ko:K08964,ko:K08966		Bacteria	2GAJK@200795,34CJE@301297,COG4359@1,COG4359@2	E	haloacid dehalogenase-like hydrolase	COG4359	COG4359:Uncharacterized conserved protein possibly involved in methylthioadenosine recycling,
SK9B5_401_8	139.482	10895.1	0	83.0706	0	0	0	0	0	0	0	0	926.474		3.1.3.87,4.2.1.109	ko:K08964,ko:K08966		Bacteria	2GAJK@200795,34CJE@301297,COG4359@1,COG4359@2	E	haloacid dehalogenase-like hydrolase	COG4359	COG4359:Uncharacterized conserved protein possibly involved in methylthioadenosine recycling,
SK19B4_37_99	478.779	0	45.4374	0	243.433	142.76	0	75.3981	9743.7	0	293.658	61.1378	923.692					Bacteria	27Y8X@189775,2DSXF@1,2G9HW@200795,33HTI@2	S	Protein of unknown function (DUF3341)	NA	NA:None,
SK9B5_388_2	51.2126	65.7945	417.979	9683.92	176.611	49.9758	0	96.7796	0	0	350.01	39.2377	910.96	GO:0000028,GO:0003674,GO:0003676,GO:0003723,GO:0003735,GO:0005198,GO:0005488,GO:0005575,GO:0005622,GO:0005623,GO:0005737,GO:0005829,GO:0005840,GO:0006412,GO:0006518,GO:0006807,GO:0006996,GO:0008150,GO:0008152,GO:0009058,GO:0009059,GO:0009894,GO:0009987,GO:0010467,GO:0010468,GO:0010608,GO:0015935,GO:0016043,GO:0019219,GO:0019222,GO:0019538,GO:0019843,GO:0022607,GO:0022613,GO:0022618,GO:0022626,GO:…		ko:K02994		Bacteria	1V3KK@1239,24HCP@186801,25RBC@186804,COG0096@1,COG0096@2	J	One of the primary rRNA binding proteins, it binds directly to 16S rRNA central domain where it helps coordinate assembly of the platform of the 30S subunit	COG0096	COG0096:Ribosomal protein S8,
SK19B4_14_145	1257.25	134.602	1909.07	0	1709.28	732.724	111.272	2870.88	0	0	688.511	1424.84	903.203	GO:0005575,GO:0005618,GO:0005622,GO:0005623,GO:0005737,GO:0005829,GO:0005886,GO:0008150,GO:0016020,GO:0030312,GO:0040007,GO:0044424,GO:0044444,GO:0044464,GO:0071944		ko:K02935		Bacteria	1RGU4@1224,1S5V7@1236,2QG3K@267893,COG0222@1,COG0222@2	J	Forms part of the ribosomal stalk which helps the ribosome interact with GTP-bound translation factors. Is thus essential for accurate translation	COG0222	COG0222:Ribosomal protein L7/L12,
SK12B6_587_5	0	0	0	0	823.996	140.984	9820.06	0	0	18.2518	0	0	900.274	NA	NA	NA	NA	NA	NA	NA	NA	NA	NA:None,
SK18B8_403_2	0	0	0	0	823.996	140.984	9820.06	0	0	18.2518	0	0	900.274	NA	NA	NA	NA	NA	NA	NA	NA	NA	NA:None,
SK19B11_224_4	0	0	0	0	823.996	140.984	9820.06	0	0	18.2518	0	0	900.274	NA	NA	NA	NA	NA	NA	NA	NA	NA	NA:None,
MISB107_475	55.7926	71.6785	275.333	0	458.814	254.078	59.2547	8487.5	0	0	0	1047.3	892.479	GO:0003674,GO:0003676,GO:0003723,GO:0003735,GO:0005198,GO:0005488,GO:0005575,GO:0005622,GO:0005623,GO:0005737,GO:0005829,GO:0005840,GO:0005886,GO:0006412,GO:0006518,GO:0006807,GO:0008150,GO:0008152,GO:0009058,GO:0009059,GO:0009987,GO:0010467,GO:0015934,GO:0016020,GO:0019538,GO:0019843,GO:0022625,GO:0022626,GO:0032991,GO:0034641,GO:0034645,GO:0040007,GO:0043043,GO:0043170,GO:0043226,GO:0043228,GO:…		ko:K02874		Bacteria	1V3N0@1239,24H98@186801,26916@186813,COG0093@1,COG0093@2	J	Binds to 23S rRNA. Forms part of two intersubunit bridges in the 70S ribosome	COG0093	COG0093:Ribosomal protein L14,
MISB107_1621	0	25.0824	68.5547	14.5344	103.582	476.299	93.3072	55.342	8535.39	0	0	1260.24	886.028	NA	NA	NA	NA	NA	NA	NA	NA	NA	NA:None,
MISB43_1575	299.553	0	0	0	317.858	159.447	57.8439	0	9738.18	0	0	0	881.073	GO:0003674,GO:0003735,GO:0005198,GO:0005575,GO:0005622,GO:0005623,GO:0005737,GO:0005829,GO:0005840,GO:0005886,GO:0006412,GO:0006518,GO:0006807,GO:0008150,GO:0008152,GO:0009058,GO:0009059,GO:0009987,GO:0010467,GO:0015935,GO:0016020,GO:0019538,GO:0022613,GO:0022626,GO:0022627,GO:0032991,GO:0034641,GO:0034645,GO:0042254,GO:0043043,GO:0043170,GO:0043226,GO:0043228,GO:0043229,GO:0043232,GO:0043603,GO:…		ko:K02952		Bacteria	2G6PF@200795,375NY@32061,COG0099@1,COG0099@2	J	Located at the top of the head of the 30S subunit, it contacts several helices of the 16S rRNA. In the 70S ribosome it contacts the 23S rRNA (bridge B1a) and protein L5 of the 50S subunit (bridge B1b), connecting the 2 subunits	COG0099	COG0099:Ribosomal protein S13,
SR4B44_529_8	736.26	0	210.938	0	420.105	0	59.0148	0	0	3780.23	2848.26	2501.21	879.668	GO:0000027,GO:0003674,GO:0003735,GO:0005198,GO:0005575,GO:0005622,GO:0005623,GO:0005737,GO:0005829,GO:0005840,GO:0005886,GO:0006412,GO:0006518,GO:0006807,GO:0006996,GO:0008150,GO:0008152,GO:0009058,GO:0009059,GO:0009893,GO:0009987,GO:0010467,GO:0010468,GO:0010604,GO:0010628,GO:0015934,GO:0016020,GO:0016043,GO:0019219,GO:0019222,GO:0019538,GO:0022607,GO:0022613,GO:0022618,GO:0022625,GO:0022626,GO:…		ko:K02906		Bacteria	27XVD@189775,2G6DQ@200795,COG0087@1,COG0087@2	J	One of the primary rRNA binding proteins, it binds directly near the 3'-end of the 23S rRNA, where it nucleates assembly of the 50S subunit	COG0087	COG0087:Ribosomal protein L3,
SN2B23_121_7	0	0	0	3260.96	0	18.9979	31.0142	0	7195.24	0	0	22.3738	877.382	NA	NA	NA	NA	NA	NA	NA	NA	NA	NA:None,
SP7B12_239_2	0	0	142.614	9621.03	159.456	32.5876	372.396	0	0	0	0	191.892	876.664			ko:K11477		Bacteria	2GPEP@201174,4G921@85025,COG3193@1,COG3193@2	S	Haem-degrading	COG3193	COG3193:Uncharacterized protein possibly involved in utilization of glycolate and propanediol,
SK2B41_77_56	51.2126	65.7945	349.936	9607.67	176.611	33.3172	0	96.7796	0	0	107.696	19.6189	875.72	GO:0000028,GO:0003674,GO:0003676,GO:0003723,GO:0003735,GO:0005198,GO:0005488,GO:0005575,GO:0005622,GO:0005623,GO:0005737,GO:0005829,GO:0005840,GO:0006412,GO:0006518,GO:0006807,GO:0006996,GO:0008150,GO:0008152,GO:0009058,GO:0009059,GO:0009894,GO:0009987,GO:0010467,GO:0010468,GO:0010608,GO:0015935,GO:0016043,GO:0019219,GO:0019222,GO:0019538,GO:0019843,GO:0022607,GO:0022613,GO:0022618,GO:0022626,GO:…		ko:K02994		Bacteria	1V3KK@1239,24HCP@186801,25RBC@186804,COG0096@1,COG0096@2	J	One of the primary rRNA binding proteins, it binds directly to 16S rRNA central domain where it helps coordinate assembly of the platform of the 30S subunit	COG0096	COG0096:Ribosomal protein S8,
SK9B34_563_1	81.5023	83.7668	269.171	6091.78	181.613	63.6272	0	2079.27	0	319.19	162.822	1086.54	868.273			ko:K03628		Bacteria	27Y0Z@189775,2G5UQ@200795,COG1158@1,COG1158@2	K	Facilitates transcription termination by a mechanism that involves Rho binding to the nascent RNA, activation of Rho's RNA-dependent ATPase activity, and release of the mRNA from the DNA template	COG1158	COG1158:Transcription termination factor,
SK16B16_20_22	694.183	16.9874	722.796	3110.58	750.632	868.815	70.2151	199.899	1268.59	1692.16	583.921	258.334	853.093			ko:K02035		Bacteria	1MUZH@1224,2VKA4@28216,COG0747@1,COG0747@2	E	Extracellular solute-binding protein, family 5	COG0747	COG0747:ABC-type dipeptide transport system periplasmic component,
SK2B41_77_48	52.1863	3586.92	450.688	116.551	768.33	263.117	166.274	4043.4	0	230.75	150.897	399.837	852.413		3.4.11.18	ko:K01265		Bacteria	1TQC1@1239,248I8@186801,3WA6N@53433,COG0024@1,COG0024@2	J	TIGRFAM methionine aminopeptidase, type I	COG0024	COG0024:Methionine aminopeptidase,
SK19B35_79_2	0	157.437	23.2596	9974.4	0	66.4361	0	0	0	0	0	0	851.795	NA	NA	NA	NA	NA	NA	NA	NA	NA	NA:None,
SK19B4_15_151	274.755	0	1440.8	1274.83	749.201	1047.54	2239.43	60.3746	167.19	700.673	1041.36	1116.19	842.695	GO:0003674,GO:0005488,GO:0005515,GO:0005575,GO:0005622,GO:0005623,GO:0005737,GO:0005829,GO:0006457,GO:0006458,GO:0008150,GO:0009987,GO:0016465,GO:0032991,GO:0044183,GO:0044424,GO:0044444,GO:0044445,GO:0044464,GO:0051082,GO:0061077,GO:0101031,GO:1990220		ko:K04077		Bacteria	2NNM6@2323,COG0459@1,COG0459@2	O	Prevents misfolding and promotes the refolding and proper assembly of unfolded polypeptides generated under stress conditions	COG0459	COG0459:Chaperonin GroEL (HSP60 family),
SK16B16_30_17	353.083	46.5249	58.4252	7063.41	389.069	318.052	115.382	342.176	78.9633	841.799	228.462	263.586	841.578					Bacteria	COG4102@1,COG4102@2	S	Protein of unknown function (DUF1501)	COG4102	COG4102:Uncharacterized protein conserved in bacteria,
SK9B34_72_2	223.638	0	1372.88	1274.83	827.172	1047.54	1967.98	108.674	167.19	774.938	1135.42	1184.73	840.416	GO:0003674,GO:0005488,GO:0005515,GO:0005575,GO:0005622,GO:0005623,GO:0005737,GO:0005829,GO:0006457,GO:0006458,GO:0008150,GO:0009987,GO:0016465,GO:0032991,GO:0044183,GO:0044424,GO:0044444,GO:0044445,GO:0044464,GO:0051082,GO:0061077,GO:0101031,GO:1990220		ko:K04077		Bacteria	2G65N@200795,375DU@32061,COG0459@1,COG0459@2	O	Prevents misfolding and promotes the refolding and proper assembly of unfolded polypeptides generated under stress conditions	COG0459	COG0459:Chaperonin GroEL (HSP60 family),
MISB107_473	17.2424	0	805.087	0	466.549	269.216	6336.08	391.009	0	0	0	1783.44	839.052	GO:0000027,GO:0003674,GO:0003676,GO:0003723,GO:0003735,GO:0005198,GO:0005488,GO:0005575,GO:0005622,GO:0005623,GO:0005737,GO:0005829,GO:0005840,GO:0005886,GO:0006412,GO:0006518,GO:0006807,GO:0006996,GO:0008097,GO:0008150,GO:0008152,GO:0009058,GO:0009059,GO:0009987,GO:0010467,GO:0015934,GO:0016020,GO:0016043,GO:0019538,GO:0019843,GO:0022607,GO:0022613,GO:0022618,GO:0022625,GO:0022626,GO:0032991,GO:…		ko:K02931		Bacteria	1TPE0@1239,247X0@186801,42F2S@68295,COG0094@1,COG0094@2	J	This is 1 of the proteins that binds and probably mediates the attachment of the 5S RNA into the large ribosomal subunit, where it forms part of the central protuberance. In the 70S ribosome it contacts protein S13 of the 30S subunit (bridge B1b), connecting the 2 subunits	COG0094	COG0094:Ribosomal protein L5,
SP7B12_104_2	0	0	266.428	0	231.695	213.079	165.644	8429.51	0	15.7629	49.1973	609.433	831.729		2.2.1.2	ko:K00616		Bacteria	2G6T8@200795,34D7M@301297,COG0176@1,COG0176@2	F	Transaldolase is important for the balance of metabolites in the pentose-phosphate pathway	COG0176	COG0176:Transaldolase,
SK2B41_43_3	196.875	8310.6	7.1177	0	0	36.5943	1254.55	35.433	81.768	0	0	50.28	831.101		1.12.1.2	ko:K00436		Bacteria	2G5P3@200795,34CWR@301297,COG0075@1,COG0075@2	H	Aminotransferase class-V	COG0075	COG0075:Serine-pyruvate aminotransferase/archaeal aspartate aminotransferase,
SK19B4_29_12	877.045	0	613.303	3329.53	800.021	1051.06	43.5774	9.69243	134.202	1219.45	932.959	939.183	829.168	NA	NA	NA	NA	NA	NA	NA	NA	NA	NA:None,
SK19B4_14_50	516.105	87.436	449.968	4171.52	815.444	1173.32	0	96.4597	49.4663	47.2888	1818.81	569.239	816.254			ko:K02035		Bacteria	1MUPE@1224,2TS4U@28211,4NA8Z@97050,COG0747@1,COG0747@2	E	Peptide nickel opine uptake family ABC transporter, periplasmic substrate-binding protein	COG0747	COG0747:ABC-type dipeptide transport system periplasmic component,
SR3B54_29_6	0	2255.37	201.944	0	127.009	103.826	0	0	6959.79	0	27.9674	101.896	814.817	GO:0003674,GO:0005488,GO:0005506,GO:0005575,GO:0005622,GO:0005623,GO:0005737,GO:0005829,GO:0005886,GO:0006091,GO:0006790,GO:0006807,GO:0008150,GO:0008152,GO:0009060,GO:0009061,GO:0009987,GO:0010467,GO:0015980,GO:0016020,GO:0016043,GO:0016226,GO:0019538,GO:0022607,GO:0031163,GO:0043167,GO:0043169,GO:0043170,GO:0044085,GO:0044237,GO:0044238,GO:0044424,GO:0044444,GO:0044464,GO:0045333,GO:0046872,GO:…		ko:K13628,ko:K15724		Bacteria	27YEW@189775,2G705@200795,COG0316@1,COG0316@2	S	Belongs to the HesB IscA family	COG0316	COG0316:Uncharacterized conserved protein,
SN2B23_9_7	1481.67	200.374	1021.31	0	1013.66	760.995	2401.83	663.16	0	0	286.984	1911.95	811.829	NA	NA	NA	NA	NA	NA	NA	NA	NA	NA:None,
SN3B9_228_2	679.775	83.1741	620.549	0	214.677	326.414	137.516	6117.2	0	57.2522	0	1500.47	811.419					Bacteria	1G4GJ@1117,1HI9F@1150,COG4976@1,COG4976@2	H	Methyltransferase domain	COG4976	COG4976:Predicted methyltransferase (contains TPR repeat),
SK9B34_498_1	180.856	25.8169	204.058	0	167.919	356.245	64.0263	0	7733.72	228.482	73.952	627.401	805.206	GO:0003674,GO:0003676,GO:0003723,GO:0003746,GO:0005488,GO:0005575,GO:0005618,GO:0005622,GO:0005623,GO:0005737,GO:0005829,GO:0005886,GO:0006412,GO:0006414,GO:0006518,GO:0006807,GO:0008135,GO:0008150,GO:0008152,GO:0009058,GO:0009059,GO:0009987,GO:0010467,GO:0016020,GO:0019538,GO:0030312,GO:0034641,GO:0034645,GO:0040007,GO:0043043,GO:0043170,GO:0043603,GO:0043604,GO:0044237,GO:0044238,GO:0044249,GO:…		ko:K02355		Bacteria	1TPF9@1239,247VN@186801,3WAE9@53433,COG0480@1,COG0480@2	J	Catalyzes the GTP-dependent ribosomal translocation step during translation elongation. During this step, the ribosome changes from the pre-translocational (PRE) to the post- translocational (POST) state as the newly formed A-site-bound peptidyl-tRNA and P-site-bound deacylated tRNA move to the P and E sites, respectively. Catalyzes the coordinated movement of the two tRNA molecules, the mRNA and…	COG0480	COG0480:Translation elongation factors (GTPases),
SR3B54_31_11	1109.35	33.1446	1811.8	0	2176.34	1753.91	164.398	73.1305	56.2539	280.296	1451.26	721.472	802.613		3.1.1.45	ko:K01061		Bacteria	1G0PH@1117,1H6WV@1150,COG0412@1,COG0412@2	Q	dienelactone hydrolase	COG0412	COG0412:Dienelactone hydrolase and related enzymes,
SK19B4_37_32	115.21	25.7415	199.659	0	164.771	364.982	63.8394	0	7711.14	226.549	100.07	625.569	799.794	GO:0003674,GO:0003676,GO:0003723,GO:0003746,GO:0005488,GO:0005575,GO:0005618,GO:0005622,GO:0005623,GO:0005737,GO:0005829,GO:0005886,GO:0006412,GO:0006414,GO:0006518,GO:0006807,GO:0008135,GO:0008150,GO:0008152,GO:0009058,GO:0009059,GO:0009987,GO:0010467,GO:0016020,GO:0019538,GO:0030312,GO:0034641,GO:0034645,GO:0040007,GO:0043043,GO:0043170,GO:0043603,GO:0043604,GO:0044237,GO:0044238,GO:0044249,GO:…		ko:K02355		Bacteria	1TPF9@1239,247VN@186801,3WAE9@53433,COG0480@1,COG0480@2	J	Catalyzes the GTP-dependent ribosomal translocation step during translation elongation. During this step, the ribosome changes from the pre-translocational (PRE) to the post- translocational (POST) state as the newly formed A-site-bound peptidyl-tRNA and P-site-bound deacylated tRNA move to the P and E sites, respectively. Catalyzes the coordinated movement of the two tRNA molecules, the mRNA and…	COG0480	COG0480:Translation elongation factors (GTPases),
SR3B54_214_1	169.864	0	64.4821	0	576.778	1812.32	144.323	3980.42	0	2643.8	142.883	0	794.573					Bacteria	2GM8J@201174,4DZ4D@85010,COG4447@1,COG4447@2	S	cellulose binding	COG4447	COG4447:Uncharacterized protein related to plant photosystem II stability/assembly factor,
SK9B34_397_2	847.104	6211.87	561.844	14.1715	290.364	52.6329	101.086	26.9802	0	203.213	505.392	711.013	793.806			ko:K02035		Bacteria	1MU3P@1224,2JQRE@204441,2TT4M@28211,COG0747@1,COG0747@2	E	Bacterial extracellular solute-binding proteins, family 5 Middle	COG0747	COG0747:ABC-type dipeptide transport system periplasmic component,
SK16B16_201_7	0	0	236.825	0	223.42	172.492	165.644	8046.35	0	15.7629	49.1973	537.735	787.285		2.2.1.2	ko:K00616		Bacteria	2G6T8@200795,34D7M@301297,COG0176@1,COG0176@2	F	Transaldolase is important for the balance of metabolites in the pentose-phosphate pathway	COG0176	COG0176:Transaldolase,
SP13B5_432_1	0	0	236.825	0	223.42	172.492	165.644	8046.35	0	15.7629	49.1973	537.735	787.285		2.2.1.2	ko:K00616		Bacteria	2G6T8@200795,34D7M@301297,COG0176@1,COG0176@2	F	Transaldolase is important for the balance of metabolites in the pentose-phosphate pathway	COG0176	COG0176:Transaldolase,
SK9B5_20_3	830.493	0	107.854	520.646	429.025	1137.45	0	0	3335.82	2788.64	137.878	133.958	785.147	GO:0000028,GO:0003674,GO:0003676,GO:0003723,GO:0003729,GO:0003735,GO:0005198,GO:0005488,GO:0005575,GO:0005618,GO:0005622,GO:0005623,GO:0005737,GO:0005829,GO:0005840,GO:0005886,GO:0006412,GO:0006417,GO:0006518,GO:0006807,GO:0006996,GO:0008150,GO:0008152,GO:0009058,GO:0009059,GO:0009889,GO:0009890,GO:0009892,GO:0009987,GO:0010467,GO:0010468,GO:0010556,GO:0010558,GO:0010605,GO:0010608,GO:0010629,GO:…		ko:K02992		Bacteria	1MXC8@1224,1RN77@1236,466NR@72275,COG0049@1,COG0049@2	J	One of the primary rRNA binding proteins, it binds directly to 16S rRNA where it nucleates assembly of the head domain of the 30S subunit. Is located at the subunit interface close to the decoding center, probably blocks exit of the E-site tRNA	COG0049	COG0049:Ribosomal protein S7,
SP2B23_446_2	0	1913.65	201.944	0	141.121	103.826	0	0	6959.79	0	27.9674	61.1378	784.119	GO:0003674,GO:0005488,GO:0005506,GO:0005575,GO:0005622,GO:0005623,GO:0005737,GO:0005829,GO:0005886,GO:0006091,GO:0006790,GO:0006807,GO:0008150,GO:0008152,GO:0009060,GO:0009061,GO:0009987,GO:0010467,GO:0015980,GO:0016020,GO:0016043,GO:0016226,GO:0019538,GO:0022607,GO:0031163,GO:0043167,GO:0043169,GO:0043170,GO:0044085,GO:0044237,GO:0044238,GO:0044424,GO:0044444,GO:0044464,GO:0045333,GO:0046872,GO:…		ko:K13628,ko:K15724		Bacteria	27YEW@189775,2G705@200795,COG0316@1,COG0316@2	S	Belongs to the HesB IscA family	COG0316	COG0316:Uncharacterized conserved protein,
SK19B4_21_9	38.9914	0	44.4047	0	165.496	177.566	6377.29	0	0	571.407	1188.93	836.477	783.38	GO:0000028,GO:0003674,GO:0003676,GO:0003723,GO:0003735,GO:0005198,GO:0005488,GO:0005575,GO:0005622,GO:0005623,GO:0005737,GO:0005829,GO:0005840,GO:0005886,GO:0006139,GO:0006378,GO:0006396,GO:0006397,GO:0006412,GO:0006518,GO:0006725,GO:0006807,GO:0006996,GO:0008150,GO:0008152,GO:0009058,GO:0009059,GO:0009987,GO:0010467,GO:0015935,GO:0016020,GO:0016043,GO:0016070,GO:0016071,GO:0019538,GO:0019843,GO:…		ko:K02956		Bacteria	2IQA0@201174,4EK2G@85012,COG0184@1,COG0184@2	J	Forms an intersubunit bridge (bridge B4) with the 23S rRNA of the 50S subunit in the ribosome	COG0184	COG0184:Ribosomal protein S15P/S13E,
SK9B34_173_2	38.9914	0	44.4047	0	165.496	177.566	6377.29	0	0	571.407	1188.93	836.477	783.38	GO:0000028,GO:0003674,GO:0003676,GO:0003723,GO:0003735,GO:0005198,GO:0005488,GO:0005575,GO:0005622,GO:0005623,GO:0005737,GO:0005829,GO:0005840,GO:0005886,GO:0006139,GO:0006378,GO:0006396,GO:0006397,GO:0006412,GO:0006518,GO:0006725,GO:0006807,GO:0006996,GO:0008150,GO:0008152,GO:0009058,GO:0009059,GO:0009987,GO:0010467,GO:0015935,GO:0016020,GO:0016043,GO:0016070,GO:0016071,GO:0019538,GO:0019843,GO:…		ko:K02956		Bacteria	2IQA0@201174,4EK2G@85012,COG0184@1,COG0184@2	J	Forms an intersubunit bridge (bridge B4) with the 23S rRNA of the 50S subunit in the ribosome	COG0184	COG0184:Ribosomal protein S15P/S13E,
SP13B5_85_4	11.3806	29.242	45.3621	8946.82	6.038	25.9134	0	21.5066	0	1.43775	239.323	65.3962	782.702	GO:0005575,GO:0005622,GO:0005623,GO:0005737,GO:0044424,GO:0044464		ko:K02519		Bacteria	1TPAI@1239,248SJ@186801,260ER@186807,COG0532@1,COG0532@2	J	One of the essential components for the initiation of protein synthesis. Protects formylmethionyl-tRNA from spontaneous hydrolysis and promotes its binding to the 30S ribosomal subunits. Also involved in the hydrolysis of GTP during the formation of the 70S ribosomal complex	COG0532	COG0532:Translation initiation factor 2 (IF-2; GTPase),
SK16B16_215_28	11.3806	29.242	45.3621	8946.82	6.038	25.9134	0	21.5066	0	1.43775	203.425	78.4754	780.8	GO:0005575,GO:0005622,GO:0005623,GO:0005737,GO:0044424,GO:0044464		ko:K02519		Bacteria	1TPAI@1239,248SJ@186801,260ER@186807,COG0532@1,COG0532@2	J	One of the essential components for the initiation of protein synthesis. Protects formylmethionyl-tRNA from spontaneous hydrolysis and promotes its binding to the 30S ribosomal subunits. Also involved in the hydrolysis of GTP during the formation of the 70S ribosomal complex	COG0532	COG0532:Translation initiation factor 2 (IF-2; GTPase),
SK9B34_617_4	1257.25	67.3012	1928.95	0	1764.87	732.724	55.6361	1336.45	0	0	688.511	1485.04	776.394	GO:0005575,GO:0005618,GO:0005622,GO:0005623,GO:0005737,GO:0005829,GO:0005886,GO:0008150,GO:0016020,GO:0030312,GO:0040007,GO:0044424,GO:0044444,GO:0044464,GO:0071944		ko:K02935		Bacteria	1RGU4@1224,1S5V7@1236,2QG3K@267893,COG0222@1,COG0222@2	J	Forms part of the ribosomal stalk which helps the ribosome interact with GTP-bound translation factors. Is thus essential for accurate translation	COG0222	COG0222:Ribosomal protein L7/L12,
SK7B13_544_2	830.493	0	99.5571	520.646	359.453	1066.36	0	0	3335.82	2766.55	137.878	117.213	769.498	GO:0000028,GO:0003674,GO:0003676,GO:0003723,GO:0003729,GO:0003735,GO:0005198,GO:0005488,GO:0005575,GO:0005618,GO:0005622,GO:0005623,GO:0005737,GO:0005829,GO:0005840,GO:0005886,GO:0006412,GO:0006417,GO:0006518,GO:0006807,GO:0006996,GO:0008150,GO:0008152,GO:0009058,GO:0009059,GO:0009889,GO:0009890,GO:0009892,GO:0009987,GO:0010467,GO:0010468,GO:0010556,GO:0010558,GO:0010605,GO:0010608,GO:0010629,GO:…		ko:K02992		Bacteria	1MXC8@1224,1RN77@1236,466NR@72275,COG0049@1,COG0049@2	J	One of the primary rRNA binding proteins, it binds directly to 16S rRNA where it nucleates assembly of the head domain of the 30S subunit. Is located at the subunit interface close to the decoding center, probably blocks exit of the E-site tRNA	COG0049	COG0049:Ribosomal protein S7,
SK2B41_77_72	830.493	0	107.854	520.646	429.025	924.181	0	0	3335.82	2783.11	137.878	133.958	766.914	GO:0000028,GO:0003674,GO:0003676,GO:0003723,GO:0003729,GO:0003735,GO:0005198,GO:0005488,GO:0005575,GO:0005618,GO:0005622,GO:0005623,GO:0005737,GO:0005829,GO:0005840,GO:0005886,GO:0006412,GO:0006417,GO:0006518,GO:0006807,GO:0006996,GO:0008150,GO:0008152,GO:0009058,GO:0009059,GO:0009889,GO:0009890,GO:0009892,GO:0009987,GO:0010467,GO:0010468,GO:0010556,GO:0010558,GO:0010605,GO:0010608,GO:0010629,GO:…		ko:K02992		Bacteria	1MXC8@1224,2TSI8@28211,43XE5@69657,COG0049@1,COG0049@2	J	One of the primary rRNA binding proteins, it binds directly to 16S rRNA where it nucleates assembly of the head domain of the 30S subunit. Is located at the subunit interface close to the decoding center, probably blocks exit of the E-site tRNA	COG0049	COG0049:Ribosomal protein S7,
SK19B4_37_85	0	0	0	0	0	0	89.1538	8982.75	0	21.2101	33.0991	0	760.518		1.2.4.4	ko:K00166		Bacteria	1TQDG@1239,24ZFJ@186801,COG1071@1,COG1071@2	C	Dehydrogenase E1 component	COG1071	COG1071:Pyruvate/2-oxoglutarate dehydrogenase complex dehydrogenase (E1) component eukaryotic type alpha subunit,
SR5B18_266_6	35.3737	90.8913	80.5694	105.337	281.514	207.116	0	8222.28	0	62.5643	0	0	757.137	GO:0003674,GO:0005488,GO:0005515,GO:0006457,GO:0006458,GO:0006950,GO:0006986,GO:0008150,GO:0009987,GO:0010033,GO:0035966,GO:0042221,GO:0042802,GO:0043167,GO:0043169,GO:0046872,GO:0050896,GO:0051082,GO:0051084,GO:0051085,GO:0051087,GO:0061077		ko:K04078		Bacteria	1V9ZM@1239,26Y5D@186822,4HKEK@91061,COG0234@1,COG0234@2	O	Binds to Cpn60 in the presence of Mg-ATP and suppresses the ATPase activity of the latter	COG0234	COG0234:Co-chaperonin GroES (HSP10),
MISB43_345	142.969	0	0	0	278.125	15.5018	101.227	8150.32	0	0	0	328.616	751.397			ko:K03625		Bacteria	2G6XA@200795,COG0781@1,COG0781@2	K	Involved in transcription antitermination. Required for transcription of ribosomal RNA (rRNA) genes. Binds specifically to the boxA antiterminator sequence of the ribosomal RNA (rrn) operons	COG0781	COG0781:Transcription termination factor,
MISB107_4	0	21.1934	0	0	61.2654	37.562	52.56	0	8704.75	0	0	37.9172	742.938	GO:0000166,GO:0003674,GO:0003824,GO:0005488,GO:0005515,GO:0005524,GO:0005575,GO:0005622,GO:0005623,GO:0005737,GO:0005829,GO:0005886,GO:0008144,GO:0008150,GO:0009898,GO:0009987,GO:0016020,GO:0016462,GO:0016787,GO:0016817,GO:0016818,GO:0016887,GO:0017076,GO:0017111,GO:0030554,GO:0032153,GO:0032553,GO:0032555,GO:0032559,GO:0035639,GO:0036094,GO:0042802,GO:0043167,GO:0043168,GO:0044424,GO:0044425,GO:…		ko:K03590		Bacteria	2G5V5@200795,34CNF@301297,COG0849@1,COG0849@2	D	Cell division protein that is involved in the assembly of the Z ring. May serve as a membrane anchor for the Z ring	COG0849	COG0849:Actin-like ATPase involved in cell division,
MISB227_1182	196.875	8262.42	7.1177	0	0	36.5943	358.442	35.433	0	0	0	0	741.407		1.12.1.2	ko:K00436		Bacteria	2G5P3@200795,34CWR@301297,COG0075@1,COG0075@2	H	Aminotransferase class-V	COG0075	COG0075:Serine-pyruvate aminotransferase/archaeal aspartate aminotransferase,
SP2B23_344_2	0	0	178.43	0	232.752	183.473	133.12	7668.57	0	11.8762	49.4219	408.144	738.816		2.2.1.2	ko:K00616		Bacteria	2G6T8@200795,34D7M@301297,COG0176@1,COG0176@2	F	Transaldolase is important for the balance of metabolites in the pentose-phosphate pathway	COG0176	COG0176:Transaldolase,
SN2B23_67_11	705.49	0	121.733	0	918.735	2211.39	136.23	0	0	3881.07	33.7178	835.36	736.977	GO:0005575,GO:0005622,GO:0005623,GO:0005737,GO:0005829,GO:0005840,GO:0006412,GO:0006518,GO:0006807,GO:0008150,GO:0008152,GO:0009058,GO:0009059,GO:0009987,GO:0010467,GO:0015934,GO:0019538,GO:0022625,GO:0022626,GO:0032991,GO:0034641,GO:0034645,GO:0043043,GO:0043170,GO:0043226,GO:0043228,GO:0043229,GO:0043232,GO:0043603,GO:0043604,GO:0044237,GO:0044238,GO:0044249,GO:0044260,GO:0044267,GO:0044271,GO:…		ko:K02895		Bacteria	1V9ZQ@1239,24MY0@186801,3WCKT@538999,COG0198@1,COG0198@2	J	One of the proteins that surrounds the polypeptide exit tunnel on the outside of the subunit	COG0198	COG0198:Ribosomal protein L24,
MISB43_1235	1257.25	0	19.8861	0	1709.28	732.724	111.272	2870.88	0	0	688.511	1424.84	734.554	GO:0005575,GO:0005618,GO:0005622,GO:0005623,GO:0005737,GO:0005829,GO:0005886,GO:0008150,GO:0016020,GO:0030312,GO:0040007,GO:0044424,GO:0044444,GO:0044464,GO:0071944		ko:K02935		Bacteria	1RGU4@1224,1S5V7@1236,2QG3K@267893,COG0222@1,COG0222@2	J	Forms part of the ribosomal stalk which helps the ribosome interact with GTP-bound translation factors. Is thus essential for accurate translation	COG0222	COG0222:Ribosomal protein L7/L12,
MISB43_165	38.9914	0	0	0	165.496	177.566	6377.29	0	0	0	1188.93	836.477	732.062	GO:0000028,GO:0003674,GO:0003676,GO:0003723,GO:0003735,GO:0005198,GO:0005488,GO:0005575,GO:0005622,GO:0005623,GO:0005737,GO:0005829,GO:0005840,GO:0005886,GO:0006139,GO:0006378,GO:0006396,GO:0006397,GO:0006412,GO:0006518,GO:0006725,GO:0006807,GO:0006996,GO:0008150,GO:0008152,GO:0009058,GO:0009059,GO:0009987,GO:0010467,GO:0015935,GO:0016020,GO:0016043,GO:0016070,GO:0016071,GO:0019538,GO:0019843,GO:…		ko:K02956		Bacteria	2IQA0@201174,4EK2G@85012,COG0184@1,COG0184@2	J	Forms an intersubunit bridge (bridge B4) with the 23S rRNA of the 50S subunit in the ribosome	COG0184	COG0184:Ribosomal protein S15P/S13E,
MISB43_1409	0	0	0	0	782.477	1214.03	6265.4	0	0	0	506.358	0	730.689	GO:0000027,GO:0002181,GO:0003674,GO:0003676,GO:0003723,GO:0003735,GO:0005198,GO:0005488,GO:0005575,GO:0005622,GO:0005623,GO:0005737,GO:0005829,GO:0005840,GO:0005886,GO:0006412,GO:0006518,GO:0006807,GO:0006996,GO:0008150,GO:0008152,GO:0008270,GO:0009058,GO:0009059,GO:0009987,GO:0010467,GO:0015934,GO:0016020,GO:0016043,GO:0019538,GO:0022607,GO:0022613,GO:0022618,GO:0022625,GO:0022626,GO:0032991,GO:…		ko:K02886		Bacteria	1TP9X@1239,247XY@186801,42EWJ@68295,COG0090@1,COG0090@2	J	One of the primary rRNA binding proteins. Required for association of the 30S and 50S subunits to form the 70S ribosome, for tRNA binding and peptide bond formation. It has been suggested to have peptidyltransferase activity	COG0090	COG0090:Ribosomal protein L2,
SR3B54_160_7	0	0	320.775	7472.63	81.513	0	761.467	96.7796	0	0	0	0	727.764					Bacteria	2DMMM@1,32SHA@2			NA	NA:None,
MISB227_1465	2280.77	51.8615	1126.31	0	1252.9	1798.93	0	0	0	0	2122.24	0	719.418	GO:0000049,GO:0001731,GO:0002181,GO:0002183,GO:0003674,GO:0003676,GO:0003723,GO:0003743,GO:0005488,GO:0005575,GO:0005622,GO:0005623,GO:0005737,GO:0005829,GO:0005886,GO:0006412,GO:0006413,GO:0006417,GO:0006446,GO:0006518,GO:0006807,GO:0006950,GO:0006996,GO:0008135,GO:0008150,GO:0008152,GO:0009058,GO:0009059,GO:0009266,GO:0009409,GO:0009628,GO:0009889,GO:0009891,GO:0009893,GO:0009987,GO:0010467,GO:…		ko:K02520		Bacteria	1V1RC@1239,24FUS@186801,42G8T@68295,COG0290@1,COG0290@2	J	IF-3 binds to the 30S ribosomal subunit and shifts the equilibrum between 70S ribosomes and their 50S and 30S subunits in favor of the free subunits, thus enhancing the availability of 30S subunits on which protein synthesis initiation begins	COG0290	COG0290:Translation initiation factor 3 (IF-3),
SK19B4_15_30	113.534	7228.2	33.5212	37.565	133.857	262.618	26.7953	0	0	745.842	0	0	715.161			ko:K03624		Bacteria	2G6U9@200795,34CW3@301297,COG0782@1,COG0782@2	K	Necessary for efficient RNA polymerase transcription elongation past template-encoded arresting sites. The arresting sites in DNA have the property of trapping a certain fraction of elongating RNA polymerases that pass through, resulting in locked ternary complexes. Cleavage of the nascent transcript by cleavage factors such as GreA or GreB allows the resumption of elongation from the new 3'termi…	COG0782	COG0782:Transcription elongation factor,
SK19B4_11_22	0	0	13.0908	0	91.4802	538.433	292.998	32.5841	7519.37	0	0	92.4748	715.036	GO:0003674,GO:0003824,GO:0005215,GO:0005575,GO:0005618,GO:0005622,GO:0005623,GO:0005886,GO:0006139,GO:0006163,GO:0006164,GO:0006725,GO:0006753,GO:0006754,GO:0006793,GO:0006796,GO:0006807,GO:0006810,GO:0006811,GO:0006812,GO:0008150,GO:0008152,GO:0008324,GO:0009058,GO:0009117,GO:0009123,GO:0009124,GO:0009126,GO:0009127,GO:0009141,GO:0009142,GO:0009144,GO:0009145,GO:0009150,GO:0009152,GO:0009156,GO:…	3.6.3.14	ko:K02111		Bacteria	2G5YQ@200795,34D4K@301297,COG0056@1,COG0056@2	F	Produces ATP from ADP in the presence of a proton gradient across the membrane. The alpha chain is a regulatory subunit	COG0056	COG0056:F0F1-type ATP synthase alpha subunit,
SK9B34_391_2	100.919	7228.2	33.5212	37.565	133.857	262.618	26.7953	0	0	745.842	0	0	714.11			ko:K03624		Bacteria	2G6U9@200795,34CW3@301297,COG0782@1,COG0782@2	K	Necessary for efficient RNA polymerase transcription elongation past template-encoded arresting sites. The arresting sites in DNA have the property of trapping a certain fraction of elongating RNA polymerases that pass through, resulting in locked ternary complexes. Cleavage of the nascent transcript by cleavage factors such as GreA or GreB allows the resumption of elongation from the new 3'termi…	COG0782	COG0782:Transcription elongation factor,
SK16B16_229_38	2698.73	0	819.575	114.805	265.909	1680.46	0	72.8566	0	964.373	851.279	1033.85	708.487	GO:0000028,GO:0003674,GO:0003676,GO:0003723,GO:0003735,GO:0005198,GO:0005488,GO:0005575,GO:0005622,GO:0005623,GO:0005737,GO:0005829,GO:0005840,GO:0005886,GO:0006139,GO:0006378,GO:0006396,GO:0006397,GO:0006412,GO:0006518,GO:0006725,GO:0006807,GO:0006996,GO:0008150,GO:0008152,GO:0009058,GO:0009059,GO:0009987,GO:0010467,GO:0015935,GO:0016020,GO:0016043,GO:0016070,GO:0016071,GO:0019538,GO:0019843,GO:…		ko:K02956		Bacteria	3TBBE@508458,COG0184@1,COG0184@2	J	Forms an intersubunit bridge (bridge B4) with the 23S rRNA of the 50S subunit in the ribosome	COG0184	COG0184:Ribosomal protein S15P/S13E,
SR3B54_94_2	315.847	0	125.349	0	95.2122	4.66999	945.348	0	6636.55	272.059	0	10.9997	700.503	NA	NA	NA	NA	NA	NA	NA	NA	NA	NA:None,
SR3B54_116_11	475.096	0	80.1563	0	280.07	755.532	112.128	0	0	6335.49	360.78	0	699.938	GO:0003674,GO:0003735,GO:0005198,GO:0005575,GO:0005622,GO:0005623,GO:0005737,GO:0005829,GO:0005840,GO:0005886,GO:0006412,GO:0006518,GO:0006807,GO:0008150,GO:0008152,GO:0009058,GO:0009059,GO:0009987,GO:0010467,GO:0015935,GO:0016020,GO:0019538,GO:0022626,GO:0022627,GO:0032991,GO:0034641,GO:0034645,GO:0040007,GO:0043043,GO:0043170,GO:0043226,GO:0043228,GO:0043229,GO:0043232,GO:0043603,GO:0043604,GO:…		ko:K02961		Bacteria	2G722@200795,375WC@32061,COG0186@1,COG0186@2	J	One of the primary rRNA binding proteins, it binds specifically to the 5'-end of 16S ribosomal RNA	COG0186	COG0186:Ribosomal protein S17,
SK9B34_474_3	0	0	0	0	0	0	83.5338	8249.29	0	19.8731	41.3501	0	699.504		1.2.4.4	ko:K00166		Bacteria	1TQDG@1239,24ZFJ@186801,COG1071@1,COG1071@2	C	Dehydrogenase E1 component	COG1071	COG1071:Pyruvate/2-oxoglutarate dehydrogenase complex dehydrogenase (E1) component eukaryotic type alpha subunit,
SP7B12_2_3	127.331	0	529.157	0	295.113	374.949	56.94	0	6605	33.8657	338.231	0	696.716	GO:0003674,GO:0005488,GO:0005515,GO:0042802		ko:K18682		Bacteria	1TP48@1239,4H2T2@909932,COG1418@1,COG1418@2	S	Endoribonuclease that initiates mRNA decay	COG1418	COG1418:Predicted HD superfamily hydrolase,
SK7B13_155_4	0	2181.08	621.77	35.6017	627.963	77.7789	126.974	3976.4	0	148.018	138.278	403.041	694.741		3.4.11.18	ko:K01265		Bacteria	1TQC1@1239,248I8@186801,3WA6N@53433,COG0024@1,COG0024@2	J	TIGRFAM methionine aminopeptidase, type I	COG0024	COG0024:Methionine aminopeptidase,
SR5B18_306_6	0	0	4.07044	0	11.3779	27.9032	0	0	8089.67	0	22.5488	180.739	694.692		2.3.1.39	ko:K00645		Bacteria	2G61W@200795,375EH@32061,COG0331@1,COG0331@2	I	TIGRFAM malonyl CoA-acyl carrier protein transacylase	COG0331	COG0331:(acyl-carrier-protein) S-malonyltransferase,
MISB227_2865	11.9556	2426.83	313.154	35.6017	818.254	233.337	177.764	4134.55	0	0	138.278	0	690.81		3.4.11.18	ko:K01265		Bacteria	1TQC1@1239,248I8@186801,3WA6N@53433,COG0024@1,COG0024@2	J	TIGRFAM methionine aminopeptidase, type I	COG0024	COG0024:Methionine aminopeptidase,
MISB107_474	164.964	0	889.234	1080.72	857.715	386.352	1892.16	374.091	2302.08	0	0	328.616	689.661	GO:0005575,GO:0005622,GO:0005623,GO:0005737,GO:0005829,GO:0005840,GO:0006412,GO:0006518,GO:0006807,GO:0008150,GO:0008152,GO:0009058,GO:0009059,GO:0009987,GO:0010467,GO:0015934,GO:0019538,GO:0022625,GO:0022626,GO:0032991,GO:0034641,GO:0034645,GO:0043043,GO:0043170,GO:0043226,GO:0043228,GO:0043229,GO:0043232,GO:0043603,GO:0043604,GO:0044237,GO:0044238,GO:0044249,GO:0044260,GO:0044267,GO:0044271,GO:…		ko:K02895		Bacteria	1MZQD@1224,2M7BU@213113,2WQ2G@28221,42TGC@68525,COG0198@1,COG0198@2	J	One of the proteins that surrounds the polypeptide exit tunnel on the outside of the subunit	COG0198	COG0198:Ribosomal protein L24,
MISB107_479	0	0	734.158	37.1552	178.736	1014.66	53.006	5423.18	108.826	0	13.1193	659.622	685.205	GO:0000028,GO:0002181,GO:0003674,GO:0003735,GO:0005198,GO:0005575,GO:0005618,GO:0005622,GO:0005623,GO:0005737,GO:0005829,GO:0005840,GO:0005886,GO:0006412,GO:0006518,GO:0006807,GO:0006996,GO:0008150,GO:0008152,GO:0009058,GO:0009059,GO:0009987,GO:0010467,GO:0015935,GO:0016020,GO:0016043,GO:0019538,GO:0022607,GO:0022613,GO:0022618,GO:0022626,GO:0022627,GO:0030312,GO:0032991,GO:0034622,GO:0034641,GO:…		ko:K02982		Bacteria	1TPCP@1239,24833@186801,COG0092@1,COG0092@2	J	Binds the lower part of the 30S subunit head. Binds mRNA in the 70S ribosome, positioning it for translation	COG0092	COG0092:Ribosomal protein S3,
SR5B18_295_7	0	0	105.043	0	73.4055	18.002	58.7768	0	7723.12	0	0	212.01	682.53		4.1.1.11	ko:K01579		Bacteria	1RI1B@1224,2MTAC@213481,2WQ24@28221,42SBM@68525,COG0853@1,COG0853@2	H	Catalyzes the pyruvoyl-dependent decarboxylation of aspartate to produce beta-alanine	COG0853	COG0853:Aspartate 1-decarboxylase,
SR5B18_40_4	600.331	56.6065	307.341	49.2023	590.261	408.47	81.8913	749.382	3939.04	288.06	272.178	822.858	680.468	GO:0003674,GO:0005488,GO:0005575,GO:0005623,GO:0006457,GO:0006810,GO:0006857,GO:0008150,GO:0009987,GO:0015833,GO:0020037,GO:0030288,GO:0030313,GO:0031975,GO:0033218,GO:0042277,GO:0042597,GO:0042886,GO:0042938,GO:0044464,GO:0046906,GO:0048037,GO:0051179,GO:0051234,GO:0061077,GO:0071702,GO:0071705,GO:0097159,GO:1901363		ko:K02035,ko:K12368,ko:K19226		Bacteria	2GEIN@200930,COG0747@1,COG0747@2	E	Peptide nickel ABC transporter, substrate-binding protein	COG0747	COG0747:ABC-type dipeptide transport system periplasmic component,
SP7B12_20_5	1522.2	43.2179	1404.7	50.0867	1137.79	1077.83	0	143.035	73.3507	690.595	866.579	1134.05	678.618					Bacteria	233TU@1762,2GJ8V@201174,COG2124@1,COG2124@2	Q	cytochrome P450	COG2124	COG2124:Cytochrome P450,
SR3B54_129_4	468.75	48.1774	60.5005	0	29.8436	42.6934	0	0	7440.89	0	0	14.3657	675.435	GO:0003674,GO:0003824,GO:0003933,GO:0003935,GO:0006766,GO:0006767,GO:0006771,GO:0006807,GO:0008150,GO:0008152,GO:0008686,GO:0009058,GO:0009110,GO:0009231,GO:0009987,GO:0016787,GO:0016810,GO:0016814,GO:0016829,GO:0016830,GO:0017144,GO:0018130,GO:0019238,GO:0034641,GO:0042364,GO:0042726,GO:0042727,GO:0044237,GO:0044249,GO:0044271,GO:0044281,GO:0044283,GO:0046483,GO:0071704,GO:1901360,GO:1901362,GO:…	3.5.4.25,4.1.99.12	ko:K01497,ko:K02858,ko:K14652		Bacteria	1TPH9@1239,248B0@186801,42JQV@68298,COG0108@1,COG0108@2,COG0807@1,COG0807@2	H	Catalyzes the conversion of D-ribulose 5-phosphate to formate and 3,4-dihydroxy-2-butanone 4-phosphate	COG0807, COG0108	COG0807:GTP cyclohydrolase II,COG0108:34-dihydroxy-2-butanone 4-phosphate synthase,
MISB107_213	22.6485	14.5486	1096.2	1045.37	1084.46	1149.28	108.242	1861.81	444.462	0	23.8139	1249.39	675.019			ko:K02035,ko:K15580		Bacteria	2G81P@200795,377YW@32061,COG4166@1,COG4166@2	E	PFAM extracellular solute-binding protein, family 5	COG4166	COG4166:ABC-type oligopeptide transport system periplasmic component,
SK19B4_6_19	706.293	6155.58	81.5219	28.4219	194.959	62.0933	30.4103	0	0	307.476	200.712	303.478	672.579			ko:K02035		Bacteria	1MU3P@1224,2JQRE@204441,2TT4M@28211,COG0747@1,COG0747@2	E	Bacterial extracellular solute-binding proteins, family 5 Middle	COG0747	COG0747:ABC-type dipeptide transport system periplasmic component,
SP7B12_58_7	1357.21	0	83.4496	0	856.984	621.798	0	36.1239	83.3624	709.991	2874.18	1442.61	672.142	NA	NA	NA	NA	NA	NA	NA	NA	NA	NA:None,
MISB133_1932	0	7879.44	0	98.7216	26.3834	0	0	0	0	0	0	0	667.046					Bacteria	2G6IQ@200795,34D5Y@301297,COG2220@1,COG2220@2	S	Beta-lactamase superfamily domain	COG2220	COG2220:Predicted Zn-dependent hydrolases of the beta-lactamase fold,
SK9B34_473_3	221.371	0	406.168	0	417.596	568.064	104.492	0	0	3989.89	762.94	1526.47	666.416	GO:0000028,GO:0002181,GO:0003674,GO:0003735,GO:0005198,GO:0005575,GO:0005618,GO:0005622,GO:0005623,GO:0005737,GO:0005829,GO:0005840,GO:0005886,GO:0006412,GO:0006518,GO:0006807,GO:0006996,GO:0008150,GO:0008152,GO:0009058,GO:0009059,GO:0009987,GO:0010467,GO:0015935,GO:0016020,GO:0016043,GO:0019538,GO:0022607,GO:0022613,GO:0022618,GO:0022626,GO:0022627,GO:0030312,GO:0032991,GO:0034622,GO:0034641,GO:…		ko:K02982		Bacteria	2G691@200795,34CS1@301297,COG0092@1,COG0092@2	J	Binds the lower part of the 30S subunit head. Binds mRNA in the 70S ribosome, positioning it for translation	COG0092	COG0092:Ribosomal protein S3,
SK9B34_551_2	197.957	37.6772	406.348	2685.42	147.815	109.705	1931.1	13.8552	191.84	976.258	7.70897	1269.52	664.6			ko:K02945		Bacteria	27XFV@189775,2G656@200795,COG0539@1,COG0539@2	J	Ribosomal protein S1-like RNA-binding domain	COG0539	COG0539:Ribosomal protein S1,
SK4B42_83_3	536.132	0	1090.88	1277.21	546.137	1018.47	683.281	40.5265	0	2481.68	22.5488	246.462	661.943			ko:K02001,ko:K02002		Bacteria	1WKRS@1297,COG2113@1,COG2113@2	E	COG2113 ABC-type proline glycine betaine transport systems, periplasmic components	COG2113	COG2113:ABC-type proline/glycine betaine transport systems periplasmic components,
SK19B4_1_40	0	0	60.7402	0	0	34.6982	75.5267	0	7675.6	13.4761	9.34663	40.8641	659.188	GO:0005575,GO:0005622,GO:0005623,GO:0005737,GO:0005739,GO:0043226,GO:0043227,GO:0043229,GO:0043231,GO:0044424,GO:0044444,GO:0044464	1.3.8.6	ko:K00252		Bacteria	1WJAG@1297,COG1960@1,COG1960@2	I	PFAM Acyl-CoA dehydrogenase, C-terminal domain	COG1960	COG1960:Acyl-CoA dehydrogenases,
SK19B4_37_40	245.968	0	410.837	0	411.071	560.064	104.492	0	0	4061.36	620.697	1488.78	658.606	GO:0000028,GO:0002181,GO:0003674,GO:0003735,GO:0005198,GO:0005575,GO:0005618,GO:0005622,GO:0005623,GO:0005737,GO:0005829,GO:0005840,GO:0005886,GO:0006412,GO:0006518,GO:0006807,GO:0006996,GO:0008150,GO:0008152,GO:0009058,GO:0009059,GO:0009987,GO:0010467,GO:0015935,GO:0016020,GO:0016043,GO:0019538,GO:0022607,GO:0022613,GO:0022618,GO:0022626,GO:0022627,GO:0030312,GO:0032991,GO:0034622,GO:0034641,GO:…		ko:K02982		Bacteria	2G691@200795,34CS1@301297,COG0092@1,COG0092@2	J	Binds the lower part of the 30S subunit head. Binds mRNA in the 70S ribosome, positioning it for translation	COG0092	COG0092:Ribosomal protein S3,
SP13B5_293_2	697.408	0	770.934	631.336	742.983	889.272	651.802	84.3478	1046.23	1543.62	527.971	286.403	656.025			ko:K02035		Bacteria	1MUZH@1224,2VKA4@28216,COG0747@1,COG0747@2	E	Extracellular solute-binding protein, family 5	COG0747	COG0747:ABC-type dipeptide transport system periplasmic component,
SK2B41_83_1	1143.75	0	786.951	0	1782.53	1264.94	0	27.0176	62.3481	888.636	1563.38	350.524	655.84			ko:K02035		Bacteria	1TQ6S@1239,248A3@186801,3Y1IS@572511,COG0747@1,COG0747@2	E	Bacterial extracellular solute-binding proteins, family 5 Middle	COG0747	COG0747:ABC-type dipeptide transport system periplasmic component,
MISB43_532	0	0	0	0	0	34.6982	75.5267	0	7675.6	0	9.34663	40.8641	653.003	GO:0005575,GO:0005622,GO:0005623,GO:0005737,GO:0005739,GO:0043226,GO:0043227,GO:0043229,GO:0043231,GO:0044424,GO:0044444,GO:0044464	1.3.8.6	ko:K00252		Bacteria	1WJAG@1297,COG1960@1,COG1960@2	I	PFAM Acyl-CoA dehydrogenase, C-terminal domain	COG1960	COG1960:Acyl-CoA dehydrogenases,
SK9B34_322_5	133.685	0	0	0	260.065	28.9903	94.6536	6989.5	0	11.2592	0	307.277	652.119			ko:K03625		Bacteria	2G6XA@200795,COG0781@1,COG0781@2	K	Involved in transcription antitermination. Required for transcription of ribosomal RNA (rRNA) genes. Binds specifically to the boxA antiterminator sequence of the ribosomal RNA (rrn) operons	COG0781	COG0781:Transcription termination factor,
SK19B4_39_46	142.969	0	0	0	265.483	31.0035	101.227	6934.53	0	12.0411	0	328.616	651.322			ko:K03625		Bacteria	2G6XA@200795,COG0781@1,COG0781@2	K	Involved in transcription antitermination. Required for transcription of ribosomal RNA (rRNA) genes. Binds specifically to the boxA antiterminator sequence of the ribosomal RNA (rrn) operons	COG0781	COG0781:Transcription termination factor,
SP2B23_224_1	1264.14	35.6942	1582.03	82.7343	1923.64	1301.39	0	0	0	540.535	584.259	500.241	651.223					Bacteria	2CJXB@1,2H9YF@201174,2ZIFC@2,4G6W7@85025			NA	NA:None,
SP13B5_360_4	1192.21	74.7158	1148	0	1157.07	1759.32	0	54.9512	253.619	393.072	1054.82	690.65	648.203			ko:K14393		Bacteria	1MVJ8@1224,2TTA4@28211,4BPV6@82117,COG4147@1,COG4147@2	S	Belongs to the sodium solute symporter (SSF) (TC 2.A.21) family	COG4147	COG4147:Predicted symporter,
SN2B23_103_2	1471.74	43.2179	1340.85	50.0867	995.005	984.818	0	143.035	73.3507	679.97	840.052	1108.27	644.199					Bacteria	233TU@1762,2GJ8V@201174,COG2124@1,COG2124@2	Q	cytochrome P450	COG2124	COG2124:Cytochrome P450,
SK2B41_67_3	0	0	0	0	0	0	53.3943	0	7289.93	0	0	385.191	644.043					Bacteria	COG2227@1,COG2227@2	H	3-demethylubiquinone-9 3-O-methyltransferase activity	COG2227	COG2227:2-polyprenyl-3-methyl-5-hydroxy-6-metoxy-14-benzoquinol methylase,
MISB107_513	10.0036	77.1119	415.825	6330.2	164.531	370.958	42.4975	9.45224	21.8127	0	0	229.935	639.36	GO:0003674,GO:0003676,GO:0003723,GO:0003746,GO:0005488,GO:0005575,GO:0005618,GO:0005622,GO:0005623,GO:0005737,GO:0005829,GO:0005886,GO:0006412,GO:0006414,GO:0006518,GO:0006807,GO:0008135,GO:0008150,GO:0008152,GO:0009058,GO:0009059,GO:0009987,GO:0010467,GO:0016020,GO:0019538,GO:0030312,GO:0034641,GO:0034645,GO:0040007,GO:0043043,GO:0043170,GO:0043603,GO:0043604,GO:0044237,GO:0044238,GO:0044249,GO:…		ko:K02355		Bacteria	1TPF9@1239,4HAB8@91061,COG0480@1,COG0480@2	J	Catalyzes the GTP-dependent ribosomal translocation step during translation elongation. During this step, the ribosome changes from the pre-translocational (PRE) to the post- translocational (POST) state as the newly formed A-site-bound peptidyl-tRNA and P-site-bound deacylated tRNA move to the P and E sites, respectively. Catalyzes the coordinated movement of the two tRNA molecules, the mRNA and…	COG0480	COG0480:Translation elongation factors (GTPases),
SP7B12_38_1	556.223	445.463	704.742	64.5327	548.053	888.202	1641.79	887.316	0	757.451	653.202	492.578	636.63					Bacteria	COG5267@1,COG5267@2	S	Protein of unknown function (DUF1800)	COG5267	COG5267:Uncharacterized protein conserved in bacteria,
SR3B54_111_3	276.077	0	247.033	0	188.323	705.597	0	0	4987.85	0	186.61	997.179	632.389	NA	NA	NA	NA	NA	NA	NA	NA	NA	NA:None,
SK19B4_37_59	718.168	0	313.013	0	352.802	553.737	4632.89	402.123	0	0	587.316	0	630.004	GO:0000028,GO:0000462,GO:0003674,GO:0003676,GO:0003723,GO:0003729,GO:0003735,GO:0005198,GO:0005488,GO:0005575,GO:0005622,GO:0005623,GO:0005737,GO:0005829,GO:0005840,GO:0005886,GO:0006139,GO:0006364,GO:0006396,GO:0006412,GO:0006518,GO:0006725,GO:0006807,GO:0006996,GO:0008150,GO:0008152,GO:0009058,GO:0009059,GO:0009987,GO:0010467,GO:0015935,GO:0016020,GO:0016043,GO:0016070,GO:0016072,GO:0019538,GO:…		ko:K02948		Bacteria	2NPCN@2323,COG0100@1,COG0100@2	J	Located on the platform of the 30S subunit, it bridges several disparate RNA helices of the 16S rRNA. Forms part of the Shine-Dalgarno cleft in the 70S ribosome	COG0100	COG0100:Ribosomal protein S11,
SP7B12_173_4	1299.41	0	670.538	0	333.93	554.761	0	4642.56	0	0	0	31.1116	627.692	GO:0000049,GO:0001731,GO:0002181,GO:0002183,GO:0003674,GO:0003676,GO:0003723,GO:0003743,GO:0005488,GO:0005575,GO:0005622,GO:0005623,GO:0005737,GO:0005829,GO:0005886,GO:0006412,GO:0006413,GO:0006417,GO:0006446,GO:0006518,GO:0006807,GO:0006950,GO:0006996,GO:0008135,GO:0008150,GO:0008152,GO:0009058,GO:0009059,GO:0009266,GO:0009409,GO:0009628,GO:0009889,GO:0009891,GO:0009893,GO:0009987,GO:0010467,GO:…		ko:K02520		Bacteria	1RDD2@1224,2JRWF@204441,2U58Z@28211,COG0290@1,COG0290@2	J	IF-3 binds to the 30S ribosomal subunit and shifts the equilibrum between 70S ribosomes and their 50S and 30S subunits in favor of the free subunits, thus enhancing the availability of 30S subunits on which protein synthesis initiation begins	COG0290	COG0290:Translation initiation factor 3 (IF-3),
SK16B16_147_18	224.474	0	1266.02	0	391.313	125.173	272.461	0	0	4391.53	67.4355	786.221	627.052	GO:0005575,GO:0005622,GO:0005623,GO:0005737,GO:0005829,GO:0005840,GO:0006412,GO:0006518,GO:0006807,GO:0008150,GO:0008152,GO:0009058,GO:0009059,GO:0009987,GO:0010467,GO:0015934,GO:0019538,GO:0022625,GO:0022626,GO:0032991,GO:0034641,GO:0034645,GO:0043043,GO:0043170,GO:0043226,GO:0043228,GO:0043229,GO:0043232,GO:0043603,GO:0043604,GO:0044237,GO:0044238,GO:0044249,GO:0044260,GO:0044267,GO:0044271,GO:…		ko:K02895		Bacteria	1V9ZQ@1239,24MY0@186801,3WCKT@538999,COG0198@1,COG0198@2	J	One of the proteins that surrounds the polypeptide exit tunnel on the outside of the subunit	COG0198	COG0198:Ribosomal protein L24,
SR4B44_168_3	0	0	0	0	0	0	52.814	0	7102.26	0	0	361.954	626.419					Bacteria	COG2227@1,COG2227@2	H	3-demethylubiquinone-9 3-O-methyltransferase activity	COG2227	COG2227:2-polyprenyl-3-methyl-5-hydroxy-6-metoxy-14-benzoquinol methylase,
SK19B4_25_5	269.646	294.459	519.48	4075.03	325.465	605.208	14.3189	50.9567	352.775	51.098	375.665	578.467	626.047	GO:0003674,GO:0005488,GO:0005515,GO:0042802		ko:K18682		Bacteria	1TP48@1239,4H2T2@909932,COG1418@1,COG1418@2	S	Endoribonuclease that initiates mRNA decay	COG1418	COG1418:Predicted HD superfamily hydrolase,
SK19B4_37_87	11.2316	28.8591	402.913	317.735	65.5484	274.008	119.285	21.225	4457.23	1379.19	307.047	107.567	624.32	GO:0003674,GO:0003824,GO:0004176,GO:0005488,GO:0005515,GO:0005575,GO:0005623,GO:0005886,GO:0006508,GO:0006807,GO:0008150,GO:0008152,GO:0008233,GO:0008237,GO:0009056,GO:0009057,GO:0016020,GO:0016462,GO:0016787,GO:0016817,GO:0016818,GO:0016887,GO:0017111,GO:0019538,GO:0030163,GO:0042623,GO:0042802,GO:0043170,GO:0044238,GO:0044464,GO:0070011,GO:0071704,GO:0071944,GO:0140096,GO:1901564,GO:1901565,GO:…		ko:K03798		Bacteria	2NNQ5@2323,COG0465@1,COG0465@2	O	Acts as a processive, ATP-dependent zinc metallopeptidase for both cytoplasmic and membrane proteins. Plays a role in the quality control of integral membrane proteins	COG0465	COG0465:ATP-dependent Zn proteases,
SK16B16_214_1	2827.95	96.8842	1001.95	112.282	640.161	392.484	560.64	0	0	138.142	455.931	1170.02	616.37					Bacteria	1WJMY@1297,COG5267@1,COG5267@2	S	Protein of unknown function (DUF1800)	COG5267	COG5267:Uncharacterized protein conserved in bacteria,
SK16B16_176_6	134.033	0	549.509	0	288.002	396.748	56.94	0	5611.33	96.5172	246.627	15.4039	616.259	GO:0003674,GO:0005488,GO:0005515,GO:0042802		ko:K18682		Bacteria	1TP48@1239,4H2T2@909932,COG1418@1,COG1418@2	S	Endoribonuclease that initiates mRNA decay	COG1418	COG1418:Predicted HD superfamily hydrolase,
SK2B41_143_4	34.7762	0	0	0	0	0	24.6227	0	7127.9	0	182.828	8.88151	614.918			ko:K02003		Bacteria	1TQC9@1239,26SC2@186822,4HC59@91061,COG1136@1,COG1136@2	V	ABC transporter	COG1136	COG1136:ABC-type antimicrobial peptide transport system ATPase component,
SK7B13_1_2	34.7762	0	0	0	0	0	24.6227	0	7127.9	0	182.828	8.88151	614.918			ko:K02003		Bacteria	1TQC9@1239,26SC2@186822,4HC59@91061,COG1136@1,COG1136@2	V	ABC transporter	COG1136	COG1136:ABC-type antimicrobial peptide transport system ATPase component,
SK9B34_95_3	186.268	0	96.7601	58.3867	10.4026	0	41.6476	6984.45	0	0	0	0	614.826					Bacteria	1MWVK@1224,1RZ8H@1236,COG3181@1,COG3181@2	S	Tripartite tricarboxylate transporter family receptor	COG3181	COG3181:Uncharacterized protein conserved in bacteria,
SK19B4_38_49	70.7474	12.9845	395.174	586.877	108.584	271.224	21.4678	4.77484	5101.71	85.5471	297.551	387.176	611.985	GO:0000428,GO:0005575,GO:0005618,GO:0005622,GO:0005623,GO:0005886,GO:0008150,GO:0016020,GO:0030312,GO:0030880,GO:0032991,GO:0040007,GO:0044424,GO:0044464,GO:0061695,GO:0071944,GO:1902494,GO:1990234	2.7.7.6	ko:K03046		Bacteria	2G632@200795,34CZR@301297,COG0086@1,COG0086@2	K	DNA-dependent RNA polymerase catalyzes the transcription of DNA into RNA using the four ribonucleoside triphosphates as substrates	COG0086	COG0086:DNA-directed RNA polymerase "beta" subunit/160 kD subunit,
SN2B23_67_13	29.7078	76.333	191.716	6502.16	23.6423	48.3172	0	392.984	0	30.0247	0	34.1419	610.752	GO:0003674,GO:0003735,GO:0005198,GO:0005575,GO:0005622,GO:0005623,GO:0005737,GO:0005829,GO:0005840,GO:0005886,GO:0006412,GO:0006518,GO:0006807,GO:0008150,GO:0008152,GO:0009058,GO:0009059,GO:0009987,GO:0010467,GO:0015935,GO:0016020,GO:0019538,GO:0022626,GO:0022627,GO:0032991,GO:0034641,GO:0034645,GO:0040007,GO:0043043,GO:0043170,GO:0043226,GO:0043228,GO:0043229,GO:0043232,GO:0043603,GO:0043604,GO:…		ko:K02961		Bacteria	COG0186@1,COG0186@2	J	rRNA binding	COG0186	COG0186:Ribosomal protein S17,
SK19B4_37_163	51.4045	66.0409	1161.06	0	27.2728	443.106	2675.12	24.2855	1737.34	659.151	459.42	0	608.684	GO:0003674,GO:0003824,GO:0005575,GO:0005622,GO:0005623,GO:0005737,GO:0005829,GO:0006091,GO:0008150,GO:0008152,GO:0009055,GO:0009987,GO:0016491,GO:0022900,GO:0044237,GO:0044424,GO:0044444,GO:0044464,GO:0055114		ko:K03521		Bacteria	2G72U@200795,COG2086@1,COG2086@2	C	electron transfer flavoprotein	COG2086	COG2086:Electron transfer flavoprotein beta subunit,
MISB43_680	290.784	0	0	0	123.421	138.728	82.354	6484.24	169.08	0	0	0	607.383	NA	NA	NA	NA	NA	NA	NA	NA	NA	NA:None,
MISB158_771	0	0	59.8869	0	0	76.9742	0	0	7137.78	0	0	0	606.22	NA	NA	NA	NA	NA	NA	NA	NA	NA	NA:None,
SK16B16_244_1	1421.1	37.8389	1224.28	43.8527	996.173	967.629	0	153.061	64.2212	599.06	750.98	992.899	604.257					Bacteria	233TU@1762,2GJ8V@201174,COG2124@1,COG2124@2	Q	cytochrome P450	COG2124	COG2124:Cytochrome P450,
MISB107_462	0	0	465.193	0	288.961	460.624	0	3345.04	237.517	0	28.6333	2420.28	603.854	GO:0003674,GO:0003735,GO:0005198,GO:0005575,GO:0005622,GO:0005623,GO:0005737,GO:0005829,GO:0005840,GO:0005886,GO:0006412,GO:0006518,GO:0006807,GO:0008150,GO:0008152,GO:0009058,GO:0009059,GO:0009987,GO:0010467,GO:0015935,GO:0016020,GO:0019538,GO:0022613,GO:0022626,GO:0022627,GO:0032991,GO:0034641,GO:0034645,GO:0042254,GO:0043043,GO:0043170,GO:0043226,GO:0043228,GO:0043229,GO:0043232,GO:0043603,GO:…		ko:K02952		Bacteria	1V3JH@1239,24HCT@186801,261QX@186807,COG0099@1,COG0099@2	J	Located at the top of the head of the 30S subunit, it contacts several helices of the 16S rRNA. In the 70S ribosome it contacts the 23S rRNA (bridge B1a) and protein L5 of the 50S subunit (bridge B1b), connecting the 2 subunits	COG0099	COG0099:Ribosomal protein S13,
SK9B34_591_2	51.4045	66.0409	1122.04	0	27.2728	459.827	2702.41	24.2855	1737.34	584.469	459.42	0	602.876	GO:0003674,GO:0003824,GO:0005575,GO:0005622,GO:0005623,GO:0005737,GO:0005829,GO:0006091,GO:0008150,GO:0008152,GO:0009055,GO:0009987,GO:0016491,GO:0022900,GO:0044237,GO:0044424,GO:0044444,GO:0044464,GO:0055114		ko:K03521		Bacteria	2G72U@200795,COG2086@1,COG2086@2	C	electron transfer flavoprotein	COG2086	COG2086:Electron transfer flavoprotein beta subunit,
SR4B44_529_5	712.146	0	57.3445	449.835	320.584	842.36	0	0	2070.43	2584.53	68.0717	99.2048	600.375	GO:0000028,GO:0003674,GO:0003676,GO:0003723,GO:0003729,GO:0003735,GO:0005198,GO:0005488,GO:0005575,GO:0005618,GO:0005622,GO:0005623,GO:0005737,GO:0005829,GO:0005840,GO:0005886,GO:0006412,GO:0006417,GO:0006518,GO:0006807,GO:0006996,GO:0008150,GO:0008152,GO:0009058,GO:0009059,GO:0009889,GO:0009890,GO:0009892,GO:0009987,GO:0010467,GO:0010468,GO:0010556,GO:0010558,GO:0010605,GO:0010608,GO:0010629,GO:…		ko:K02992		Bacteria	1MXC8@1224,2TSI8@28211,36Y0Z@31993,COG0049@1,COG0049@2	J	Ribosomal protein S7p/S5e	COG0049	COG0049:Ribosomal protein S7,
SN3B9_186_1	0	33.3326	2.46227	7165.9	0	0	0	0	0	0	0	0	600.141			ko:K01992		Bacteria	1MUXW@1224,2WJ4F@28221,42MRY@68525,COG3225@1,COG3225@2	N	transport system involved in gliding motility, auxiliary	COG3225	COG3225:ABC-type uncharacterized transport system involved in gliding motility auxiliary component,
MISB43_1574	718.168	0	0	0	352.802	553.737	4632.89	351.858	0	0	587.316	0	599.731	GO:0000028,GO:0000462,GO:0003674,GO:0003676,GO:0003723,GO:0003729,GO:0003735,GO:0005198,GO:0005488,GO:0005575,GO:0005622,GO:0005623,GO:0005737,GO:0005829,GO:0005840,GO:0005886,GO:0006139,GO:0006364,GO:0006396,GO:0006412,GO:0006518,GO:0006725,GO:0006807,GO:0006996,GO:0008150,GO:0008152,GO:0009058,GO:0009059,GO:0009987,GO:0010467,GO:0015935,GO:0016020,GO:0016043,GO:0016070,GO:0016072,GO:0019538,GO:…		ko:K02948		Bacteria	2NPCN@2323,COG0100@1,COG0100@2	J	Located on the platform of the 30S subunit, it bridges several disparate RNA helices of the 16S rRNA. Forms part of the Shine-Dalgarno cleft in the 70S ribosome	COG0100	COG0100:Ribosomal protein S11,
SR3B54_14_5	671.802	74.2439	553.922	43.0218	915.977	582.736	583.066	1924.79	63.0044	396.065	850.681	531.32	599.219					Bacteria	COG5267@1,COG5267@2	S	Protein of unknown function (DUF1800)	COG5267	COG5267:Uncharacterized protein conserved in bacteria,
SR5B18_50_14	17.9646	46.1595	6.81958	6740.46	104.843	11.6872	0	0	0	0	132.223	96.3481	596.375					Bacteria	1RK2Q@1224,1SP86@1236,2C02K@1,32R69@2			NA	NA:None,
SK7B13_45_6	162.618	6497.44	6.17317	0	0	31.7382	310.876	30.731	70.9173	0	0	43.6078	596.175		1.12.1.2	ko:K00436		Bacteria	2G5P3@200795,34CWR@301297,COG0075@1,COG0075@2	H	Aminotransferase class-V	COG0075	COG0075:Serine-pyruvate aminotransferase/archaeal aspartate aminotransferase,
MISB107_726	77.9829	0	1198.93	0	1386.03	2511.28	165.644	0	0	0	0	1792.45	594.36	GO:0000028,GO:0003674,GO:0003676,GO:0003723,GO:0003735,GO:0004857,GO:0005198,GO:0005488,GO:0005575,GO:0005622,GO:0005623,GO:0005737,GO:0005829,GO:0005840,GO:0006412,GO:0006518,GO:0006807,GO:0006996,GO:0008073,GO:0008150,GO:0008152,GO:0009058,GO:0009059,GO:0009987,GO:0010467,GO:0015935,GO:0016043,GO:0019538,GO:0019843,GO:0022607,GO:0022613,GO:0022618,GO:0022626,GO:0022627,GO:0030234,GO:0032991,GO:…		ko:K02968		Bacteria	27YPB@189775,2G7AK@200795,COG0268@1,COG0268@2	J	Binds directly to 16S ribosomal RNA	COG0268	COG0268:Ribosomal protein S20,
SK9B34_50_3	466.383	0	354.088	0	954.414	1213.65	0	0	0	1430.91	1681.3	918.848	584.967	NA	NA	NA	NA	NA	NA	NA	NA	NA	NA:None,
SR3B54_134_3	150.274	64.3537	104.583	0	219.252	293.289	4335.76	0	1692.96	0	131.672	9.59462	583.477		3.2.2.23,4.2.99.18	ko:K10563		Bacteria	1MVHK@1224,2X9X0@28221,2YZTI@29,43791@68525,COG0266@1,COG0266@2	L	Belongs to the FPG family	COG0266	COG0266:Formamidopyrimidine-DNA glycosylase,
SP7B12_65_4	223.171	0	21.1795	0	0	217.781	6399.51	0	121.655	0	0	0	581.941		4.1.1.50	ko:K01611		Bacteria	3J15H@40117,COG1586@1,COG1586@2	F	Catalyzes the decarboxylation of S-adenosylmethionine to S-adenosylmethioninamine (dcAdoMet), the propylamine donor required for the synthesis of the polyamines spermine and spermidine from the diamine putrescine	COG1586	COG1586:S-adenosylmethionine decarboxylase,
SK19B4_13_123	205.875	0	269.191	0	139.568	238.107	48.5888	0	4090.03	1918.88	48.104	17.5262	581.323	GO:0003674,GO:0003824,GO:0005488,GO:0005515,GO:0005575,GO:0005623,GO:0005886,GO:0006081,GO:0006725,GO:0006732,GO:0006766,GO:0006767,GO:0006793,GO:0006796,GO:0006807,GO:0008150,GO:0008152,GO:0009058,GO:0009108,GO:0009110,GO:0009987,GO:0016020,GO:0016829,GO:0016840,GO:0016843,GO:0017144,GO:0018130,GO:0019438,GO:0019637,GO:0034641,GO:0040007,GO:0042364,GO:0042802,GO:0042816,GO:0042819,GO:0042822,GO:…	4.3.3.6	ko:K06215		Bacteria	1MXHW@1224,2WKCJ@28221,42MNV@68525,COG0214@1,COG0214@2	H	Catalyzes the formation of pyridoxal 5'-phosphate from ribose 5-phosphate (RBP), glyceraldehyde 3-phosphate (G3P) and ammonia. The ammonia is provided by the PdxT subunit. Can also use ribulose 5-phosphate and dihydroxyacetone phosphate as substrates, resulting from enzyme-catalyzed isomerization of RBP and G3P, respectively	COG0214	COG0214:Pyridoxine biosynthesis enzyme,
SK9B5_381_2	285.057	27.1276	166.324	0	140.035	274.739	67.2769	5117.56	0	732.249	94.3579	64.712	580.786	GO:0000166,GO:0000287,GO:0003674,GO:0003824,GO:0003916,GO:0003918,GO:0005488,GO:0005524,GO:0005575,GO:0005618,GO:0005623,GO:0005886,GO:0006139,GO:0006259,GO:0006265,GO:0006725,GO:0006807,GO:0006996,GO:0007059,GO:0008094,GO:0008144,GO:0008150,GO:0008152,GO:0009295,GO:0009987,GO:0016020,GO:0016043,GO:0016462,GO:0016787,GO:0016817,GO:0016818,GO:0016853,GO:0016887,GO:0017076,GO:0017111,GO:0030312,GO:…	5.99.1.3	ko:K02470		Bacteria	1TQ0R@1239,248AV@186801,36DYE@31979,COG0187@1,COG0187@2	L	A type II topoisomerase that negatively supercoils closed circular double-stranded (ds) DNA in an ATP-dependent manner to modulate DNA topology and maintain chromosomes in an underwound state. Negative supercoiling favors strand separation, and DNA replication, transcription, recombination and repair, all of which involve strand separation. Also able to catalyze the interconversion of other topol…	COG0187	COG0187:Type IIA topoisomerase (DNA gyrase/topo II topoisomerase IV) B subunit,
SK2B41_88_8	285.057	27.1276	166.324	0	134.434	264.436	67.2769	5117.56	0	732.249	94.3579	64.712	579.461	GO:0000166,GO:0000287,GO:0003674,GO:0003824,GO:0003916,GO:0003918,GO:0005488,GO:0005524,GO:0005575,GO:0005618,GO:0005623,GO:0005886,GO:0006139,GO:0006259,GO:0006265,GO:0006725,GO:0006807,GO:0006996,GO:0007059,GO:0008094,GO:0008144,GO:0008150,GO:0008152,GO:0009295,GO:0009987,GO:0016020,GO:0016043,GO:0016462,GO:0016787,GO:0016817,GO:0016818,GO:0016853,GO:0016887,GO:0017076,GO:0017111,GO:0030312,GO:…	5.99.1.3	ko:K02470		Bacteria	1TQ0R@1239,248AV@186801,36DYE@31979,COG0187@1,COG0187@2	L	A type II topoisomerase that negatively supercoils closed circular double-stranded (ds) DNA in an ATP-dependent manner to modulate DNA topology and maintain chromosomes in an underwound state. Negative supercoiling favors strand separation, and DNA replication, transcription, recombination and repair, all of which involve strand separation. Also able to catalyze the interconversion of other topol…	COG0187	COG0187:Type IIA topoisomerase (DNA gyrase/topo II topoisomerase IV) B subunit,
SK7B13_303_1	0	0	0	0	0	0	53.3943	0	6522.57	0	0	375.561	579.294					Bacteria	COG2227@1,COG2227@2	H	3-demethylubiquinone-9 3-O-methyltransferase activity	COG2227	COG2227:2-polyprenyl-3-methyl-5-hydroxy-6-metoxy-14-benzoquinol methylase,
SP2B23_62_2	8.03571	41.2949	54.908	6030.11	110.847	52.2776	68.2747	30.3711	0	6.09107	8.44918	535.636	578.858					Bacteria	1QIQ6@1224,2U879@28211,COG0673@1,COG0673@2	S	Oxidoreductase family, NAD-binding Rossmann fold	COG0673	COG0673:Predicted dehydrogenases and related proteins,
SN2B23_128_13	102.644	0	150.293	0	276.18	109.705	15.5733	13.8552	5211.66	3.70497	539.628	522.415	578.805					Bacteria	COG5267@1,COG5267@2	S	Protein of unknown function (DUF1800)	COG5267	COG5267:Uncharacterized protein conserved in bacteria,
MISB107_771	0	39.7138	41.0711	0	0	0	32.8303	6513.44	0	0	0	307.892	577.913		2.8.3.5	ko:K01029		Bacteria	2GKV9@201174,4ESBV@85013,COG2057@1,COG2057@2	I	TIGRFAM 3-oxoacid CoA-transferase, B subunit	COG2057	COG2057:Acyl CoA:acetate/3-ketoacid CoA transferase beta subunit,
SN2B23_84_17	629.735	0	597.636	0	1083.71	456.955	926.046	0	211.25	16.3193	577.248	2418.61	576.459		1.21.99.5	ko:K02573,ko:K21566,ko:K21647		Bacteria	COG1600@1,COG1600@2	C	Catalyzes the conversion of epoxyqueuosine (oQ) to queuosine (Q), which is a hypermodified base found in the wobble positions of tRNA(Asp), tRNA(Asn), tRNA(His) and tRNA(Tyr)	COG1600	COG1600:Uncharacterized Fe-S protein,
SK16B16_264_4	9.34945	24.0231	63.8848	6097.2	114.089	60.8243	79.4368	35.3364	0	7.08688	9.83052	415.471	576.378					Bacteria	1QIQ6@1224,2U879@28211,COG0673@1,COG0673@2	S	Oxidoreductase family, NAD-binding Rossmann fold	COG0673	COG0673:Predicted dehydrogenases and related proteins,
SR3B54_62_9	235.478	0	63.85	0	874.533	809.739	214.363	2797.12	146.701	1138.95	106.112	515.476	575.194			ko:K02612		Bacteria	1MZ9Y@1224,1S4TX@1236,1XQXP@135619,COG2151@1,COG2151@2	S	metal-sulfur cluster biosynthetic enzyme	COG2151	COG2151:Predicted metal-sulfur cluster biosynthetic enzyme,
SR4B44_220_3	327.288	27.1276	92.1797	0	148.437	240.397	67.2769	5117.56	0	732.249	77.7065	64.712	574.578	GO:0000166,GO:0000287,GO:0003674,GO:0003824,GO:0003916,GO:0003918,GO:0005488,GO:0005524,GO:0005575,GO:0005618,GO:0005623,GO:0005886,GO:0006139,GO:0006259,GO:0006265,GO:0006725,GO:0006807,GO:0006996,GO:0007059,GO:0008094,GO:0008144,GO:0008150,GO:0008152,GO:0009295,GO:0009987,GO:0016020,GO:0016043,GO:0016462,GO:0016787,GO:0016817,GO:0016818,GO:0016853,GO:0016887,GO:0017076,GO:0017111,GO:0030312,GO:…	5.99.1.3	ko:K02470		Bacteria	1TQ0R@1239,248AV@186801,36DYE@31979,COG0187@1,COG0187@2	L	A type II topoisomerase that negatively supercoils closed circular double-stranded (ds) DNA in an ATP-dependent manner to modulate DNA topology and maintain chromosomes in an underwound state. Negative supercoiling favors strand separation, and DNA replication, transcription, recombination and repair, all of which involve strand separation. Also able to catalyze the interconversion of other topol…	COG0187	COG0187:Type IIA topoisomerase (DNA gyrase/topo II topoisomerase IV) B subunit,
SK9B5_362_2	16.1851	0	337.923	48.1966	429.353	473.827	68.7578	0	0	4359.35	85.0896	1054.05	572.727	GO:0000028,GO:0000900,GO:0003674,GO:0003676,GO:0003723,GO:0003729,GO:0003735,GO:0005198,GO:0005488,GO:0005575,GO:0005622,GO:0005623,GO:0005737,GO:0005829,GO:0005840,GO:0006355,GO:0006412,GO:0006417,GO:0006446,GO:0006450,GO:0006518,GO:0006807,GO:0006996,GO:0008150,GO:0008152,GO:0009058,GO:0009059,GO:0009889,GO:0009890,GO:0009891,GO:0009892,GO:0009893,GO:0009987,GO:0010467,GO:0010468,GO:0010556,GO:…		ko:K02986		Bacteria	1TR0J@1239,2782H@186823,4HAC9@91061,COG0522@1,COG0522@2	J	One of the primary rRNA binding proteins, it binds directly to 16S rRNA where it nucleates assembly of the body of the 30S subunit	COG0522	COG0522:Ribosomal protein S4 and related proteins,
SP13B5_68_1	433.421	371.219	767.813	86.0436	532.723	798.912	1273.54	873.665	0	379.638	584.843	763.772	572.132					Bacteria	COG5267@1,COG5267@2	S	Protein of unknown function (DUF1800)	COG5267	COG5267:Uncharacterized protein conserved in bacteria,
SP2B23_818_1	721.394	0	916.342	550.818	755.661	932.613	392.902	803.975	0	1357.7	48.6226	340.131	568.346			ko:K02001,ko:K02002		Bacteria	1QU64@1224,2TZ6V@28211,COG2113@1,COG2113@2	E	Substrate binding domain of ABC-type glycine betaine transport system	COG2113	COG2113:ABC-type proline/glycine betaine transport systems periplasmic components,
SK19B4_37_123	250.914	0	66.6748	37.359	19.9684	404.009	5249.73	0	54.7113	93.5114	468.289	153.795	566.58		2.2.1.6	ko:K01652,ko:K06890		Bacteria	1MWC3@1224,2TTA2@28211,COG0028@1,COG0028@2	EH	Thiamine pyrophosphate enzyme, central domain	COG0028	COG0028:Thiamine pyrophosphate-requiring enzymes acetolactate synthase pyruvate dehydrogenase (cytochrome) glyoxylate carboligase phosphonopyruvate decarboxylase,
SK9B34_178_4	250.914	0	66.6748	37.359	19.9684	404.009	5196.43	0	54.7113	93.5114	468.289	153.795	562.138		2.2.1.6	ko:K01652,ko:K06890		Bacteria	1MWC3@1224,2TTA2@28211,COG0028@1,COG0028@2	EH	Thiamine pyrophosphate enzyme, central domain	COG0028	COG0028:Thiamine pyrophosphate-requiring enzymes acetolactate synthase pyruvate dehydrogenase (cytochrome) glyoxylate carboligase phosphonopyruvate decarboxylase,
SR5B5_45_2	1040.81	29.3882	1411.08	68.1179	1680.89	1093.8	0	0	0	447.93	481.04	473.207	560.523					Bacteria	2CJXB@1,2H9YF@201174,2ZIFC@2,4G6W7@85025			NA	NA:None,
SP7B12_10_7	0	0	36.7949	0	20.5701	0	6629.49	0	0	0	0	0	557.238		3.5.99.10	ko:K09022		Bacteria	COG0251@1,COG0251@2	J	oxidation-reduction process	COG0251	COG0251:Putative translation initiation inhibitor yjgF family,
MISB43_1271	232.095	0	4.76248	37.359	19.9684	404.009	5276.38	0	54.7113	6.33976	494.671	153.795	557.007		2.2.1.6	ko:K01652,ko:K06890		Bacteria	1MWC3@1224,2TTA2@28211,COG0028@1,COG0028@2	EH	Thiamine pyrophosphate enzyme, central domain	COG0028	COG0028:Thiamine pyrophosphate-requiring enzymes acetolactate synthase pyruvate dehydrogenase (cytochrome) glyoxylate carboligase phosphonopyruvate decarboxylase,
SK9B5_101_2	0	0	2.35115	0	177.445	0	6249.02	0	0	150.232	0	23.7268	550.231		2.2.1.6	ko:K01652,ko:K06890		Bacteria	27Z3I@189775,2GA3W@200795,COG0028@1,COG0028@2	EH	Thiamine pyrophosphate enzyme, central domain	COG0028	COG0028:Thiamine pyrophosphate-requiring enzymes acetolactate synthase pyruvate dehydrogenase (cytochrome) glyoxylate carboligase phosphonopyruvate decarboxylase,
SK2B41_159_5	0	0	2.35115	0	174.159	0	6235.86	0	0	147.102	0	14.2361	547.809		2.2.1.6	ko:K01652,ko:K06890		Bacteria	27Z3I@189775,2GA3W@200795,COG0028@1,COG0028@2	EH	Thiamine pyrophosphate enzyme, central domain	COG0028	COG0028:Thiamine pyrophosphate-requiring enzymes acetolactate synthase pyruvate dehydrogenase (cytochrome) glyoxylate carboligase phosphonopyruvate decarboxylase,
SK7B13_83_2	0	0	2.35115	0	174.159	0	6235.86	0	0	147.102	0	14.2361	547.809		2.2.1.6	ko:K01652,ko:K06890		Bacteria	27Z3I@189775,2GA3W@200795,COG0028@1,COG0028@2	EH	Thiamine pyrophosphate enzyme, central domain	COG0028	COG0028:Thiamine pyrophosphate-requiring enzymes acetolactate synthase pyruvate dehydrogenase (cytochrome) glyoxylate carboligase phosphonopyruvate decarboxylase,
SR3B54_58_29	0	71.6785	74.1282	0	14.8005	145.187	118.509	6115.21	0	0	0	0	544.96					Bacteria	1I4WJ@117743,2NWKB@237,4NRJA@976,COG1917@1,COG1917@2	S	Cupin domain	COG1917	COG1917:Uncharacterized conserved protein contains double-stranded beta-helix domain,
SR3B54_121_2	1303.69	0	140.908	0	153.706	530.087	307.687	17.1088	0	3632.55	399.809	41.6189	543.93					Bacteria	COG4102@1,COG4102@2	S	Protein of unknown function (DUF1501)	COG4102	COG4102:Uncharacterized protein conserved in bacteria,
SK12B11_279_2	0	48.1774	14.2354	0	0	0	79.6538	0	6377.9	0	0	0	543.331	GO:0000166,GO:0000774,GO:0003674,GO:0005488,GO:0005515,GO:0005575,GO:0005618,GO:0005623,GO:0006950,GO:0007154,GO:0008150,GO:0009267,GO:0009605,GO:0009987,GO:0009991,GO:0017076,GO:0030234,GO:0030312,GO:0030554,GO:0031667,GO:0031668,GO:0031669,GO:0033554,GO:0036094,GO:0040007,GO:0042594,GO:0044464,GO:0050790,GO:0050896,GO:0051082,GO:0051716,GO:0060589,GO:0060590,GO:0065007,GO:0065009,GO:0071496,GO:…		ko:K03687		Bacteria	1V6G2@1239,1ZGCW@1386,4HIRK@91061,COG0576@1,COG0576@2	O	Participates actively in the response to hyperosmotic and heat shock by preventing the aggregation of stress-denatured proteins, in association with DnaK and GrpE. It is the nucleotide exchange factor for DnaK and may function as a thermosensor. Unfolded proteins bind initially to DnaJ	COG0576	COG0576:Molecular chaperone GrpE (heat shock protein),
SR3B54_99_6	1311.95	0	1379.16	0	1097.63	1159.9	35.7271	0	0	0	955.006	554.137	541.125	GO:0000166,GO:0001882,GO:0001884,GO:0002135,GO:0003674,GO:0003824,GO:0004140,GO:0005488,GO:0005575,GO:0005622,GO:0005623,GO:0005737,GO:0005829,GO:0006139,GO:0006163,GO:0006164,GO:0006725,GO:0006732,GO:0006753,GO:0006793,GO:0006796,GO:0006807,GO:0008150,GO:0008152,GO:0009058,GO:0009108,GO:0009117,GO:0009150,GO:0009152,GO:0009165,GO:0009259,GO:0009260,GO:0009579,GO:0009987,GO:0015936,GO:0015937,GO:…	2.7.1.24,2.7.7.87,3.2.2.23,4.2.99.18,5.4.99.23,6.3.4.4	ko:K00859,ko:K01939,ko:K02096,ko:K02286,ko:K02290,ko:K02630,ko:K05378,ko:K05379,ko:K05380,ko:K06180,ko:K07566,ko:K10563		Bacteria	1V6FS@1239,4H4PX@909932,COG0237@1,COG0237@2	H	Catalyzes the phosphorylation of the 3'-hydroxyl group of dephosphocoenzyme A to form coenzyme A	COG0237	COG0237:Dephospho-CoA kinase,
SK2B41_150_40	24.5089	0	83.7347	0	201.551	422.534	156.178	3404.22	0	2142.63	25.77	28.1671	540.775					Bacteria	COG0596@1,COG0596@2	S	hydrolase activity, acting on ester bonds	COG0596	COG0596:Predicted hydrolases or acyltransferases (alpha/beta hydrolase superfamily),
SK7B13_546_6	24.5089	0	83.7347	0	201.551	422.534	156.178	3404.22	0	2142.63	25.77	28.1671	540.775					Bacteria	COG0596@1,COG0596@2	S	hydrolase activity, acting on ester bonds	COG0596	COG0596:Predicted hydrolases or acyltransferases (alpha/beta hydrolase superfamily),
SK9B5_95_2	24.5089	0	83.7347	0	201.551	422.534	156.178	3404.22	0	2142.63	25.77	28.1671	540.775					Bacteria	COG0596@1,COG0596@2	S	hydrolase activity, acting on ester bonds	COG0596	COG0596:Predicted hydrolases or acyltransferases (alpha/beta hydrolase superfamily),
SP13B5_363_3	72.4911	0	321.048	0	282.043	503.043	4670.69	0	0	48.8429	457.327	129.595	540.423	GO:0000725,GO:0003674,GO:0003676,GO:0003677,GO:0003697,GO:0005488,GO:0005515,GO:0005575,GO:0005622,GO:0005623,GO:0005737,GO:0005829,GO:0006139,GO:0006259,GO:0006260,GO:0006281,GO:0006298,GO:0006310,GO:0006725,GO:0006807,GO:0006950,GO:0006974,GO:0007154,GO:0008047,GO:0008150,GO:0008152,GO:0009058,GO:0009059,GO:0009432,GO:0009605,GO:0009987,GO:0009991,GO:0030234,GO:0031668,GO:0033554,GO:0034641,GO:…		ko:K03111		Bacteria	1RCWT@1224,2WNAN@28221,42TV9@68525,43SIE@69541,COG0629@1,COG0629@2	L	Plays an important role in DNA replication, recombination and repair. Binds to ssDNA and to an array of partner proteins to recruit them to their sites of action during DNA metabolism	COG0629	COG0629:Single-stranded DNA-binding protein,
MISB227_1019	0	0	2.35115	0	174.159	0	6249.02	0	0	0	0	0	535.461		2.2.1.6	ko:K01652,ko:K06890		Bacteria	27Z3I@189775,2GA3W@200795,COG0028@1,COG0028@2	EH	Thiamine pyrophosphate enzyme, central domain	COG0028	COG0028:Thiamine pyrophosphate-requiring enzymes acetolactate synthase pyruvate dehydrogenase (cytochrome) glyoxylate carboligase phosphonopyruvate decarboxylase,
SP13B5_136_2	0	0	0	0	91.8579	10.2397	0	0	6314.89	0	0	0	534.749					Bacteria	1NAYM@1224,2TRU0@28211,4BF2C@82115,COG2030@1,COG2030@2	I	N-terminal half of MaoC dehydratase	COG2030	COG2030:Acyl dehydratase,
MISB107_478	48.3274	0	798.035	143.911	961.509	141.481	3079.57	45.6636	105.377	0	25.407	1055.27	533.713	GO:0000027,GO:0000049,GO:0003674,GO:0003676,GO:0003723,GO:0003735,GO:0005198,GO:0005488,GO:0005575,GO:0005622,GO:0005623,GO:0005737,GO:0005829,GO:0005840,GO:0005886,GO:0006412,GO:0006518,GO:0006807,GO:0006996,GO:0008150,GO:0008152,GO:0009058,GO:0009059,GO:0009987,GO:0010467,GO:0015934,GO:0016020,GO:0016043,GO:0019538,GO:0019843,GO:0022607,GO:0022613,GO:0022618,GO:0022625,GO:0022626,GO:0032991,GO:…		ko:K02878		Bacteria	1G55B@1117,1HARZ@1150,COG0197@1,COG0197@2	J	Binds 23S rRNA and is also seen to make contacts with the A and possibly P site tRNAs	COG0197	COG0197:Ribosomal protein L16/L10E,
SK16B16_92_17	248.314	0	325.635	0	503.021	543.377	863.091	0	3642.44	28.5185	71.2066	138.365	530.331					Bacteria	2IK75@201174,2NI6J@228398,COG0346@1,COG0346@2	E	Glyoxalase/Bleomycin resistance protein/Dioxygenase superfamily	COG0346	COG0346:Lactoylglutathione lyase and related lyases,
SP2B23_14_3	248.314	0	342.773	0	514.998	528.692	815.142	0	3642.44	28.5185	71.2066	138.365	527.537					Bacteria	2IK75@201174,2NI6J@228398,COG0346@1,COG0346@2	E	Glyoxalase/Bleomycin resistance protein/Dioxygenase superfamily	COG0346	COG0346:Lactoylglutathione lyase and related lyases,
SP7B12_103_4	1054.29	0	829.55	0	569.528	1209.66	0	72.4496	1755.5	237.325	503.883	58.747	524.244	GO:0003674,GO:0003824,GO:0004140,GO:0006139,GO:0006163,GO:0006164,GO:0006725,GO:0006732,GO:0006753,GO:0006793,GO:0006796,GO:0006807,GO:0008150,GO:0008152,GO:0009058,GO:0009108,GO:0009117,GO:0009150,GO:0009152,GO:0009165,GO:0009259,GO:0009260,GO:0009987,GO:0015936,GO:0015937,GO:0016301,GO:0016310,GO:0016740,GO:0016772,GO:0016773,GO:0018130,GO:0019438,GO:0019637,GO:0019693,GO:0033865,GO:0033866,GO:…	2.7.1.24,2.7.7.87	ko:K00859,ko:K07566		Bacteria	1V6FS@1239,24GFQ@186801,42G1K@68295,COG0237@1,COG0237@2	F	Catalyzes the phosphorylation of the 3'-hydroxyl group of dephosphocoenzyme A to form coenzyme A	COG0237	COG0237:Dephospho-CoA kinase,
MISB107_1644	17.1562	154.288	1331.85	76.6326	473.319	747.805	491.962	32.4212	1720.81	0	0	1235.6	523.486			ko:K02358		Bacteria	2G5KI@200795,COG0050@1,COG0050@2	J	This protein promotes the GTP-dependent binding of aminoacyl-tRNA to the A-site of ribosomes during protein biosynthesis	COG0050	COG0050:GTPases - translation elongation factors,
SP2B23_60_1	730.346	0	329.558	0	530.053	443.761	541.502	26.0411	1682.65	905.261	434.675	633.476	521.443					Bacteria	1MU0F@1224,2TQW5@28211,COG1593@1,COG1593@2	G	COG1593 TRAP-type C4-dicarboxylate transport system large permease component	COG1593	COG1593:TRAP-type C4-dicarboxylate transport system large permease component,
SP2B23_535_2	453.043	19.0832	1029.06	22.1162	725.03	1130.62	126.205	1333.34	0	900.74	413.882	85.3548	519.873			ko:K11688		Bacteria	1MUBS@1224,2TUKV@28211,COG1638@1,COG1638@2	G	COG1638 TRAP-type C4-dicarboxylate transport system, periplasmic component	COG1638	COG1638:TRAP-type C4-dicarboxylate transport system periplasmic component,
SR3B54_160_20	397.826	127.775	151.019	0	303.409	177.933	211.256	0	0	4504.43	52.287	304.803	519.228	GO:0005575,GO:0005622,GO:0005623,GO:0005737,GO:0005829,GO:0008150,GO:0040007,GO:0044424,GO:0044444,GO:0044464		ko:K07040		Bacteria	2G6Z5@200795,COG1399@1,COG1399@2	S	Uncharacterized ACR, COG1399	COG1399	COG1399:Predicted metal-binding possibly nucleic acid-binding protein,
SK9B5_184_8	614.236	0	723.633	0	235.985	1336.6	0	0	92.3675	90.9775	2004.33	1119.73	518.155			ko:K03111		Bacteria	2G6YE@200795,34DBK@301297,COG0629@1,COG0629@2	L	Single-strand binding protein family	COG0629	COG0629:Single-stranded DNA-binding protein,
MISB227_317	285.057	27.1276	166.324	0	140.035	250.699	67.2769	5117.56	0	0	94.3579	0	512.37	GO:0000166,GO:0000287,GO:0003674,GO:0003824,GO:0003916,GO:0003918,GO:0005488,GO:0005524,GO:0005575,GO:0005618,GO:0005623,GO:0005886,GO:0006139,GO:0006259,GO:0006265,GO:0006725,GO:0006807,GO:0006996,GO:0007059,GO:0008094,GO:0008144,GO:0008150,GO:0008152,GO:0009295,GO:0009987,GO:0016020,GO:0016043,GO:0016462,GO:0016787,GO:0016817,GO:0016818,GO:0016853,GO:0016887,GO:0017076,GO:0017111,GO:0030312,GO:…	5.99.1.3	ko:K02470		Bacteria	1TQ0R@1239,248AV@186801,36DYE@31979,COG0187@1,COG0187@2	L	A type II topoisomerase that negatively supercoils closed circular double-stranded (ds) DNA in an ATP-dependent manner to modulate DNA topology and maintain chromosomes in an underwound state. Negative supercoiling favors strand separation, and DNA replication, transcription, recombination and repair, all of which involve strand separation. Also able to catalyze the interconversion of other topol…	COG0187	COG0187:Type IIA topoisomerase (DNA gyrase/topo II topoisomerase IV) B subunit,
SP7B12_29_10	1341.71	18.8386	420.264	0	252.841	162.172	186.88	2424.66	0	1020.72	69.3808	235.929	511.116	GO:0005575,GO:0005618,GO:0005622,GO:0005623,GO:0005737,GO:0005829,GO:0005886,GO:0006950,GO:0007154,GO:0008150,GO:0009267,GO:0009605,GO:0009987,GO:0009991,GO:0016020,GO:0030312,GO:0031667,GO:0031668,GO:0031669,GO:0033554,GO:0042221,GO:0042594,GO:0044424,GO:0044444,GO:0044464,GO:0046677,GO:0050896,GO:0051716,GO:0071496,GO:0071944		ko:K03545		Bacteria	2G6GA@200795,34D4G@301297,COG0544@1,COG0544@2	D	Involved in protein export. Acts as a chaperone by maintaining the newly synthesized protein in an open conformation. Functions as a peptidyl-prolyl cis-trans isomerase	COG0544	COG0544:FKBP-type peptidyl-prolyl cis-trans isomerase (trigger factor),
SR3B54_109_2	775.058	41.4892	790.718	360.624	706.766	940.173	257.235	686.566	0	1225.99	50.9336	278.357	509.492			ko:K02001,ko:K02002		Bacteria	1QU64@1224,2TZ6V@28211,COG2113@1,COG2113@2	E	Substrate binding domain of ABC-type glycine betaine transport system	COG2113	COG2113:ABC-type proline/glycine betaine transport systems periplasmic components,
SR3B54_222_2	126.046	71.9711	233.925	0	126.317	63.7787	5443.93	0	0	0	0	42.9213	509.074	GO:0001522,GO:0003674,GO:0003824,GO:0006139,GO:0006396,GO:0006399,GO:0006400,GO:0006725,GO:0006807,GO:0008033,GO:0008150,GO:0008152,GO:0009451,GO:0009982,GO:0009987,GO:0010467,GO:0016070,GO:0016853,GO:0016866,GO:0031119,GO:0034470,GO:0034641,GO:0034660,GO:0043170,GO:0043412,GO:0044237,GO:0044238,GO:0046483,GO:0071704,GO:0090304,GO:1901360	5.4.99.12	ko:K06173		Bacteria	1TQUY@1239,248W2@186801,25US1@186806,COG0101@1,COG0101@2	J	Formation of pseudouridine at positions 38, 39 and 40 in the anticodon stem and loop of transfer RNAs	COG0101	COG0101:Pseudouridylate synthase,
SP13B5_400_1	826.041	65.3071	494.482	56.7649	997.88	1219.47	782.82	480.314	221.682	138.072	153.666	666.968	508.622			ko:K02035		Bacteria	COG0747@1,COG0747@2	E	dipeptide transport	COG0747	COG0747:ABC-type dipeptide transport system periplasmic component,
SP2B23_508_3	532.271	0	331.949	56.6076	388.297	154.588	302.839	0	2984.42	48.0311	309.811	975.834	507.054					Bacteria	COG5267@1,COG5267@2	S	Protein of unknown function (DUF1800)	COG5267	COG5267:Uncharacterized protein conserved in bacteria,
MISB43_876	25.2762	0	0	0	73.757	121.273	26.8447	0	5676.78	0	19.9326	108.933	504.4	GO:0000428,GO:0005575,GO:0005618,GO:0005622,GO:0005623,GO:0005886,GO:0008150,GO:0016020,GO:0030312,GO:0030880,GO:0032991,GO:0040007,GO:0044424,GO:0044464,GO:0061695,GO:0071944,GO:1902494,GO:1990234	2.7.7.6	ko:K03046		Bacteria	2G632@200795,34CZR@301297,COG0086@1,COG0086@2	K	DNA-dependent RNA polymerase catalyzes the transcription of DNA into RNA using the four ribonucleoside triphosphates as substrates	COG0086	COG0086:DNA-directed RNA polymerase "beta" subunit/160 kD subunit,
SK7B13_254_2	0	0	191.039	0	169.909	0	5441.95	0	0	0	240.52	0	503.618	NA	NA	NA	NA	NA	NA	NA	NA	NA	NA:None,
SR5B5_1_8	0	1089.67	761.034	0	81.8183	100.326	0	2112.84	0	1042.3	810.742	29.5385	502.356	GO:0000028,GO:0003674,GO:0003676,GO:0003723,GO:0003735,GO:0005198,GO:0005488,GO:0005575,GO:0005622,GO:0005623,GO:0005737,GO:0005829,GO:0005840,GO:0005886,GO:0006139,GO:0006378,GO:0006396,GO:0006397,GO:0006412,GO:0006518,GO:0006725,GO:0006807,GO:0006996,GO:0008150,GO:0008152,GO:0009058,GO:0009059,GO:0009987,GO:0010467,GO:0015935,GO:0016020,GO:0016043,GO:0016070,GO:0016071,GO:0019538,GO:0019843,GO:…		ko:K02956		Bacteria	1MZ2W@1224,2JT89@204441,2UBRZ@28211,COG0184@1,COG0184@2	J	Forms an intersubunit bridge (bridge B4) with the 23S rRNA of the 50S subunit in the ribosome	COG0184	COG0184:Ribosomal protein S15P/S13E,
SK9B5_147_4	33.3131	0	135.945	0	300.464	314.249	141.521	1668.27	0	2264.2	499.137	657.232	501.195					Bacteria	27Z1G@189775,2G62I@200795,COG0520@1,COG0520@2	H	Aminotransferase class-V	COG0520	COG0520:Selenocysteine lyase,
SK7B13_34_3	33.3131	0	135.945	0	291.627	314.249	141.521	1668.27	0	2255.78	499.137	657.232	499.757					Bacteria	27Z1G@189775,2G62I@200795,COG0520@1,COG0520@2	H	Aminotransferase class-V	COG0520	COG0520:Selenocysteine lyase,
SK9B5_164_3	196.875	3974.63	7.1177	0	0	36.5943	1692.64	17.7165	0	0	0	50.28	497.988		1.12.1.2	ko:K00436		Bacteria	2G5P3@200795,34CWR@301297,COG0075@1,COG0075@2	H	Aminotransferase class-V	COG0075	COG0075:Serine-pyruvate aminotransferase/archaeal aspartate aminotransferase,
SP2B23_158_2	1054.74	68.6106	912.284	0	694.182	720.922	226.874	428.918	0	333.966	631.716	900.177	497.699					Bacteria	3J1C9@40117,COG0491@1,COG0491@2	S	Metallo-beta-lactamase superfamily	COG0491	COG0491:Zn-dependent hydrolases including glyoxylases,
SR3B54_66_3	892.124	58.7764	121.57	0	242.728	238.107	97.1777	0	0	4224.99	72.156	17.5262	497.097					Bacteria	1N7AJ@1224,1RU89@1236,1YQ70@136843,COG0346@1,COG0346@2	E	Glyoxalase/Bleomycin resistance protein/Dioxygenase superfamily	COG0346	COG0346:Lactoylglutathione lyase and related lyases,
SN3B9_9_14	892.124	58.7764	121.57	0	242.728	238.107	97.1777	0	0	4224.99	72.156	17.5262	497.097					Bacteria	1N7AJ@1224,1RU89@1236,1YQ70@136843,COG0346@1,COG0346@2	E	Glyoxalase/Bleomycin resistance protein/Dioxygenase superfamily	COG0346	COG0346:Lactoylglutathione lyase and related lyases,
SR4B44_8_4	766.555	0	706.697	0	271.132	522.442	0	2483.32	0	18.446	422.189	755.117	495.492	NA	NA	NA	NA	NA	NA	NA	NA	NA	NA:None,
SK8B31_197_17	0	0	7.23633	0	0	0	121.472	5727.74	83.1308	0	0	0	494.965					Bacteria	1TRBN@1239,1ZHB1@1386,4HBYT@91061,COG2141@1,COG2141@2	C	Luciferase-like monooxygenase	COG2141	COG2141:Coenzyme F420-dependent N5N10-methylene tetrahydromethanopterin reductase and related flavin-dependent oxidoreductases,
SP13B5_110_4	248.314	0	317.065	0	491.044	528.692	863.091	0	3248.66	28.5185	71.2066	138.365	494.58					Bacteria	2IK75@201174,2NI6J@228398,COG0346@1,COG0346@2	E	Glyoxalase/Bleomycin resistance protein/Dioxygenase superfamily	COG0346	COG0346:Lactoylglutathione lyase and related lyases,
SK12B11_161_2	0	0	0	0	0	38.7096	42.1291	0	5838.38	0	0	7.59805	493.901	GO:0003674,GO:0003824,GO:0004641,GO:0005575,GO:0005622,GO:0005623,GO:0005737,GO:0005829,GO:0006139,GO:0006163,GO:0006164,GO:0006725,GO:0006753,GO:0006793,GO:0006796,GO:0006807,GO:0008150,GO:0008152,GO:0009058,GO:0009117,GO:0009150,GO:0009152,GO:0009165,GO:0009259,GO:0009260,GO:0009987,GO:0016874,GO:0016879,GO:0016882,GO:0018130,GO:0019438,GO:0019637,GO:0019693,GO:0034641,GO:0034654,GO:0044237,GO:…	6.3.3.1,6.3.4.13	ko:K01933,ko:K11788		Bacteria	2G5YZ@200795,34D95@301297,COG0150@1,COG0150@2	F	AIR synthase related protein, C-terminal domain	COG0150	COG0150:Phosphoribosylaminoimidazole (AIR) synthetase,
SK10B6_318_5	2078.36	0	863.397	116.773	405.702	420.939	583.066	0	0	143.668	350.472	931.391	491.147					Bacteria	1WJMY@1297,COG5267@1,COG5267@2	S	Protein of unknown function (DUF1800)	COG5267	COG5267:Uncharacterized protein conserved in bacteria,
SK9B34_104_3	0	0	187.416	0	536.969	698.583	2333.31	326.544	53.8257	645.544	947.372	122.935	487.708	GO:0000027,GO:0002181,GO:0003674,GO:0003676,GO:0003723,GO:0003735,GO:0005198,GO:0005488,GO:0005575,GO:0005622,GO:0005623,GO:0005737,GO:0005829,GO:0005840,GO:0005886,GO:0006412,GO:0006518,GO:0006807,GO:0006996,GO:0008150,GO:0008152,GO:0008270,GO:0009058,GO:0009059,GO:0009987,GO:0010467,GO:0015934,GO:0016020,GO:0016043,GO:0019538,GO:0022607,GO:0022613,GO:0022618,GO:0022625,GO:0022626,GO:0032991,GO:…		ko:K02886		Bacteria	1TP9X@1239,247XY@186801,36E17@31979,COG0090@1,COG0090@2	J	One of the primary rRNA binding proteins. Required for association of the 30S and 50S subunits to form the 70S ribosome, for tRNA binding and peptide bond formation. It has been suggested to have peptidyltransferase activity	COG0090	COG0090:Ribosomal protein L2,
SK16B16_49_21	167.378	0	21.1795	0	0	199.632	5332.92	0	121.655	0	0	0	486.897		4.1.1.50	ko:K01611		Bacteria	3J15H@40117,COG1586@1,COG1586@2	F	Catalyzes the decarboxylation of S-adenosylmethionine to S-adenosylmethioninamine (dcAdoMet), the propylamine donor required for the synthesis of the polyamines spermine and spermidine from the diamine putrescine	COG1586	COG1586:S-adenosylmethionine decarboxylase,
SK2B41_146_9	456.757	57.2497	173.39	0	218.691	231.922	0	3768.44	0	568.592	152.277	213.387	486.725					Bacteria	1TP76@1239,26E4T@186818,4HAA6@91061,COG1028@1,COG1028@2	IQ	COG1028 Dehydrogenases with different specificities (related to short-chain alcohol dehydrogenases)	COG1028	COG1028:Dehydrogenases with different specificities (related to short-chain alcohol dehydrogenases),
SK9B5_205_7	456.757	57.2497	173.39	0	212.781	231.922	0	3768.44	0	568.592	152.277	213.387	486.233					Bacteria	1TP76@1239,26E4T@186818,4HAA6@91061,COG1028@1,COG1028@2	IQ	COG1028 Dehydrogenases with different specificities (related to short-chain alcohol dehydrogenases)	COG1028	COG1028:Dehydrogenases with different specificities (related to short-chain alcohol dehydrogenases),
SK19B11_124_4	263.942	0	179.297	0	405.365	198.824	2360.59	0	2180.92	0	73.0324	159.651	485.135	GO:0001522,GO:0003674,GO:0003824,GO:0006139,GO:0006396,GO:0006399,GO:0006400,GO:0006725,GO:0006807,GO:0008033,GO:0008150,GO:0008152,GO:0009451,GO:0009982,GO:0009987,GO:0010467,GO:0016070,GO:0016853,GO:0016866,GO:0031119,GO:0034470,GO:0034641,GO:0034660,GO:0043170,GO:0043412,GO:0044237,GO:0044238,GO:0046483,GO:0071704,GO:0090304,GO:1901360	5.4.99.12	ko:K06173		Bacteria	1TQUY@1239,248W2@186801,36DP0@31979,COG0101@1,COG0101@2	J	Formation of pseudouridine at positions 38, 39 and 40 in the anticodon stem and loop of transfer RNAs	COG0101	COG0101:Pseudouridylate synthase,
SK9B34_192_9	664.97	0	272.624	0	282.241	553.737	3107.43	351.858	0	0	587.316	0	485.014	GO:0000028,GO:0000462,GO:0003674,GO:0003676,GO:0003723,GO:0003729,GO:0003735,GO:0005198,GO:0005488,GO:0005575,GO:0005622,GO:0005623,GO:0005737,GO:0005829,GO:0005840,GO:0005886,GO:0006139,GO:0006364,GO:0006396,GO:0006412,GO:0006518,GO:0006725,GO:0006807,GO:0006996,GO:0008150,GO:0008152,GO:0009058,GO:0009059,GO:0009987,GO:0010467,GO:0015935,GO:0016020,GO:0016043,GO:0016070,GO:0016072,GO:0019538,GO:…		ko:K02948		Bacteria	2NPCN@2323,COG0100@1,COG0100@2	J	Located on the platform of the 30S subunit, it bridges several disparate RNA helices of the 16S rRNA. Forms part of the Shine-Dalgarno cleft in the 70S ribosome	COG0100	COG0100:Ribosomal protein S11,
SK7B13_289_7	456.757	57.2497	173.39	0	212.781	231.922	0	3747.38	0	568.592	152.277	213.387	484.478					Bacteria	1TP76@1239,26E4T@186818,4HAA6@91061,COG1028@1,COG1028@2	IQ	COG1028 Dehydrogenases with different specificities (related to short-chain alcohol dehydrogenases)	COG1028	COG1028:Dehydrogenases with different specificities (related to short-chain alcohol dehydrogenases),
SK19B4_37_53	0	0	8.56934	0	191.627	190.916	47.9495	0	4134.66	1089.41	142.413	0	483.795	GO:0003674,GO:0003735,GO:0005198,GO:0005575,GO:0005622,GO:0005623,GO:0005737,GO:0005829,GO:0005840,GO:0005886,GO:0006412,GO:0006518,GO:0006807,GO:0008150,GO:0008152,GO:0009058,GO:0009059,GO:0009987,GO:0010467,GO:0015934,GO:0016020,GO:0019538,GO:0022625,GO:0022626,GO:0032991,GO:0034641,GO:0034645,GO:0043043,GO:0043170,GO:0043226,GO:0043228,GO:0043229,GO:0043232,GO:0043603,GO:0043604,GO:0044237,GO:…		ko:K02876		Bacteria	1V3KE@1239,24HAJ@186801,42G84@68295,COG0200@1,COG0200@2	J	Binds to the 23S rRNA	COG0200	COG0200:Ribosomal protein L15,
SR4B44_273_2	456.757	57.2497	173.39	0	212.781	231.922	0	3747.38	0	546.073	152.277	213.387	482.602					Bacteria	1TP76@1239,26E4T@186818,4HAA6@91061,COG1028@1,COG1028@2	IQ	COG1028 Dehydrogenases with different specificities (related to short-chain alcohol dehydrogenases)	COG1028	COG1028:Dehydrogenases with different specificities (related to short-chain alcohol dehydrogenases),
SK19B35_60_1	0	0	22.8516	0	0	52.2164	0	0	5512.88	0	0	184.486	481.037	GO:0005575,GO:0005622,GO:0005623,GO:0005737,GO:0044424,GO:0044464		ko:K02519		Bacteria	27XWF@189775,2G5UR@200795,COG0532@1,COG0532@2	J	One of the essential components for the initiation of protein synthesis. Protects formylmethionyl-tRNA from spontaneous hydrolysis and promotes its binding to the 30S ribosomal subunits. Also involved in the hydrolysis of GTP during the formation of the 70S ribosomal complex	COG0532	COG0532:Translation initiation factor 2 (IF-2; GTPase),
SK10B6_10_3	259.736	0	166.061	0	398.905	195.656	2322.97	0	2146.17	0	71.8685	188.529	479.158	GO:0001522,GO:0003674,GO:0003824,GO:0006139,GO:0006396,GO:0006399,GO:0006400,GO:0006725,GO:0006807,GO:0008033,GO:0008150,GO:0008152,GO:0009451,GO:0009982,GO:0009987,GO:0010467,GO:0016070,GO:0016853,GO:0016866,GO:0031119,GO:0034470,GO:0034641,GO:0034660,GO:0043170,GO:0043412,GO:0044237,GO:0044238,GO:0046483,GO:0071704,GO:0090304,GO:1901360	5.4.99.12	ko:K06173		Bacteria	1TQUY@1239,248W2@186801,36DP0@31979,COG0101@1,COG0101@2	J	Formation of pseudouridine at positions 38, 39 and 40 in the anticodon stem and loop of transfer RNAs	COG0101	COG0101:Pseudouridylate synthase,
SP2B23_311_2	0	0	311.054	4498.83	81.513	0	761.467	96.7796	0	0	0	0	479.137					Bacteria	2DMMM@1,32SHA@2			NA	NA:None,
SK16B16_53_16	1054.74	68.6106	881.875	0	708.349	720.922	226.874	201.844	0	333.966	631.716	900.177	477.423					Bacteria	3J1C9@40117,COG0491@1,COG0491@2	S	Metallo-beta-lactamase superfamily	COG0491	COG0491:Zn-dependent hydrolases including glyoxylases,
SP2B23_114_4	318.363	0	845.979	0	572.412	356.7	150.275	0	0	1407.7	1487.75	582.7	476.823	GO:0000096,GO:0000097,GO:0003674,GO:0003824,GO:0003871,GO:0005575,GO:0005576,GO:0005622,GO:0005623,GO:0005737,GO:0005829,GO:0006082,GO:0006520,GO:0006555,GO:0006790,GO:0006807,GO:0008150,GO:0008152,GO:0008168,GO:0008172,GO:0008652,GO:0008705,GO:0009058,GO:0009066,GO:0009067,GO:0009086,GO:0009987,GO:0016053,GO:0016740,GO:0016741,GO:0019752,GO:0032259,GO:0042084,GO:0042085,GO:0043436,GO:0044237,GO:…	2.1.1.14	ko:K00549		Archaea	2XPKF@28889,COG0620@1,arCOG01876@2157	E	Catalyzes the transfer of a methyl group to L- homocysteine resulting in methionine formation. The physiological methyl donor is	COG0620, arCOG01876	COG0620:Methionine synthase II (cobalamin-independent),arCOG01876:None,
SP2B23_804_2	613.076	25.4077	589.333	0	881.374	1305.9	399.073	18.6866	344.981	722.052	83.1769	727.311	475.864			ko:K02035		Bacteria	1MUZH@1224,2PKNX@255475,2TQQH@28211,COG0747@1,COG0747@2	E	Bacterial extracellular solute-binding proteins, family 5 Middle	COG0747	COG0747:ABC-type dipeptide transport system periplasmic component,
SP13B5_12_1	1028.04	34.3053	856.534	0	701.266	677.493	226.874	428.918	0	330.592	631.716	787.655	475.283					Bacteria	3J1C9@40117,COG0491@1,COG0491@2	S	Metallo-beta-lactamase superfamily	COG0491	COG0491:Zn-dependent hydrolases including glyoxylases,
SK19B4_37_37	0	0	196.787	0	543.518	730.702	2569.27	326.544	53.8257	523.919	622.93	122.935	474.202	GO:0000027,GO:0002181,GO:0003674,GO:0003676,GO:0003723,GO:0003735,GO:0005198,GO:0005488,GO:0005575,GO:0005622,GO:0005623,GO:0005737,GO:0005829,GO:0005840,GO:0005886,GO:0006412,GO:0006518,GO:0006807,GO:0006996,GO:0008150,GO:0008152,GO:0008270,GO:0009058,GO:0009059,GO:0009987,GO:0010467,GO:0015934,GO:0016020,GO:0016043,GO:0019538,GO:0022607,GO:0022613,GO:0022618,GO:0022625,GO:0022626,GO:0032991,GO:…		ko:K02886		Bacteria	1TP9X@1239,247XY@186801,36E17@31979,COG0090@1,COG0090@2	J	One of the primary rRNA binding proteins. Required for association of the 30S and 50S subunits to form the 70S ribosome, for tRNA binding and peptide bond formation. It has been suggested to have peptidyltransferase activity	COG0090	COG0090:Ribosomal protein L2,
MISB43_1455	11.2316	0	0	317.735	65.5484	274.008	119.285	21.225	4457.23	0	307.047	107.567	473.406	GO:0003674,GO:0003824,GO:0004176,GO:0005488,GO:0005515,GO:0005575,GO:0005623,GO:0005886,GO:0006508,GO:0006807,GO:0008150,GO:0008152,GO:0008233,GO:0008237,GO:0009056,GO:0009057,GO:0016020,GO:0016462,GO:0016787,GO:0016817,GO:0016818,GO:0016887,GO:0017111,GO:0019538,GO:0030163,GO:0042623,GO:0042802,GO:0043170,GO:0044238,GO:0044464,GO:0070011,GO:0071704,GO:0071944,GO:0140096,GO:1901564,GO:1901565,GO:…		ko:K03798		Bacteria	2NNQ5@2323,COG0465@1,COG0465@2	O	Acts as a processive, ATP-dependent zinc metallopeptidase for both cytoplasmic and membrane proteins. Plays a role in the quality control of integral membrane proteins	COG0465	COG0465:ATP-dependent Zn proteases,
SP7B12_81_3	636.189	107.191	1049.16	1552.84	542.264	183.194	1240.57	0	0	7.90543	197.387	127.851	470.379			ko:K02031,ko:K02032,ko:K15583		Bacteria	1TP6E@1239,26EQY@186818,4HA4E@91061,COG0444@1,COG0444@2	EP	Oligopeptide/dipeptide transporter, C-terminal region	COG0444	COG0444:ABC-type dipeptide/oligopeptide/nickel transport system ATPase component,
SR3B54_43_16	636.189	107.191	1049.16	1552.84	542.264	183.194	1240.57	0	0	7.90543	197.387	127.851	470.379			ko:K02031,ko:K02032,ko:K15583		Bacteria	1TP6E@1239,26EQY@186818,4HA4E@91061,COG0444@1,COG0444@2	EP	Oligopeptide/dipeptide transporter, C-terminal region	COG0444	COG0444:ABC-type dipeptide/oligopeptide/nickel transport system ATPase component,
SK16B16_81_3	361.184	408.341	729.422	86.0436	475.235	601.534	1319.57	95.5572	0	335.834	508.89	719.496	470.092					Bacteria	COG5267@1,COG5267@2	S	Protein of unknown function (DUF1800)	COG5267	COG5267:Uncharacterized protein conserved in bacteria,
SP13B5_105_2	635.416	0	458.301	162.185	476.786	897.626	96.4064	0	0	977.052	773.1	1140.59	468.122					Bacteria	1VDF3@1239,26W8X@186822,4HV1I@91061,COG4102@1,COG4102@2	S	Protein of unknown function (DUF1501)	COG4102	COG4102:Uncharacterized protein conserved in bacteria,
SR3B54_81_2	0	0	242.428	0	74.656	0	91.9663	0	0	1744.86	3414.32	33.1726	466.784		2.7.6.1	ko:K00948		Bacteria	2G5T8@200795,34CYP@301297,COG0462@1,COG0462@2	F	Involved in the biosynthesis of the central metabolite phospho-alpha-D-ribosyl-1-pyrophosphate (PRPP) via the transfer of pyrophosphoryl group from ATP to 1-hydroxyl of ribose-5-phosphate (Rib-5-P)	COG0462	COG0462:Phosphoribosylpyrophosphate synthetase,
SK19B4_15_37	515.273	0	217.831	2650.32	279.592	213.321	547.246	177.044	0	35.507	307.833	619.099	463.589		1.2.5.3	ko:K03519		Bacteria	2G8QI@200795,COG1319@1,COG1319@2	C	CO dehydrogenase flavoprotein C-terminal domain	COG1319	COG1319:Aerobic-type carbon monoxide dehydrogenase middle subunit CoxM/CutM homologs,
SK2B41_229_17	0	0	805.518	0	47.9068	117.487	0	0	0	0	4557.22	34.5911	463.56	GO:0003674,GO:0003824,GO:0005215,GO:0005488,GO:0005515,GO:0005575,GO:0005622,GO:0005623,GO:0006139,GO:0006163,GO:0006164,GO:0006725,GO:0006753,GO:0006754,GO:0006793,GO:0006796,GO:0006807,GO:0006810,GO:0006811,GO:0006812,GO:0008150,GO:0008152,GO:0008324,GO:0009058,GO:0009117,GO:0009123,GO:0009124,GO:0009126,GO:0009127,GO:0009141,GO:0009142,GO:0009144,GO:0009145,GO:0009150,GO:0009152,GO:0009156,GO:…		ko:K02110,ko:K02124		Bacteria	2G72D@200795,COG0636@1,COG0636@2	C	F(1)F(0) ATP synthase produces ATP from ADP in the presence of a proton or sodium gradient. F-type ATPases consist of two structural domains, F(1) containing the extramembraneous catalytic core and F(0) containing the membrane proton channel, linked together by a central stalk and a peripheral stalk. During catalysis, ATP synthesis in the catalytic domain of F(1) is coupled via a rotary mechanism…	COG0636	COG0636:F0F1-type ATP synthase subunit c/Archaeal/vacuolar-type H+-ATPase subunit K,
SK7B13_278_6	0	0	805.518	0	47.9068	117.487	0	0	0	0	4557.22	34.5911	463.56	GO:0003674,GO:0003824,GO:0005215,GO:0005488,GO:0005515,GO:0005575,GO:0005622,GO:0005623,GO:0006139,GO:0006163,GO:0006164,GO:0006725,GO:0006753,GO:0006754,GO:0006793,GO:0006796,GO:0006807,GO:0006810,GO:0006811,GO:0006812,GO:0008150,GO:0008152,GO:0008324,GO:0009058,GO:0009117,GO:0009123,GO:0009124,GO:0009126,GO:0009127,GO:0009141,GO:0009142,GO:0009144,GO:0009145,GO:0009150,GO:0009152,GO:0009156,GO:…		ko:K02110,ko:K02124		Bacteria	2G72D@200795,COG0636@1,COG0636@2	C	F(1)F(0) ATP synthase produces ATP from ADP in the presence of a proton or sodium gradient. F-type ATPases consist of two structural domains, F(1) containing the extramembraneous catalytic core and F(0) containing the membrane proton channel, linked together by a central stalk and a peripheral stalk. During catalysis, ATP synthesis in the catalytic domain of F(1) is coupled via a rotary mechanism…	COG0636	COG0636:F0F1-type ATP synthase subunit c/Archaeal/vacuolar-type H+-ATPase subunit K,
SK9B5_154_15	0	0	805.518	0	47.9068	117.487	0	0	0	0	4557.22	34.5911	463.56	GO:0003674,GO:0003824,GO:0005215,GO:0005488,GO:0005515,GO:0005575,GO:0005622,GO:0005623,GO:0006139,GO:0006163,GO:0006164,GO:0006725,GO:0006753,GO:0006754,GO:0006793,GO:0006796,GO:0006807,GO:0006810,GO:0006811,GO:0006812,GO:0008150,GO:0008152,GO:0008324,GO:0009058,GO:0009117,GO:0009123,GO:0009124,GO:0009126,GO:0009127,GO:0009141,GO:0009142,GO:0009144,GO:0009145,GO:0009150,GO:0009152,GO:0009156,GO:…		ko:K02110,ko:K02124		Bacteria	2G72D@200795,COG0636@1,COG0636@2	C	F(1)F(0) ATP synthase produces ATP from ADP in the presence of a proton or sodium gradient. F-type ATPases consist of two structural domains, F(1) containing the extramembraneous catalytic core and F(0) containing the membrane proton channel, linked together by a central stalk and a peripheral stalk. During catalysis, ATP synthesis in the catalytic domain of F(1) is coupled via a rotary mechanism…	COG0636	COG0636:F0F1-type ATP synthase subunit c/Archaeal/vacuolar-type H+-ATPase subunit K,
SK16B16_86_8	626.339	0	454.855	162.185	476.786	897.626	96.4064	0	0	974.759	773.1	1078	461.671					Bacteria	2G79B@200795,COG4102@1,COG4102@2	S	Protein of unknown function (DUF1501)	COG4102	COG4102:Uncharacterized protein conserved in bacteria,
MISB227_660	0	0	805.518	0	47.9068	117.487	0	0	0	0	4557.22	0	460.678	GO:0003674,GO:0003824,GO:0005215,GO:0005488,GO:0005515,GO:0005575,GO:0005622,GO:0005623,GO:0006139,GO:0006163,GO:0006164,GO:0006725,GO:0006753,GO:0006754,GO:0006793,GO:0006796,GO:0006807,GO:0006810,GO:0006811,GO:0006812,GO:0008150,GO:0008152,GO:0008324,GO:0009058,GO:0009117,GO:0009123,GO:0009124,GO:0009126,GO:0009127,GO:0009141,GO:0009142,GO:0009144,GO:0009145,GO:0009150,GO:0009152,GO:0009156,GO:…		ko:K02110,ko:K02124		Bacteria	2G72D@200795,COG0636@1,COG0636@2	C	F(1)F(0) ATP synthase produces ATP from ADP in the presence of a proton or sodium gradient. F-type ATPases consist of two structural domains, F(1) containing the extramembraneous catalytic core and F(0) containing the membrane proton channel, linked together by a central stalk and a peripheral stalk. During catalysis, ATP synthesis in the catalytic domain of F(1) is coupled via a rotary mechanism…	COG0636	COG0636:F0F1-type ATP synthase subunit c/Archaeal/vacuolar-type H+-ATPase subunit K,
SK9B5_266_9	633.699	79.4276	64.5402	0	49.2015	0	0	3446.58	0	124.967	211.268	911.835	460.126		3.5.5.8,4.2.1.84	ko:K01721,ko:K20762,ko:K20807		Bacteria	2BZ0R@1,2GU1J@201174,2Z7U0@2	S	PFAM Nitrile hydratase alpha	NA	NA:None,
SK7B13_326_1	563.852	44.1706	400.681	696.195	266.319	501.027	94.9381	25.9889	914.605	716.677	281.972	1011.53	459.83	NA	NA	NA	NA	NA	NA	NA	NA	NA	NA:None,
MISB43_63	51.4045	0	0	0	27.2728	476.548	2702.41	24.2855	1737.34	0	486.445	0	458.809	GO:0003674,GO:0003824,GO:0005575,GO:0005622,GO:0005623,GO:0005737,GO:0005829,GO:0006091,GO:0008150,GO:0008152,GO:0009055,GO:0009987,GO:0016491,GO:0022900,GO:0044237,GO:0044424,GO:0044444,GO:0044464,GO:0055114		ko:K03521		Bacteria	2G72U@200795,COG2086@1,COG2086@2	C	electron transfer flavoprotein	COG2086	COG2086:Electron transfer flavoprotein beta subunit,
MISB107_827	18.5975	47.7857	49.4188	0	0	60.4947	0	5219.02	0	0	0	56.9957	454.359					Bacteria	47M1G@768503,4NF5K@976,COG3616@1,COG3616@2	E	alanine racemase domain protein	COG3616	COG3616:Predicted amino acid aldolase or racemase,
SK7B13_312_1	163.393	0	1352.16	0	589.481	1636.99	0	0	0	355.042	343.6	1001.5	453.513	NA	NA	NA	NA	NA	NA	NA	NA	NA	NA:None,
SP7B12_56_4	469.23	75.3544	367.383	0	762.414	381.582	31.1467	0	0	1055.92	2235.6	22.4695	450.091			ko:K07164		Bacteria	2G775@200795,COG1579@1,COG1579@2	S	Zn-ribbon protein possibly nucleic acid-binding	COG1579	COG1579:Zn-ribbon protein possibly nucleic acid-binding,
SP2B23_219_7	1319.71	813.827	0	0	56.0141	1270.67	0	1895.39	0	0	0	40.445	449.671	NA	NA	NA	NA	NA	NA	NA	NA	NA	NA:None,
SK4B42_183_9	84.0305	71.9711	143.545	0	118.887	63.7787	4878.72	0	0	0	0	32.1909	449.427	GO:0001522,GO:0003674,GO:0003824,GO:0006139,GO:0006396,GO:0006399,GO:0006400,GO:0006725,GO:0006807,GO:0008033,GO:0008150,GO:0008152,GO:0009451,GO:0009982,GO:0009987,GO:0010467,GO:0016070,GO:0016853,GO:0016866,GO:0031119,GO:0034470,GO:0034641,GO:0034660,GO:0043170,GO:0043412,GO:0044237,GO:0044238,GO:0046483,GO:0071704,GO:0090304,GO:1901360	5.4.99.12	ko:K06173		Bacteria	1TQUY@1239,248W2@186801,27IG7@186928,COG0101@1,COG0101@2	J	Formation of pseudouridine at positions 38, 39 and 40 in the anticodon stem and loop of transfer RNAs	COG0101	COG0101:Pseudouridylate synthase,
SK2B41_203_2	523.411	0	706.462	0	195.416	933.258	0	0	84.5398	83.2675	1834.47	1024.84	448.805			ko:K03111		Bacteria	2G6YE@200795,34DBK@301297,COG0629@1,COG0629@2	L	Single-strand binding protein family	COG0629	COG0629:Single-stranded DNA-binding protein,
SR5B18_109_29	966.079	256.79	733.469	0	1131.16	151.707	0	62.9537	0	0	140.109	1939.79	448.505					Bacteria	2BZD4@1,2GY7R@201174,33Y08@2			NA	NA:None,
SP2B23_718_3	641.193	133.583	289.453	0	330.992	259.302	36.8097	0	0	2246.22	783.512	637.316	446.532			ko:K02035		Bacteria	1MUZH@1224,2TQQH@28211,COG0747@1,COG0747@2	E	ABC-type dipeptide transport system periplasmic component	COG0747	COG0747:ABC-type dipeptide transport system periplasmic component,
MISB107_178	0	45.097	306.48	0	93.118	91.3454	615.127	4112.76	38.2699	0	0	26.8944	444.091	GO:0000166,GO:0000287,GO:0000910,GO:0000921,GO:0000935,GO:0001882,GO:0001883,GO:0003674,GO:0003824,GO:0003924,GO:0005488,GO:0005515,GO:0005525,GO:0005575,GO:0005622,GO:0005623,GO:0005737,GO:0005886,GO:0006996,GO:0007010,GO:0007049,GO:0008150,GO:0009987,GO:0016020,GO:0016043,GO:0016462,GO:0016787,GO:0016817,GO:0016818,GO:0017076,GO:0017111,GO:0019001,GO:0022402,GO:0022607,GO:0030428,GO:0031106,GO:…		ko:K03531,ko:K22222		Bacteria	2G5V2@200795,34D9X@301297,COG0206@1,COG0206@2	D	Essential cell division protein that forms a contractile ring structure (Z ring) at the future cell division site. The regulation of the ring assembly controls the timing and the location of cell division. One of the functions of the FtsZ ring is to recruit other cell division proteins to the septum to produce a new cell wall between the dividing cells. Binds GTP and shows GTPase activity	COG0206	COG0206:Cell division GTPase,
SK16B16_147_15	118.319	43.4308	1007.38	0	412.517	505.831	107.709	3002.55	0	0	53.3172	64.7519	442.984	GO:0000027,GO:0002181,GO:0003674,GO:0003676,GO:0003723,GO:0003735,GO:0005198,GO:0005488,GO:0005575,GO:0005618,GO:0005622,GO:0005623,GO:0005737,GO:0005829,GO:0005840,GO:0005886,GO:0006412,GO:0006518,GO:0006807,GO:0006996,GO:0008150,GO:0008152,GO:0009058,GO:0009059,GO:0009987,GO:0010467,GO:0015934,GO:0016020,GO:0016043,GO:0019538,GO:0019843,GO:0022607,GO:0022613,GO:0022618,GO:0022625,GO:0022626,GO:…		ko:K02933		Bacteria	1V1FC@1239,26QS7@186822,4HFQD@91061,COG0097@1,COG0097@2	J	This protein binds to the 23S rRNA, and is important in its secondary structure. It is located near the subunit interface in the base of the L7 L12 stalk, and near the tRNA binding site of the peptidyltransferase center	COG0097	COG0097:Ribosomal protein L6P/L9E,
SK9B34_583_1	122.545	104.958	155.064	0	0	0	0	0	0	30.9629	4896.3	0	442.486	GO:0005575,GO:0005623,GO:0005886,GO:0016020,GO:0044464,GO:0071944	3.6.3.54	ko:K17686		Bacteria	2J60R@203691,COG2217@1,COG2217@2	P	ATPase, P-type (transporting), HAD superfamily, subfamily IC	COG2217	COG2217:Cation transport ATPase,
SK9B5_206_1	129.775	53.3523	342.877	123.663	203.803	482.923	121.288	78.4779	1358.26	910.244	311.111	1173.27	440.754	NA	NA	NA	NA	NA	NA	NA	NA	NA	NA:None,
MISB107_365	0	16.0008	262.399	4691.6	13.2157	275.487	0	0	27.1571	0	0	0	440.489	GO:0001775,GO:0002376,GO:0003674,GO:0003824,GO:0003883,GO:0005488,GO:0005515,GO:0005575,GO:0005622,GO:0005623,GO:0005737,GO:0005829,GO:0005886,GO:0006139,GO:0006213,GO:0006220,GO:0006221,GO:0006241,GO:0006725,GO:0006753,GO:0006793,GO:0006796,GO:0006807,GO:0008150,GO:0008152,GO:0008283,GO:0009058,GO:0009116,GO:0009117,GO:0009119,GO:0009141,GO:0009142,GO:0009147,GO:0009148,GO:0009163,GO:0009165,GO:…	6.3.4.2	ko:K01937		Bacteria	2G5U0@200795,34CRC@301297,COG0504@1,COG0504@2	F	Catalyzes the ATP-dependent amination of UTP to CTP with either L-glutamine or ammonia as the source of nitrogen. Regulates intracellular CTP levels through interactions with the four ribonucleotide triphosphates	COG0504	COG0504:CTP synthase (UTP-ammonia lyase),
SR4B44_93_3	151.98	60.0781	326.19	0	176.774	441.127	136.579	121.51	1453.02	1010.22	411.793	980.809	439.174	NA	NA	NA	NA	NA	NA	NA	NA	NA	NA:None,
SK19B4_14_143	677.599	37.0439	700.525	686.903	382.449	468.961	0	0	0	1070.95	60.6353	1181.91	438.915	GO:0000027,GO:0000470,GO:0003674,GO:0003676,GO:0003723,GO:0003735,GO:0005198,GO:0005488,GO:0005575,GO:0005618,GO:0005622,GO:0005623,GO:0005737,GO:0005829,GO:0005840,GO:0005886,GO:0006139,GO:0006364,GO:0006396,GO:0006412,GO:0006417,GO:0006446,GO:0006518,GO:0006725,GO:0006807,GO:0006996,GO:0008150,GO:0008152,GO:0009058,GO:0009059,GO:0009889,GO:0009890,GO:0009892,GO:0009987,GO:0010467,GO:0010468,GO:…		ko:K02863		Bacteria	2G6AW@200795,34CNG@301297,COG0081@1,COG0081@2	J	Binds directly to 23S rRNA. The L1 stalk is quite mobile in the ribosome, and is involved in E site tRNA release	COG0081	COG0081:Ribosomal protein L1,
SK9B34_617_2	677.599	37.0439	700.525	686.903	382.449	468.961	0	0	0	1070.95	60.6353	1181.91	438.915	GO:0000027,GO:0000470,GO:0003674,GO:0003676,GO:0003723,GO:0003735,GO:0005198,GO:0005488,GO:0005575,GO:0005618,GO:0005622,GO:0005623,GO:0005737,GO:0005829,GO:0005840,GO:0005886,GO:0006139,GO:0006364,GO:0006396,GO:0006412,GO:0006417,GO:0006446,GO:0006518,GO:0006725,GO:0006807,GO:0006996,GO:0008150,GO:0008152,GO:0009058,GO:0009059,GO:0009889,GO:0009890,GO:0009892,GO:0009987,GO:0010467,GO:0010468,GO:…		ko:K02863		Bacteria	2G6AW@200795,34CNG@301297,COG0081@1,COG0081@2	J	Binds directly to 23S rRNA. The L1 stalk is quite mobile in the ribosome, and is involved in E site tRNA release	COG0081	COG0081:Ribosomal protein L1,
SK9B5_429_1	444.791	0	245.231	31.5361	303.409	633.85	0	0	92.3675	29.4339	2382.93	1079.16	436.892			ko:K02032,ko:K10823		Bacteria	1V36J@1239,24C3R@186801,3WAI0@53433,COG4608@1,COG4608@2	P	TIGRFAM oligopeptide dipeptide ABC transporter, ATP-binding protein, C-terminal domain	COG4608	COG4608:ABC-type oligopeptide transport system ATPase component,
SP13B5_540_2	118.319	43.4308	975.3	0	385.614	505.831	107.709	2970.61	0	0	71.0897	64.7519	436.888	GO:0000027,GO:0002181,GO:0003674,GO:0003676,GO:0003723,GO:0003735,GO:0005198,GO:0005488,GO:0005575,GO:0005618,GO:0005622,GO:0005623,GO:0005737,GO:0005829,GO:0005840,GO:0005886,GO:0006412,GO:0006518,GO:0006807,GO:0006996,GO:0008150,GO:0008152,GO:0009058,GO:0009059,GO:0009987,GO:0010467,GO:0015934,GO:0016020,GO:0016043,GO:0019538,GO:0019843,GO:0022607,GO:0022613,GO:0022618,GO:0022625,GO:0022626,GO:…		ko:K02933		Bacteria	1V1FC@1239,2496R@186801,42GCD@68295,COG0097@1,COG0097@2	J	This protein binds to the 23S rRNA, and is important in its secondary structure. It is located near the subunit interface in the base of the L7 L12 stalk, and near the tRNA binding site of the peptidyltransferase center	COG0097	COG0097:Ribosomal protein L6P/L9E,
SR4B44_3_2	513.66	0	662.969	0	207.118	949.042	0	0	89.6021	41.5311	1706.68	1070.46	436.756			ko:K03111		Bacteria	2G6YE@200795,34DBK@301297,COG0629@1,COG0629@2	L	Single-strand binding protein family	COG0629	COG0629:Single-stranded DNA-binding protein,
SN3B9_14_4	822.184	56.3352	345.402	81.6109	479.833	470.699	570.492	124.298	669.296	555.354	443.771	600.538	434.984			ko:K02035		Bacteria	COG0747@1,COG0747@2	E	dipeptide transport	COG0747	COG0747:ABC-type dipeptide transport system periplasmic component,
MISB107_248	0	5005.18	0	0	75.8524	0	0	0	0	0	0	123.231	433.688	GO:0003674,GO:0003824,GO:0005488,GO:0005515,GO:0005575,GO:0005622,GO:0005623,GO:0005737,GO:0005829,GO:0006081,GO:0006725,GO:0006732,GO:0006766,GO:0006767,GO:0006793,GO:0006796,GO:0006807,GO:0006950,GO:0006974,GO:0007154,GO:0008150,GO:0008152,GO:0008614,GO:0009058,GO:0009108,GO:0009110,GO:0009432,GO:0009605,GO:0009987,GO:0009991,GO:0016829,GO:0016840,GO:0016843,GO:0017144,GO:0018130,GO:0019438,GO:…	4.3.3.6	ko:K08681		Bacteria	2GNYG@201174,4ESCW@85013,COG0311@1,COG0311@2	H	Catalyzes the hydrolysis of glutamine to glutamate and ammonia as part of the biosynthesis of pyridoxal 5'-phosphate. The resulting ammonia molecule is channeled to the active site of PdxS	COG0311	COG0311:Predicted glutamine amidotransferase involved in pyridoxine biosynthesis,
SK2B41_199_6	0	0	34.7344	4325.48	36.4091	461.332	24.2944	0	0	2.88987	312.676	0	433.152		2.5.1.39	ko:K03179		Bacteria	1TQU5@1239,2486B@186801,25ZZE@186807,COG0382@1,COG0382@2	H	PFAM UbiA prenyltransferase	COG0382	COG0382:4-hydroxybenzoate polyprenyltransferase and related prenyltransferases,
MISB227_3039	0	0	34.7344	4325.48	30.3409	461.332	24.2944	0	0	0	312.676	0	432.405		2.5.1.39	ko:K03179		Bacteria	1TQU5@1239,2486B@186801,25ZZE@186807,COG0382@1,COG0382@2	H	PFAM UbiA prenyltransferase	COG0382	COG0382:4-hydroxybenzoate polyprenyltransferase and related prenyltransferases,
SK9B5_42_10	0	0	26.0508	4325.48	30.3409	461.332	24.2944	0	0	2.88987	312.676	0	431.922		2.5.1.39	ko:K03179		Bacteria	1TQU5@1239,2486B@186801,25ZZE@186807,COG0382@1,COG0382@2	H	PFAM UbiA prenyltransferase	COG0382	COG0382:4-hydroxybenzoate polyprenyltransferase and related prenyltransferases,
SK16B16_179_9	0	0	29.4359	0	20.5701	50.4464	5064.77	0	0	0	0	0	430.435		3.5.99.10	ko:K09022		Bacteria	COG0251@1,COG0251@2	J	oxidation-reduction process	COG0251	COG0251:Putative translation initiation inhibitor yjgF family,
SK7B13_566_2	484.29	0	238.603	30.6837	295.209	616.719	0	0	89.8711	28.6384	2329.36	1049.99	430.281			ko:K02032,ko:K10823		Bacteria	1V36J@1239,24C3R@186801,3WAI0@53433,COG4608@1,COG4608@2	P	TIGRFAM oligopeptide dipeptide ABC transporter, ATP-binding protein, C-terminal domain	COG4608	COG4608:ABC-type oligopeptide transport system ATPase component,
SK16B16_56_39	690.156	66.9181	435.004	38.7768	887.775	978.464	802.131	61.5203	56.7876	143.123	150.61	848.041	429.942			ko:K02035		Bacteria	COG0747@1,COG0747@2	E	dipeptide transport	COG0747	COG0747:ABC-type dipeptide transport system periplasmic component,
SK16B16_72_3	881.773	0	829.55	0	559.358	1209.66	0	72.4496	752.357	305.132	503.883	44.0602	429.852	GO:0003674,GO:0003824,GO:0004140,GO:0006139,GO:0006163,GO:0006164,GO:0006725,GO:0006732,GO:0006753,GO:0006793,GO:0006796,GO:0006807,GO:0008150,GO:0008152,GO:0009058,GO:0009108,GO:0009117,GO:0009150,GO:0009152,GO:0009165,GO:0009259,GO:0009260,GO:0009987,GO:0015936,GO:0015937,GO:0016301,GO:0016310,GO:0016740,GO:0016772,GO:0016773,GO:0018130,GO:0019438,GO:0019637,GO:0019693,GO:0033865,GO:0033866,GO:…	2.7.1.24,2.7.7.87	ko:K00859,ko:K07566		Bacteria	1V6FS@1239,24GFQ@186801,42G1K@68295,COG0237@1,COG0237@2	F	Catalyzes the phosphorylation of the 3'-hydroxyl group of dephosphocoenzyme A to form coenzyme A	COG0237	COG0237:Dephospho-CoA kinase,
SN2B23_38_15	495.232	90.8913	751.981	0	863.309	1472.83	0	0	0	822.273	0	650.456	428.914	GO:0003674,GO:0005488,GO:0005515,GO:0005575,GO:0005576,GO:0005618,GO:0005622,GO:0005623,GO:0005737,GO:0005829,GO:0005886,GO:0006355,GO:0006457,GO:0006458,GO:0006950,GO:0006986,GO:0008150,GO:0009266,GO:0009408,GO:0009628,GO:0009889,GO:0009987,GO:0010033,GO:0010468,GO:0010556,GO:0016020,GO:0019219,GO:0019222,GO:0019899,GO:0030312,GO:0031323,GO:0031326,GO:0033554,GO:0034605,GO:0035375,GO:0035966,GO:…		ko:K04078		Bacteria	2IKTH@201174,COG0234@1,COG0234@2	O	Binds to Cpn60 in the presence of Mg-ATP and suppresses the ATPase activity of the latter	COG0234	COG0234:Co-chaperonin GroES (HSP10),
SK16B16_24_3	185.712	0	778.838	0	548.952	310.674	206.628	0	0	1345.13	1218.1	548.822	428.571	GO:0000096,GO:0000097,GO:0003674,GO:0003824,GO:0003871,GO:0005575,GO:0005576,GO:0005622,GO:0005623,GO:0005737,GO:0005829,GO:0006082,GO:0006520,GO:0006555,GO:0006790,GO:0006807,GO:0008150,GO:0008152,GO:0008168,GO:0008172,GO:0008652,GO:0008705,GO:0009058,GO:0009066,GO:0009067,GO:0009086,GO:0009987,GO:0016053,GO:0016740,GO:0016741,GO:0019752,GO:0032259,GO:0042084,GO:0042085,GO:0043436,GO:0044237,GO:…	2.1.1.14	ko:K00549		Archaea	2XPKF@28889,COG0620@1,arCOG01876@2157	E	Catalyzes the transfer of a methyl group to L- homocysteine resulting in methionine formation. The physiological methyl donor is	COG0620, arCOG01876	COG0620:Methionine synthase II (cobalamin-independent),arCOG01876:None,
MISB227_96	945.998	0	255.639	0	501.902	0	68.1152	0	0	24.3073	3321.2	24.5694	428.477	GO:0000027,GO:0003674,GO:0003735,GO:0005198,GO:0005575,GO:0005622,GO:0005623,GO:0005737,GO:0005829,GO:0005840,GO:0005886,GO:0006412,GO:0006518,GO:0006807,GO:0006996,GO:0008150,GO:0008152,GO:0009058,GO:0009059,GO:0009893,GO:0009987,GO:0010467,GO:0010468,GO:0010604,GO:0010628,GO:0015934,GO:0016020,GO:0016043,GO:0019219,GO:0019222,GO:0019538,GO:0022607,GO:0022613,GO:0022618,GO:0022625,GO:0022626,GO:…		ko:K02906		Bacteria	27XVD@189775,2G6DQ@200795,COG0087@1,COG0087@2	J	One of the primary rRNA binding proteins, it binds directly near the 3'-end of the 23S rRNA, where it nucleates assembly of the 50S subunit	COG0087	COG0087:Ribosomal protein L3,
SK19B4_19_31	320.677	164.794	413.891	0	663.531	542.417	885.498	242.401	0	445.635	1449.86	0	427.392	GO:0003674,GO:0003735,GO:0005198,GO:0005575,GO:0005622,GO:0005623,GO:0005737,GO:0005829,GO:0005840,GO:0005886,GO:0006412,GO:0006518,GO:0006807,GO:0008150,GO:0008152,GO:0009058,GO:0009059,GO:0009987,GO:0010467,GO:0015934,GO:0016020,GO:0019538,GO:0022625,GO:0022626,GO:0032991,GO:0034641,GO:0034645,GO:0040007,GO:0043043,GO:0043170,GO:0043226,GO:0043228,GO:0043229,GO:0043232,GO:0043603,GO:0043604,GO:…		ko:K02888		Bacteria	1V9YH@1239,24MRS@186801,COG0261@1,COG0261@2	J	This protein binds to 23S rRNA in the presence of protein L20	COG0261	COG0261:Ribosomal protein L21,
SK16B16_109_8	143.467	3624.89	567.308	0	98.3174	373.339	0	90.3726	0	1.51039	0	210.681	425.823	NA	NA	NA	NA	NA	NA	NA	NA	NA	NA:None,
SP7B12_115_6	0	0	149.616	69.0384	270.608	377.07	49.2454	3285.93	0	52.7207	316.901	515.128	423.855	GO:0000028,GO:0000217,GO:0000400,GO:0003674,GO:0003676,GO:0003677,GO:0003735,GO:0003824,GO:0004518,GO:0004519,GO:0004520,GO:0004536,GO:0005198,GO:0005488,GO:0005575,GO:0005622,GO:0005623,GO:0005737,GO:0005829,GO:0005840,GO:0005886,GO:0006139,GO:0006259,GO:0006412,GO:0006518,GO:0006725,GO:0006807,GO:0006996,GO:0008150,GO:0008152,GO:0009058,GO:0009059,GO:0009987,GO:0010467,GO:0015935,GO:0016020,GO:…		ko:K02959		Bacteria	COG0228@1,COG0228@2	J	mitochondrial translation	COG0228	COG0228:Ribosomal protein S16,
SP2B23_725_4	0	0	125.813	58.055	320.649	329.765	41.4109	3647.38	0	44.3333	81.9955	433.175	423.548	GO:0000028,GO:0000217,GO:0000400,GO:0003674,GO:0003676,GO:0003677,GO:0003735,GO:0003824,GO:0004518,GO:0004519,GO:0004520,GO:0004536,GO:0005198,GO:0005488,GO:0005575,GO:0005622,GO:0005623,GO:0005737,GO:0005829,GO:0005840,GO:0005886,GO:0006139,GO:0006259,GO:0006412,GO:0006518,GO:0006725,GO:0006807,GO:0006996,GO:0008150,GO:0008152,GO:0009058,GO:0009059,GO:0009987,GO:0010467,GO:0015935,GO:0016020,GO:…		ko:K02959		Bacteria	COG0228@1,COG0228@2	J	mitochondrial translation	COG0228	COG0228:Ribosomal protein S16,
MISB227_2471	456.757	57.2497	173.39	0	212.781	231.922	0	3768.44	0	2.81481	152.277	0	421.302					Bacteria	1TP76@1239,26E4T@186818,4HAA6@91061,COG1028@1,COG1028@2	IQ	COG1028 Dehydrogenases with different specificities (related to short-chain alcohol dehydrogenases)	COG1028	COG1028:Dehydrogenases with different specificities (related to short-chain alcohol dehydrogenases),
SP2B23_801_1	578.524	76.8877	1196.52	178.215	576.831	837.095	275.431	0	86.9973	645.181	41.9512	550.24	420.323			ko:K02001,ko:K02002		Bacteria	1QU64@1224,2TZ6V@28211,COG2113@1,COG2113@2	E	Substrate binding domain of ABC-type glycine betaine transport system	COG2113	COG2113:ABC-type proline/glycine betaine transport systems periplasmic components,
SK2B41_94_2	33.3131	0	126.46	0	256.278	276.323	123.831	1164.64	0	2013.79	490.381	548.757	419.482					Bacteria	27Z1G@189775,2G62I@200795,COG0520@1,COG0520@2	H	Aminotransferase class-V	COG0520	COG0520:Selenocysteine lyase,
SK12B11_297_4	0	0	0	45.8192	0	10.0101	32.6831	4943.14	0	0	0	0	419.304					Bacteria	1MWQY@1224,2TR37@28211,COG2055@1,COG2055@2	C	Belongs to the LDH2 MDH2 oxidoreductase family	COG2055	COG2055:Malate/L-lactate dehydrogenases,
SP7B12_142_3	452.378	0	181.448	2109.62	81.513	338.725	36.2603	0	0	1552.77	0	261.585	417.858	GO:0000428,GO:0005575,GO:0005618,GO:0005622,GO:0005623,GO:0005737,GO:0005829,GO:0005886,GO:0008150,GO:0016020,GO:0030312,GO:0030880,GO:0032991,GO:0040007,GO:0044424,GO:0044444,GO:0044464,GO:0061695,GO:0071944,GO:1902494,GO:1990234	2.7.7.6	ko:K03043		Bacteria	2G5VH@200795,COG0085@1,COG0085@2	K	DNA-dependent RNA polymerase catalyzes the transcription of DNA into RNA using the four ribonucleoside triphosphates as substrates	COG0085	COG0085:DNA-directed RNA polymerase beta subunit/140 kD subunit,
SK19B4_37_41	459.111	0	687.961	0	858.948	848.885	51.3262	730.618	105.377	6.10537	762.211	499.866	417.534	GO:0000027,GO:0000049,GO:0003674,GO:0003676,GO:0003723,GO:0003735,GO:0005198,GO:0005488,GO:0005575,GO:0005622,GO:0005623,GO:0005737,GO:0005829,GO:0005840,GO:0005886,GO:0006412,GO:0006518,GO:0006807,GO:0006996,GO:0008150,GO:0008152,GO:0009058,GO:0009059,GO:0009987,GO:0010467,GO:0015934,GO:0016020,GO:0016043,GO:0019538,GO:0019843,GO:0022607,GO:0022613,GO:0022618,GO:0022625,GO:0022626,GO:0032991,GO:…		ko:K02878		Bacteria	1G55B@1117,1JIH0@1189,COG0197@1,COG0197@2	J	Ribosomal protein L16p/L10e	COG0197	COG0197:Ribosomal protein L16/L10E,
MISB107_314	0	31.771	2.34692	4952.35	0	12.0662	0	0	0	0	0	0	416.545			ko:K01992		Bacteria	1MUXW@1224,2WJ4F@28221,42MRY@68525,COG3225@1,COG3225@2	N	transport system involved in gliding motility, auxiliary	COG3225	COG3225:ABC-type uncharacterized transport system involved in gliding motility auxiliary component,
SK18B8_260_1	394.502	23.5734	616.442	409.8	550.031	763.98	272.825	468.113	0	1237.85	48.2326	210.876	416.353			ko:K02001,ko:K02002		Bacteria	1QU64@1224,2TZ6V@28211,COG2113@1,COG2113@2	E	Substrate binding domain of ABC-type glycine betaine transport system	COG2113	COG2113:ABC-type proline/glycine betaine transport systems periplasmic components,
MISB227_2536	698.958	0	715.593	0	224.748	1350.38	0	0	0	0	2004.33	0	416.167			ko:K03111		Bacteria	2G6YE@200795,34DBK@301297,COG0629@1,COG0629@2	L	Single-strand binding protein family	COG0629	COG0629:Single-stranded DNA-binding protein,
SK7B13_304_3	57.83	0	446.376	0	644.319	25.0815	0	0	0	988.726	891.816	1934.77	415.743	GO:0005575,GO:0005622,GO:0005623,GO:0005737,GO:0005829,GO:0008150,GO:0040007,GO:0044424,GO:0044444,GO:0044464		ko:K07040		Bacteria	2G6Z5@200795,375SZ@32061,COG1399@1,COG1399@2	S	Uncharacterized ACR, COG1399	COG1399	COG1399:Predicted metal-binding possibly nucleic acid-binding protein,
SK2B41_77_44	25.7022	33.0204	1117.16	0	334.091	652.119	1091.88	0	0	977.362	594.544	157.539	415.285	NA	NA	NA	NA	NA	NA	NA	NA	NA	NA:None,
SP2B23_114_3	1040.94	49.5307	965.928	0	490.91	451.467	0	182.141	0	9.74115	1013.43	768.001	414.341					Bacteria	2IE9R@201174,COG1765@1,COG1765@2	O	redox protein, regulator of disulfide bond formation	COG1765	COG1765:Predicted redox protein regulator of disulfide bond formation,
MISB43_712	0	0	0	0	11.4855	0	0	4909.2	0	0	0	49.7589	414.204			ko:K01066		Bacteria	1JQ9Y@119043,1NEXK@1224,2TUVX@28211,COG0657@1,COG0657@2	I	alpha/beta hydrolase fold	COG0657	COG0657:Esterase/lipase,
SK18B8_493_4	585.688	56.7888	610.369	0	644.928	370.245	11.7364	918.861	337.342	154.964	360.199	833.975	407.091	GO:0003674,GO:0005488,GO:0005575,GO:0005623,GO:0006457,GO:0006810,GO:0006857,GO:0008150,GO:0009987,GO:0015833,GO:0020037,GO:0030288,GO:0030313,GO:0031975,GO:0033218,GO:0042277,GO:0042597,GO:0042886,GO:0042938,GO:0044464,GO:0046906,GO:0048037,GO:0051179,GO:0051234,GO:0061077,GO:0071702,GO:0071705,GO:0097159,GO:1901363		ko:K02035,ko:K12368,ko:K19226		Bacteria	2GEIN@200930,COG0747@1,COG0747@2	E	Peptide nickel ABC transporter, substrate-binding protein	COG0747	COG0747:ABC-type dipeptide transport system periplasmic component,
SR4B44_438_14	633.699	79.4276	64.5402	0	49.2015	0	0	2803.99	0	124.967	211.268	911.835	406.578		3.5.5.8,4.2.1.84	ko:K01721,ko:K20762,ko:K20807		Bacteria	2BZ0R@1,2GU1J@201174,2Z7U0@2	S	PFAM Nitrile hydratase alpha	NA	NA:None,
SN2B23_41_8	123.033	0	166.061	0	449.675	186.762	1887.42	0	1848.09	0	57.4948	157.107	406.303	GO:0001522,GO:0003674,GO:0003824,GO:0006139,GO:0006396,GO:0006399,GO:0006400,GO:0006725,GO:0006807,GO:0008033,GO:0008150,GO:0008152,GO:0009451,GO:0009982,GO:0009987,GO:0010467,GO:0016070,GO:0016853,GO:0016866,GO:0031119,GO:0034470,GO:0034641,GO:0034660,GO:0043170,GO:0043412,GO:0044237,GO:0044238,GO:0046483,GO:0071704,GO:0090304,GO:1901360	5.4.99.12	ko:K06173		Bacteria	1TQUY@1239,248W2@186801,36DP0@31979,COG0101@1,COG0101@2	J	Formation of pseudouridine at positions 38, 39 and 40 in the anticodon stem and loop of transfer RNAs	COG0101	COG0101:Pseudouridylate synthase,
SP2B23_154_1	499.091	106.866	1665.67	990.805	937.811	473.508	0	0	0	0	174.924	15.9329	405.384	NA	NA	NA	NA	NA	NA	NA	NA	NA	NA:None,
SK9B34_473_4	362.456	0	697.134	0	846.128	848.885	51.3262	684.954	105.377	6.10537	762.211	499.866	405.37	GO:0000027,GO:0000049,GO:0003674,GO:0003676,GO:0003723,GO:0003735,GO:0005198,GO:0005488,GO:0005575,GO:0005622,GO:0005623,GO:0005737,GO:0005829,GO:0005840,GO:0005886,GO:0006412,GO:0006518,GO:0006807,GO:0006996,GO:0008150,GO:0008152,GO:0009058,GO:0009059,GO:0009987,GO:0010467,GO:0015934,GO:0016020,GO:0016043,GO:0019538,GO:0019843,GO:0022607,GO:0022613,GO:0022618,GO:0022625,GO:0022626,GO:0032991,GO:…		ko:K02878		Bacteria	1G55B@1117,1JIH0@1189,COG0197@1,COG0197@2	J	Ribosomal protein L16p/L10e	COG0197	COG0197:Ribosomal protein L16/L10E,
SR4B44_173_1	0	0	4.16147	0	127.955	0	4563.94	0	0	138.492	0	25.1974	404.979		2.2.1.6	ko:K01652,ko:K06890		Bacteria	1MWC3@1224,2TTA2@28211,43NQ9@69277,COG0028@1,COG0028@2	EH	Thiamine pyrophosphate enzyme, central domain	COG0028	COG0028:Thiamine pyrophosphate-requiring enzymes acetolactate synthase pyruvate dehydrogenase (cytochrome) glyoxylate carboligase phosphonopyruvate decarboxylase,
SP2B23_72_1	0	0	44.9151	0	0	38.4871	4775.11	0	0	0	0	0	404.876		3.5.99.10	ko:K09022		Bacteria	COG0251@1,COG0251@2	J	oxidation-reduction process	COG0251	COG0251:Putative translation initiation inhibitor yjgF family,
SN3B9_35_4	28.6894	3449.92	335.437	34.1728	173.522	134.383	0	0	0	15.9475	410.252	228.602	400.91			ko:K02035		Bacteria	2GM5G@201174,4FP0T@85023,COG0747@1,COG0747@2	E	Bacterial extracellular solute-binding proteins, family 5 Middle	COG0747	COG0747:ABC-type dipeptide transport system periplasmic component,
SP2B23_13_5	1015.96	0	844.104	0	600.039	1371.78	0	36.2248	83.5952	309.975	483.727	44.0602	399.121	GO:0003674,GO:0003824,GO:0004140,GO:0006139,GO:0006163,GO:0006164,GO:0006725,GO:0006732,GO:0006753,GO:0006793,GO:0006796,GO:0006807,GO:0008150,GO:0008152,GO:0009058,GO:0009108,GO:0009117,GO:0009150,GO:0009152,GO:0009165,GO:0009259,GO:0009260,GO:0009987,GO:0015936,GO:0015937,GO:0016301,GO:0016310,GO:0016740,GO:0016772,GO:0016773,GO:0018130,GO:0019438,GO:0019637,GO:0019693,GO:0033865,GO:0033866,GO:…	2.7.1.24,2.7.7.87	ko:K00859,ko:K07566		Bacteria	1V6FS@1239,24GFQ@186801,42G1K@68295,COG0237@1,COG0237@2	F	Catalyzes the phosphorylation of the 3'-hydroxyl group of dephosphocoenzyme A to form coenzyme A	COG0237	COG0237:Dephospho-CoA kinase,
MISB191_1947	0	39.6245	0	4638.14	0	0	0	0	0	107.153	0	0	398.743					Bacteria	1UZWG@1239,4HBGQ@91061,COG4638@1,COG4638@2	P	Rieske 2Fe-2S	COG4638	COG4638:Phenylpropionate dioxygenase and related ring-hydroxylating dioxygenases large terminal subunit,
SR4B44_602_3	0	1351.65	149.769	0	348.868	101.113	50.7897	2507.84	0	42.2908	100.566	109.92	396.901		3.4.11.18	ko:K01265		Bacteria	1TQC1@1239,248I8@186801,3WA6N@53433,COG0024@1,COG0024@2	J	TIGRFAM methionine aminopeptidase, type I	COG0024	COG0024:Methionine aminopeptidase,
SN2B23_17_40	0	0	0	0	45.5114	0	0	4620.02	0	0	0	32.8616	391.533					Bacteria	2I94W@201174,COG0346@1,COG0346@2	E	Glyoxalase/Bleomycin resistance protein/Dioxygenase superfamily	COG0346	COG0346:Lactoylglutathione lyase and related lyases,
SK12B6_466_4	593.87	56.5158	607.434	0	638.91	332.692	11.68	914.444	263.78	119.485	346.904	800.474	390.516	GO:0003674,GO:0005488,GO:0005575,GO:0005623,GO:0006457,GO:0006810,GO:0006857,GO:0008150,GO:0009987,GO:0015833,GO:0020037,GO:0030288,GO:0030313,GO:0031975,GO:0033218,GO:0042277,GO:0042597,GO:0042886,GO:0042938,GO:0044464,GO:0046906,GO:0048037,GO:0051179,GO:0051234,GO:0061077,GO:0071702,GO:0071705,GO:0097159,GO:1901363		ko:K02035,ko:K12368,ko:K19226		Bacteria	2GEIN@200930,COG0747@1,COG0747@2	E	Peptide nickel ABC transporter, substrate-binding protein	COG0747	COG0747:ABC-type dipeptide transport system periplasmic component,
MISB107_1645	0	0	1700.54	0	505.682	558.063	202.454	0	0	0	0	1679.59	387.194	NA	NA	NA	NA	NA	NA	NA	NA	NA	NA:None,
SK18B8_403_4	0	0	0	0	18.8648	555.172	2076.98	0	0	1994.46	0	0	387.124	GO:0000166,GO:0000774,GO:0003674,GO:0005488,GO:0005515,GO:0005575,GO:0005618,GO:0005623,GO:0006950,GO:0007154,GO:0008150,GO:0009267,GO:0009605,GO:0009987,GO:0009991,GO:0017076,GO:0030234,GO:0030312,GO:0030554,GO:0031667,GO:0031668,GO:0031669,GO:0033554,GO:0036094,GO:0040007,GO:0042594,GO:0044464,GO:0050790,GO:0050896,GO:0051082,GO:0051716,GO:0060589,GO:0060590,GO:0065007,GO:0065009,GO:0071496,GO:…		ko:K03687		Bacteria	1V6G2@1239,26X19@186822,4HIRK@91061,COG0576@1,COG0576@2	O	Participates actively in the response to hyperosmotic and heat shock by preventing the aggregation of stress-denatured proteins, in association with DnaK and GrpE. It is the nucleotide exchange factor for DnaK and may function as a thermosensor. Unfolded proteins bind initially to DnaJ	COG0576	COG0576:Molecular chaperone GrpE (heat shock protein),
SK7B13_566_3	138.96	0	121.733	2419.14	317.588	83.4487	22.7051	0	0	1080.33	404.613	24.5694	384.424			ko:K02031,ko:K02032,ko:K15583		Bacteria	2J62R@203691,COG0444@1,COG0444@2	P	Belongs to the ABC transporter superfamily	COG0444	COG0444:ABC-type dipeptide/oligopeptide/nickel transport system ATPase component,
SK19B4_3_4	64.2556	33.0204	329.294	3291.09	126.137	20.9012	0	12.1428	28.0216	4.87057	574.275	108.308	382.693	GO:0003674,GO:0005488,GO:0005515,GO:0005575,GO:0005622,GO:0005623,GO:0005737,GO:0005829,GO:0006457,GO:0006458,GO:0008150,GO:0009987,GO:0016465,GO:0032991,GO:0044183,GO:0044424,GO:0044444,GO:0044445,GO:0044464,GO:0051082,GO:0061077,GO:0101031,GO:1990220		ko:K04077		Bacteria	27Y1U@189775,2G65N@200795,COG0459@1,COG0459@2	O	Prevents misfolding and promotes the refolding and proper assembly of unfolded polypeptides generated under stress conditions	COG0459	COG0459:Chaperonin GroEL (HSP60 family),
SK12B11_18_1	0	0	4.90599	4368.01	10.2851	0	27.4513	0	0	0	135.887	19.8036	380.529	NA	NA	NA	NA	NA	NA	NA	NA	NA	NA:None,
SK19B11_164_1	461.899	56.5158	590.735	0	589.315	329.114	116.8	904.052	215.82	144.494	358.467	796.261	380.289	GO:0003674,GO:0005488,GO:0005575,GO:0005623,GO:0006457,GO:0006810,GO:0006857,GO:0008150,GO:0009987,GO:0015833,GO:0020037,GO:0030288,GO:0030313,GO:0031975,GO:0033218,GO:0042277,GO:0042597,GO:0042886,GO:0042938,GO:0044464,GO:0046906,GO:0048037,GO:0051179,GO:0051234,GO:0061077,GO:0071702,GO:0071705,GO:0097159,GO:1901363		ko:K02035,ko:K12368,ko:K19226		Bacteria	2GEIN@200930,COG0747@1,COG0747@2	E	Peptide nickel ABC transporter, substrate-binding protein	COG0747	COG0747:ABC-type dipeptide transport system periplasmic component,
MISB107_1242	50.4595	0	861.974	0	495.271	689.372	2197.22	190.713	0	0	0	38.6607	376.972	GO:0003674,GO:0005488,GO:0005506,GO:0005575,GO:0005622,GO:0005623,GO:0005737,GO:0005829,GO:0005886,GO:0006091,GO:0006790,GO:0006807,GO:0008150,GO:0008152,GO:0009060,GO:0009061,GO:0009987,GO:0010467,GO:0015980,GO:0016020,GO:0016043,GO:0016226,GO:0019538,GO:0022607,GO:0031163,GO:0043167,GO:0043169,GO:0043170,GO:0044085,GO:0044237,GO:0044238,GO:0044424,GO:0044444,GO:0044464,GO:0045333,GO:0046872,GO:…		ko:K13628,ko:K15724		Bacteria	2G521@200783,COG0316@1,COG0316@2	S	Belongs to the HesB IscA family	COG0316	COG0316:Uncharacterized conserved protein,
SK16B16_127_1	709.913	1672.09	0	0	94.1616	269.41	62.8304	1676.96	0	0	0	22.6632	375.669	GO:0000049,GO:0001522,GO:0003674,GO:0003676,GO:0003723,GO:0003824,GO:0005488,GO:0005575,GO:0005618,GO:0005623,GO:0006139,GO:0006396,GO:0006399,GO:0006400,GO:0006725,GO:0006807,GO:0008033,GO:0008150,GO:0008152,GO:0009451,GO:0009982,GO:0009987,GO:0010467,GO:0016070,GO:0016853,GO:0016866,GO:0030312,GO:0031119,GO:0034470,GO:0034641,GO:0034660,GO:0040007,GO:0043170,GO:0043412,GO:0044237,GO:0044238,GO:…	5.4.99.12	ko:K06173		Bacteria	1MUYI@1224,1RMK2@1236,1YPRS@136843,COG0101@1,COG0101@2	J	Formation of pseudouridine at positions 38, 39 and 40 in the anticodon stem and loop of transfer RNAs	COG0101	COG0101:Pseudouridylate synthase,
SK2B41_77_43	32.3703	0	344.067	48.1966	455.114	379.062	34.3789	0	0	2273.73	51.0538	880.442	374.868	GO:0000028,GO:0000900,GO:0003674,GO:0003676,GO:0003723,GO:0003729,GO:0003735,GO:0005198,GO:0005488,GO:0005575,GO:0005622,GO:0005623,GO:0005737,GO:0005829,GO:0005840,GO:0006355,GO:0006412,GO:0006417,GO:0006446,GO:0006450,GO:0006518,GO:0006807,GO:0006996,GO:0008150,GO:0008152,GO:0009058,GO:0009059,GO:0009889,GO:0009890,GO:0009891,GO:0009892,GO:0009893,GO:0009987,GO:0010467,GO:0010468,GO:0010556,GO:…		ko:K02986		Bacteria	1TR0J@1239,2782H@186823,4HAC9@91061,COG0522@1,COG0522@2	J	One of the primary rRNA binding proteins, it binds directly to 16S rRNA where it nucleates assembly of the body of the 30S subunit	COG0522	COG0522:Ribosomal protein S4 and related proteins,
SK12B6_356_2	137.25	0	420.534	0	31.2078	38.2672	0	0	3847.77	0	0	22.5337	374.797	NA	NA	NA	NA	NA	NA	NA	NA	NA	NA:None,
SK19B11_153_4	137.25	0	420.534	0	31.2078	38.2672	0	0	3847.77	0	0	15.0224	374.171	NA	NA	NA	NA	NA	NA	NA	NA	NA	NA:None,
SK16B16_110_7	0	0	13.9309	0	29.2052	119.372	51.9667	4207.24	0	0	38.5861	0	371.692		1.3.8.6	ko:K00252,ko:K04116		Bacteria	1JNSZ@119043,1MU6G@1224,2TR2W@28211,COG0318@1,COG0318@2	IQ	AMP-binding enzyme C-terminal domain	COG0318	COG0318:Acyl-CoA synthetases (AMP-forming)/AMP-acid ligases II,
SP2B23_686_4	629.587	1213.27	179.249	187.48	150.313	184.314	334.327	59.4884	823.681	238.613	264.793	192.949	371.506	GO:0005575,GO:0005623,GO:0005886,GO:0006732,GO:0008150,GO:0008152,GO:0009058,GO:0009108,GO:0009987,GO:0016020,GO:0044237,GO:0044249,GO:0044464,GO:0051186,GO:0051188,GO:0071944	6.3.2.31,6.3.2.34	ko:K12234		Bacteria	1PQHN@1224,2K28G@204457,2TU1P@28211,COG1478@1,COG1478@2	S	F420-0:Gamma-glutamyl ligase	COG1478	COG1478:Uncharacterized conserved protein,
MISB107_470	55.3427	71.1005	483.2	0	146.811	252.029	117.554	2876.07	0	0	116.381	339.216	371.475	GO:0003674,GO:0003676,GO:0003723,GO:0003735,GO:0005198,GO:0005488,GO:0005575,GO:0005622,GO:0005623,GO:0005737,GO:0005829,GO:0005840,GO:0006412,GO:0006518,GO:0006807,GO:0008097,GO:0008150,GO:0008152,GO:0009058,GO:0009059,GO:0009987,GO:0010467,GO:0015934,GO:0019538,GO:0019843,GO:0022625,GO:0022626,GO:0032991,GO:0034641,GO:0034645,GO:0040007,GO:0043043,GO:0043170,GO:0043226,GO:0043228,GO:0043229,GO:…		ko:K02881		Bacteria	1V6DM@1239,24JCS@186801,25WB4@186806,COG0256@1,COG0256@2	J	This is one of the proteins that binds and probably mediates the attachment of the 5S RNA into the large ribosomal subunit, where it forms part of the central protuberance	COG0256	COG0256:Ribosomal protein L18,
SP2B23_225_4	1417.96	0	201.339	0	189.511	56.3345	0	0	0	54.6979	2526.6	0	370.537		1.14.13.229,1.14.19.48	ko:K21323		Bacteria	1MX47@1224,2VJW0@28216,3T1K9@506,COG4638@1,COG4638@2	P	Rieske [2Fe-2S] domain	COG4638	COG4638:Phenylpropionate dioxygenase and related ring-hydroxylating dioxygenases large terminal subunit,
SK2B41_3_2	371.775	43.8194	357.357	81.2539	247.915	488.167	94.1831	12.8911	907.332	635.14	268.971	932.929	370.145	NA	NA	NA	NA	NA	NA	NA	NA	NA	NA:None,
SK7B13_4_6	125.025	0	0	3433.47	22.1108	0	0	0	0	747.623	102.245	0	369.206		3.2.2.16,3.2.2.9	ko:K01243,ko:K01244		Bacteria	1Q1C0@1224,2WRFZ@28221,43EX0@68525,43V4A@69541,COG0775@1,COG0775@2	F	PFAM purine or other phosphorylase family 1	COG0775	COG0775:Nucleoside phosphorylase,
SR3B54_122_3	172.797	0	693.438	0	432.195	513.9	0	0	0	686.085	0	1929.14	368.963	NA	NA	NA	NA	NA	NA	NA	NA	NA	NA:None,
MISB107_494	0	49.8105	264.923	0	169.704	0	41.177	3901.53	0	0	0	0	368.929					Bacteria	COG0673@1,COG0673@2	S	inositol 2-dehydrogenase activity	COG0673	COG0673:Predicted dehydrogenases and related proteins,
SP13B5_223_1	507.915	29.0015	522.73	0	820.403	881.153	407.571	21.3297	0	507.629	35.6033	665.879	366.601			ko:K02035		Bacteria	1TQ6S@1239,21ZXU@1506553,248A3@186801,COG0747@1,COG0747@2	E	Bacterial extracellular solute-binding proteins, family 5 Middle	COG0747	COG0747:ABC-type dipeptide transport system periplasmic component,
SK2B41_259_25	132.994	0	25.243	3287.08	63.5043	0	0	0	0	705.667	181.788	0	366.357		3.2.2.16,3.2.2.9	ko:K01243,ko:K01244		Bacteria	1Q1C0@1224,2WRFZ@28221,43EX0@68525,43V4A@69541,COG0775@1,COG0775@2	F	PFAM purine or other phosphorylase family 1	COG0775	COG0775:Nucleoside phosphorylase,
SK2B41_83_6	131.971	0	115.61	2297.47	317.772	79.2516	21.5631	0	0	1023.43	384.263	23.3337	366.221			ko:K02031,ko:K02032,ko:K15583		Bacteria	2J62R@203691,COG0444@1,COG0444@2	P	Belongs to the ABC transporter superfamily	COG0444	COG0444:ABC-type dipeptide/oligopeptide/nickel transport system ATPase component,
MISB227_2852	24.5089	0	83.7347	0	201.551	422.534	156.178	3473.7	0	0	25.77	0	365.664					Bacteria	COG0596@1,COG0596@2	S	hydrolase activity, acting on ester bonds	COG0596	COG0596:Predicted hydrolases or acyltransferases (alpha/beta hydrolase superfamily),
SP2B23_601_3	0	0	123.599	3505.34	159.456	32.5876	372.396	0	0	0	0	191.892	365.439			ko:K11477		Bacteria	2GPEP@201174,4G921@85025,COG3193@1,COG3193@2	S	Haem-degrading	COG3193	COG3193:Uncharacterized protein possibly involved in utilization of glycolate and propanediol,
SK9B5_273_13	132.994	0	25.243	3287.08	63.5043	0	0	0	0	705.667	167.805	0	365.191		3.2.2.16,3.2.2.9	ko:K01243,ko:K01244		Bacteria	1Q1C0@1224,2WRFZ@28221,43EX0@68525,43V4A@69541,COG0775@1,COG0775@2	F	PFAM purine or other phosphorylase family 1	COG0775	COG0775:Nucleoside phosphorylase,
SK12B6_412_3	0	44.8295	234.016	0	3.08552	37.8348	74.1186	21.9805	3753.57	186.617	0	0	363.004			ko:K02035		Bacteria	1TQ6S@1239,26TIQ@186822,4HAM7@91061,COG0747@1,COG0747@2	E	ABC transporter substrate-binding protein	COG0747	COG0747:ABC-type dipeptide transport system periplasmic component,
SK9B34_132_1	0	0	211.223	0	236.167	193.06	0	3715.29	0	0	0	0	362.978			ko:K15876		Bacteria	1QY22@1224,2MTWU@213481,2WQ1C@28221,43C9D@68525,COG3303@1,COG3303@2	C	Cytochrome c7 and related cytochrome c	COG3303	COG3303:Formate-dependent nitrite reductase periplasmic cytochrome c552 subunit,
SN2B23_67_7	191.592	44.7536	535.562	0	600.658	124.644	0	0	0	1549.09	1227.02	80.0688	362.782	GO:0000027,GO:0002181,GO:0003674,GO:0003676,GO:0003723,GO:0003735,GO:0005198,GO:0005488,GO:0005575,GO:0005618,GO:0005622,GO:0005623,GO:0005737,GO:0005829,GO:0005840,GO:0005886,GO:0006412,GO:0006518,GO:0006807,GO:0006996,GO:0008150,GO:0008152,GO:0009058,GO:0009059,GO:0009987,GO:0010467,GO:0015934,GO:0016020,GO:0016043,GO:0019538,GO:0019843,GO:0022607,GO:0022613,GO:0022618,GO:0022625,GO:0022626,GO:…		ko:K02933		Bacteria	1V1FC@1239,26QS7@186822,4HFQD@91061,COG0097@1,COG0097@2	J	This protein binds to the 23S rRNA, and is important in its secondary structure. It is located near the subunit interface in the base of the L7 L12 stalk, and near the tRNA binding site of the peptidyltransferase center	COG0097	COG0097:Ribosomal protein L6P/L9E,
SP7B12_48_5	0	0	626.221	0	262.566	42.9279	280.32	0	0	2409.15	624.427	101.113	362.227	GO:0001072,GO:0003674,GO:0003735,GO:0005198,GO:0005575,GO:0005622,GO:0005623,GO:0005737,GO:0005829,GO:0005840,GO:0006355,GO:0006412,GO:0006518,GO:0006807,GO:0008150,GO:0008152,GO:0009058,GO:0009059,GO:0009889,GO:0009987,GO:0010467,GO:0010468,GO:0010556,GO:0015935,GO:0019219,GO:0019222,GO:0019538,GO:0022626,GO:0022627,GO:0031323,GO:0031326,GO:0031554,GO:0031564,GO:0032991,GO:0034641,GO:0034645,GO:…		ko:K02946		Bacteria	1RGWF@1224,2WP4K@28221,42SE4@68525,43SKA@69541,COG0051@1,COG0051@2	J	Involved in the binding of tRNA to the ribosomes	COG0051	COG0051:Ribosomal protein S10,
SK16B16_24_4	828.897	49.5307	848.846	0	409.091	551.793	0	182.141	0	14.6117	891.816	546.462	360.266					Bacteria	2IE9R@201174,COG1765@1,COG1765@2	O	redox protein, regulator of disulfide bond formation	COG1765	COG1765:Predicted redox protein regulator of disulfide bond formation,
MISB107_476	0	0	57.6345	90.422	515.528	691.406	2321.94	0	0	0	0	628.151	358.757	GO:0003674,GO:0003735,GO:0005198,GO:0005575,GO:0005622,GO:0005623,GO:0005737,GO:0005829,GO:0005840,GO:0005886,GO:0006412,GO:0006518,GO:0006807,GO:0008150,GO:0008152,GO:0009058,GO:0009059,GO:0009987,GO:0010467,GO:0015935,GO:0016020,GO:0019538,GO:0022626,GO:0022627,GO:0032991,GO:0034641,GO:0034645,GO:0040007,GO:0043043,GO:0043170,GO:0043226,GO:0043228,GO:0043229,GO:0043232,GO:0043603,GO:0043604,GO:…		ko:K02961		Bacteria	1V9YC@1239,24MSW@186801,COG0186@1,COG0186@2	J	One of the primary rRNA binding proteins, it binds specifically to the 5'-end of 16S ribosomal RNA	COG0186	COG0186:Ribosomal protein S17,
MISB191_931	0	0	0	0	0	0	0	73.6845	0	14.7778	4212.52	0	358.415	GO:0003674,GO:0003824,GO:0004795,GO:0005488,GO:0005575,GO:0005622,GO:0005623,GO:0005737,GO:0005829,GO:0005886,GO:0006082,GO:0006520,GO:0006566,GO:0006807,GO:0008144,GO:0008150,GO:0008152,GO:0008652,GO:0009058,GO:0009066,GO:0009067,GO:0009088,GO:0009987,GO:0016020,GO:0016053,GO:0016829,GO:0016835,GO:0016838,GO:0019752,GO:0019842,GO:0030170,GO:0036094,GO:0040007,GO:0043167,GO:0043168,GO:0043436,GO:…	4.2.3.1	ko:K01733		Bacteria	1TP25@1239,25B08@186801,42F0H@68295,COG0498@1,COG0498@2	E	Catalyzes the gamma-elimination of phosphate from L- phosphohomoserine and the beta-addition of water to produce L- threonine	COG0498	COG0498:Threonine synthase,
SN2B23_41_2	0	0	0	0	49.8755	0	0	0	0	47.5048	4200.86	0	358.187	GO:0001871,GO:0003674,GO:0005488,GO:0005575,GO:0005622,GO:0005623,GO:0005737,GO:0005829,GO:0009986,GO:0030246,GO:0030247,GO:0043021,GO:0043022,GO:0044424,GO:0044444,GO:0044464,GO:0044877,GO:2001065		ko:K02518		Bacteria	1V9ZK@1239,27C7E@186824,4HKF4@91061,COG0361@1,COG0361@2	J	Translation initiation factor 1A / IF-1	COG0361	COG0361:Translation initiation factor 1 (IF-1),
SP13B5_215_1	867.238	48.4421	1009.11	0	495.124	325.026	80.0915	0	0	1307.59	19.8231	144.447	358.074	GO:0005575,GO:0005623,GO:0042597,GO:0044464		ko:K09969		Bacteria	1MV5D@1224,2TSRF@28211,COG0834@1,COG0834@2	ET	COG0834 ABC-type amino acid transport signal transduction systems periplasmic component domain	COG0834	COG0834:ABC-type amino acid transport/signal transduction systems periplasmic component/domain,
SR4B44_592_9	119.233	0	25.1455	3274.39	63.2591	0	0	0	0	642.69	167.157	0	357.656		3.2.2.16,3.2.2.9	ko:K01243,ko:K01244		Bacteria	1Q1C0@1224,2WRFZ@28221,43EX0@68525,43V4A@69541,COG0775@1,COG0775@2	F	PFAM purine or other phosphorylase family 1	COG0775	COG0775:Nucleoside phosphorylase,
SP7B12_1_13	1002.05	0	311.226	0	805.512	711.16	0	286.913	0	23.0167	1149.39	0	357.438	NA	NA	NA	NA	NA	NA	NA	NA	NA	NA:None,
MISB43_1413	459.111	0	0	0	871.768	848.885	51.3262	684.954	105.377	0	762.211	499.866	356.958	GO:0000027,GO:0000049,GO:0003674,GO:0003676,GO:0003723,GO:0003735,GO:0005198,GO:0005488,GO:0005575,GO:0005622,GO:0005623,GO:0005737,GO:0005829,GO:0005840,GO:0005886,GO:0006412,GO:0006518,GO:0006807,GO:0006996,GO:0008150,GO:0008152,GO:0009058,GO:0009059,GO:0009987,GO:0010467,GO:0015934,GO:0016020,GO:0016043,GO:0019538,GO:0019843,GO:0022607,GO:0022613,GO:0022618,GO:0022625,GO:0022626,GO:0032991,GO:…		ko:K02878		Bacteria	1G55B@1117,1JIH0@1189,COG0197@1,COG0197@2	J	Ribosomal protein L16p/L10e	COG0197	COG0197:Ribosomal protein L16/L10E,
SK16B16_144_6	639.516	158.001	1162.48	0	215.323	328.037	130.615	0	0	686.733	155.174	800.927	356.401			ko:K03624		Bacteria	2G6U9@200795,34CW3@301297,COG0782@1,COG0782@2	K	Necessary for efficient RNA polymerase transcription elongation past template-encoded arresting sites. The arresting sites in DNA have the property of trapping a certain fraction of elongating RNA polymerases that pass through, resulting in locked ternary complexes. Cleavage of the nascent transcript by cleavage factors such as GreA or GreB allows the resumption of elongation from the new 3'termi…	COG0782	COG0782:Transcription elongation factor,
SN3B9_226_2	168.198	0	12.77	0	481.886	459.582	142.908	1970.7	146.701	620.473	35.3706	231.964	355.879			ko:K02612		Bacteria	1MZ9Y@1224,1S4TX@1236,1XQXP@135619,COG2151@1,COG2151@2	S	metal-sulfur cluster biosynthetic enzyme	COG2151	COG2151:Predicted metal-sulfur cluster biosynthetic enzyme,
SK9B34_192_3	0	0	0	0	155.697	220.288	0	0	2756.44	992.443	142.413	0	355.607	GO:0003674,GO:0003735,GO:0005198,GO:0005575,GO:0005622,GO:0005623,GO:0005737,GO:0005829,GO:0005840,GO:0005886,GO:0006412,GO:0006518,GO:0006807,GO:0008150,GO:0008152,GO:0009058,GO:0009059,GO:0009987,GO:0010467,GO:0015934,GO:0016020,GO:0019538,GO:0022625,GO:0022626,GO:0032991,GO:0034641,GO:0034645,GO:0043043,GO:0043170,GO:0043226,GO:0043228,GO:0043229,GO:0043232,GO:0043603,GO:0043604,GO:0044237,GO:…		ko:K02876		Bacteria	1V3KE@1239,24HAJ@186801,42G84@68295,COG0200@1,COG0200@2	J	Binds to the 23S rRNA	COG0200	COG0200:Ribosomal protein L15,
SN3B9_41_5	467.139	57.157	120.332	0	407.169	383.499	342.563	94.5837	1843.16	112.41	286.519	144.868	354.95			ko:K02035		Bacteria	1MUZH@1224,2JPU2@204441,2TQQH@28211,COG0747@1,COG0747@2	E	ABC transporter, substrate-binding protein, family 5	COG0747	COG0747:ABC-type dipeptide transport system periplasmic component,
SP7B12_23_9	434.947	0	321.048	0	153.841	345.842	2053.05	0	105.377	67.159	533.548	240.676	354.624			ko:K03111		Bacteria	2G6YE@200795,34DBK@301297,COG0629@1,COG0629@2	L	Single-strand binding protein family	COG0629	COG0629:Single-stranded DNA-binding protein,
SR5B5_13_37	0	0	0	0	49.8755	0	0	0	0	47.5048	4151.44	0	354.068	GO:0001871,GO:0003674,GO:0005488,GO:0005575,GO:0005622,GO:0005623,GO:0005737,GO:0005829,GO:0009986,GO:0030246,GO:0030247,GO:0043021,GO:0043022,GO:0044424,GO:0044444,GO:0044464,GO:0044877,GO:2001065		ko:K02518		Bacteria	1V9ZK@1239,27C7E@186824,4HKF4@91061,COG0361@1,COG0361@2	J	Translation initiation factor 1A / IF-1	COG0361	COG0361:Translation initiation factor 1 (IF-1),
SP2B23_182_2	0	0	0	0	29.8436	146.377	4062.35	0	0	0	0	0	353.214	NA	NA	NA	NA	NA	NA	NA	NA	NA	NA:None,
SK16B16_226_8	838.959	48.4421	980.483	0	495.124	325.026	80.0915	0	0	1298.06	19.8231	144.447	352.538	GO:0005575,GO:0005623,GO:0042597,GO:0044464		ko:K09969		Bacteria	1MV5D@1224,2TSRF@28211,COG0834@1,COG0834@2	ET	COG0834 ABC-type amino acid transport signal transduction systems periplasmic component domain	COG0834	COG0834:ABC-type amino acid transport/signal transduction systems periplasmic component/domain,
SN2B23_15_3	0	1368.07	224.576	0	0	0	0	447.189	0	762.329	1368.48	45.3263	351.331	GO:0000028,GO:0003674,GO:0003676,GO:0003723,GO:0003735,GO:0005198,GO:0005488,GO:0005575,GO:0005622,GO:0005623,GO:0005737,GO:0005829,GO:0005840,GO:0005886,GO:0006139,GO:0006378,GO:0006396,GO:0006397,GO:0006412,GO:0006518,GO:0006725,GO:0006807,GO:0006996,GO:0008150,GO:0008152,GO:0009058,GO:0009059,GO:0009987,GO:0010467,GO:0015935,GO:0016020,GO:0016043,GO:0016070,GO:0016071,GO:0019538,GO:0019843,GO:…		ko:K02956		Bacteria	2IQA0@201174,4CQF0@84995,COG0184@1,COG0184@2	J	Forms an intersubunit bridge (bridge B4) with the 23S rRNA of the 50S subunit in the ribosome	COG0184	COG0184:Ribosomal protein S15P/S13E,
SR3B54_191_8	857.812	0	312.609	204.354	600.751	1294.71	24.2944	129.685	0	54.9076	553.196	166.499	349.901					Bacteria	2CJXB@1,2H9YF@201174,2ZIFC@2,4G6W7@85025			NA	NA:None,
MISB227_2836	544.963	43.2179	429.072	1913.31	306.979	575.571	100.036	25.4284	0	1.69993	244.057	0	348.695	NA	NA	NA	NA	NA	NA	NA	NA	NA	NA:None,
SN3B9_194_10	0	46.7717	6.91002	4011.18	0	0	38.6649	0	79.3822	0	0	0	348.576		3.1.1.85	ko:K02170,ko:K06889		Bacteria	2GMK3@201174,4E10C@85010,COG1073@1,COG1073@2	S	Prolyl oligopeptidase family	COG1073	COG1073:Hydrolases of the alpha/beta superfamily,
MISB227_1398	955.537	223.202	593.562	258.675	92.175	113.025	1291.6	82.0789	568.236	0	0	0	348.174	GO:0005575,GO:0005618,GO:0005623,GO:0005886,GO:0005887,GO:0008150,GO:0016020,GO:0016021,GO:0030312,GO:0031224,GO:0031226,GO:0040007,GO:0044425,GO:0044459,GO:0044464,GO:0071944		ko:K03073		Bacteria	2G9VX@200795,34DH3@301297,COG0690@1,COG0690@2	U	Essential subunit of the Sec protein translocation channel SecYEG. Clamps together the 2 halves of SecY. May contact the channel plug during translocation	COG0690	COG0690:Preprotein translocase subunit SecE,
SP2B23_453_2	32.9928	0	601.172	0	245.062	42.9279	210.24	0	0	2300.78	589.737	151.669	347.882	GO:0001072,GO:0003674,GO:0003735,GO:0005198,GO:0005575,GO:0005622,GO:0005623,GO:0005737,GO:0005829,GO:0005840,GO:0006355,GO:0006412,GO:0006518,GO:0006807,GO:0008150,GO:0008152,GO:0009058,GO:0009059,GO:0009889,GO:0009987,GO:0010467,GO:0010468,GO:0010556,GO:0015935,GO:0019219,GO:0019222,GO:0019538,GO:0022626,GO:0022627,GO:0031323,GO:0031326,GO:0031554,GO:0031564,GO:0032991,GO:0034641,GO:0034645,GO:…		ko:K02946		Bacteria	1RGWF@1224,2WP4K@28221,42SE4@68525,43SKA@69541,COG0051@1,COG0051@2	J	Involved in the binding of tRNA to the ribosomes	COG0051	COG0051:Ribosomal protein S10,
SK19B4_39_8	0	0	0	0	118.984	29.1798	190.544	0	0	3830.5	0	0	347.434			ko:K02197		Bacteria	2GFT9@200930,COG2332@1,COG2332@2	O	Heme chaperone required for the biogenesis of c-type cytochromes. Transiently binds heme delivered by CcmC and transfers the heme to apo-cytochromes in a process facilitated by CcmF and CcmH	COG2332	COG2332:Cytochrome c-type biogenesis protein CcmE,
SK16B16_235_4	0	0	0	0	29.8436	73.1886	4062.35	0	0	0	0	0	347.115	NA	NA	NA	NA	NA	NA	NA	NA	NA	NA:None,
SP13B5_330_2	0	0	0	0	29.8436	73.1886	4062.35	0	0	0	0	0	347.115	NA	NA	NA	NA	NA	NA	NA	NA	NA	NA:None,
MISB107_469	89.8232	0	231.866	0	343.123	444.113	0	2987.5	0	0	0	55.0561	345.957	GO:0000028,GO:0003674,GO:0003735,GO:0005198,GO:0005575,GO:0005622,GO:0005623,GO:0005737,GO:0005829,GO:0005840,GO:0005886,GO:0006412,GO:0006518,GO:0006807,GO:0006996,GO:0008150,GO:0008152,GO:0009058,GO:0009059,GO:0009987,GO:0010467,GO:0015935,GO:0016020,GO:0016043,GO:0019538,GO:0022607,GO:0022613,GO:0022618,GO:0022626,GO:0022627,GO:0032991,GO:0034622,GO:0034641,GO:0034645,GO:0040007,GO:0042254,GO:…		ko:K02988		Bacteria	1V1B1@1239,24G5D@186801,261HV@186807,COG0098@1,COG0098@2	J	Located at the back of the 30S subunit body where it stabilizes the conformation of the head with respect to the body	COG0098	COG0098:Ribosomal protein S5,
SP7B12_21_7	894.616	0	326.71	0	468.632	471.499	0	1155.61	49.3846	154.508	333.394	294.995	345.779		3.1.1.17	ko:K01053		Bacteria	1G05C@1117,3VHKB@52604,COG3386@1,COG3386@2	G	PFAM SMP-30 Gluconolaconase LRE-like region	COG3386	COG3386:Gluconolactonase,
SP2B23_596_2	563.022	0	439.557	0	366.346	960.629	0	1304.88	0	161.046	189.884	146.504	344.322					Bacteria	1IR4K@117747,4NHSB@976,COG5267@1,COG5267@2	S	Protein of unknown function (DUF1800)	COG5267	COG5267:Uncharacterized protein conserved in bacteria,
SK9B34_612_2	549	235.106	659.953	0	54.6137	44.6451	97.1777	0	0	2424.6	24.052	26.2893	342.953					Bacteria	2G5SB@200795,COG0330@1,COG0330@2	O	PFAM band 7 protein	COG0330	COG0330:Membrane protease subunits stomatin/prohibitin homologs,
SK7B13_387_1	363.92	44.5276	39.4709	0	45.9711	0	0	3143.87	0	135.736	218.655	119.497	342.637		3.5.5.8,4.2.1.84	ko:K01721,ko:K20762,ko:K20807		Bacteria	2BZ0R@1,2GU1J@201174,2Z7U0@2	S	PFAM Nitrile hydratase alpha	NA	NA:None,
SR3B54_236_1	71.9842	0	81.978	1929.21	267.34	327.813	0	0	0	788.147	201.835	441.218	342.461					Bacteria	1TRBN@1239,1ZHB1@1386,4HBYT@91061,COG2141@1,COG2141@2	C	Luciferase-like monooxygenase	COG2141	COG2141:Coenzyme F420-dependent N5N10-methylene tetrahydromethanopterin reductase and related flavin-dependent oxidoreductases,
SP2B23_788_2	0	0	0	0	224.44	61.1576	0	0	0	35.6286	3756.07	0	339.774	GO:0001871,GO:0003674,GO:0005488,GO:0005575,GO:0005622,GO:0005623,GO:0005737,GO:0005829,GO:0009986,GO:0030246,GO:0030247,GO:0043021,GO:0043022,GO:0044424,GO:0044444,GO:0044464,GO:0044877,GO:2001065		ko:K02518		Bacteria	1V9ZK@1239,27C7E@186824,4HKF4@91061,COG0361@1,COG0361@2	J	Translation initiation factor 1A / IF-1	COG0361	COG0361:Translation initiation factor 1 (IF-1),
SK12B11_60_4	0	3116.16	78.6015	0	219.71	365.628	251.322	0	0	0	0	45.3263	339.729	NA	NA	NA	NA	NA	NA	NA	NA	NA	NA:None,
SR3B54_162_4	420.605	2388.98	0	131.841	46.9795	302.434	0	0	0	11.1866	0	746.276	337.358	NA	NA	NA	NA	NA	NA	NA	NA	NA	NA:None,
SK4B42_131_6	0	46.7717	6.91002	3875.67	0	0	38.6649	0	79.3822	0	0	0	337.283		3.1.1.85	ko:K02170,ko:K06889		Bacteria	2GMK3@201174,4E10C@85010,COG1073@1,COG1073@2	S	Prolyl oligopeptidase family	COG1073	COG1073:Hydrolases of the alpha/beta superfamily,
SR5B18_241_35	0	46.7717	6.91002	3875.67	0	0	38.6649	0	79.3822	0	0	0	337.283		3.1.1.85	ko:K02170,ko:K06889		Bacteria	2GMK3@201174,4E10C@85010,COG1073@1,COG1073@2	S	Prolyl oligopeptidase family	COG1073	COG1073:Hydrolases of the alpha/beta superfamily,
MISB107_906	0	0	156.696	0	127.751	179.028	0	3364	0	4.34567	0	204.252	336.34	GO:0003674,GO:0005488,GO:0005515,GO:0008144,GO:0019842,GO:0030170,GO:0036094,GO:0042802,GO:0043167,GO:0043168,GO:0048037,GO:0050662,GO:0070279,GO:0097159,GO:1901363	2.6.1.11,2.6.1.17	ko:K00821		Bacteria	2G5TW@200795,34D4B@301297,COG4992@1,COG4992@2	E	Aminotransferase class-III	COG4992	COG4992:Ornithine/acetylornithine aminotransferase,
SR4B44_555_5	33.3131	0	116.976	0	189.999	232.978	70.7605	786.922	0	1660.27	490.381	453.043	336.22					Bacteria	27Z1G@189775,2G62I@200795,COG0520@1,COG0520@2	H	Aminotransferase class-V	COG0520	COG0520:Selenocysteine lyase,
SK12B6_256_1	1360.02	0	554.171	74.3104	264.794	267.87	371.042	0	0	91.4251	236.147	793.458	334.437					Bacteria	COG5267@1,COG5267@2	S	Protein of unknown function (DUF1800)	COG5267	COG5267:Uncharacterized protein conserved in bacteria,
MISB227_419	929.964	0	12.1733	0	476.381	0	0	60.6003	0	0	2528.83	0	333.996	GO:0003674,GO:0003735,GO:0005198,GO:0005575,GO:0005622,GO:0005623,GO:0005737,GO:0005840,GO:0006412,GO:0006518,GO:0006807,GO:0008150,GO:0008152,GO:0009058,GO:0009059,GO:0009987,GO:0010467,GO:0019538,GO:0032991,GO:0034641,GO:0034645,GO:0040007,GO:0043043,GO:0043170,GO:0043226,GO:0043228,GO:0043229,GO:0043232,GO:0043603,GO:0043604,GO:0044237,GO:0044238,GO:0044249,GO:0044260,GO:0044267,GO:0044271,GO:…		ko:K02950		Bacteria	2NPA7@2323,COG0048@1,COG0048@2	J	Interacts with and stabilizes bases of the 16S rRNA that are involved in tRNA selection in the A site and with the mRNA backbone. Located at the interface of the 30S and 50S subunits, it traverses the body of the 30S subunit contacting proteins on the other side and probably holding the rRNA structure together. The combined cluster of proteins S8, S12 and S17 appears to hold together the shoulder…	COG0048	COG0048:Ribosomal protein S12,
SK9B5_388_12	53.6132	137.757	1190.6	0	455.114	418.547	0	0	0	1435.91	28.1859	287.539	333.939	GO:0003674,GO:0003735,GO:0005198,GO:0005575,GO:0005622,GO:0005623,GO:0005737,GO:0005829,GO:0005840,GO:0005886,GO:0006412,GO:0006518,GO:0006807,GO:0008150,GO:0008152,GO:0009058,GO:0009059,GO:0009987,GO:0010467,GO:0015935,GO:0016020,GO:0019538,GO:0022613,GO:0022626,GO:0022627,GO:0032991,GO:0034641,GO:0034645,GO:0042254,GO:0043043,GO:0043170,GO:0043226,GO:0043228,GO:0043229,GO:0043232,GO:0043603,GO:…		ko:K02952		Bacteria	1RD1G@1224,2JS7G@204441,2U73D@28211,COG0099@1,COG0099@2	J	Located at the top of the head of the 30S subunit, it contacts several helices of the 16S rRNA. In the 70S ribosome it contacts the 23S rRNA (bridge B1a) and protein L5 of the 50S subunit (bridge B1b), connecting the 2 subunits	COG0099	COG0099:Ribosomal protein S13,
SR4B44_36_4	586.083	27.3803	570.367	15.866	715.18	596.192	33.9518	80.5495	23.2353	448.289	582.626	289.835	330.796			ko:K02035		Bacteria	2GMAX@201174,4FX18@85025,COG0747@1,COG0747@2	E	Bacterial extracellular solute-binding proteins, family 5 Middle	COG0747	COG0747:ABC-type dipeptide transport system periplasmic component,
SR4B44_588_1	0	0	0	0	237.451	0	3644.16	0	0	9.4235	78.4304	0	330.789					Bacteria	1IQCH@117747,4NFFC@976,COG4102@1,COG4102@2	S	Protein of unknown function (DUF1501)	COG4102	COG4102:Uncharacterized protein conserved in bacteria,
SK2B41_249_16	38.5533	0	424.423	0	695.455	50.163	0	0	0	789.033	749.936	1196.31	328.656	GO:0005575,GO:0005622,GO:0005623,GO:0005737,GO:0005829,GO:0008150,GO:0040007,GO:0044424,GO:0044444,GO:0044464		ko:K07040		Bacteria	2NQ7G@2323,COG1399@1,COG1399@2	S	Uncharacterized ACR, COG1399	COG1399	COG1399:Predicted metal-binding possibly nucleic acid-binding protein,
SK9B5_210_5	38.5533	0	424.423	0	695.455	50.163	0	0	0	789.033	749.936	1196.31	328.656	GO:0005575,GO:0005622,GO:0005623,GO:0005737,GO:0005829,GO:0008150,GO:0040007,GO:0044424,GO:0044444,GO:0044464		ko:K07040		Bacteria	2NQ7G@2323,COG1399@1,COG1399@2	S	Uncharacterized ACR, COG1399	COG1399	COG1399:Predicted metal-binding possibly nucleic acid-binding protein,
SR4B44_529_4	969.7	0	9.43869	0	382.56	566.151	0	46.9872	0	25.1293	1882.33	38.1004	326.7	GO:0003674,GO:0003735,GO:0005198,GO:0005575,GO:0005622,GO:0005623,GO:0005737,GO:0005840,GO:0006412,GO:0006518,GO:0006807,GO:0008150,GO:0008152,GO:0009058,GO:0009059,GO:0009987,GO:0010467,GO:0019538,GO:0032991,GO:0034641,GO:0034645,GO:0040007,GO:0043043,GO:0043170,GO:0043226,GO:0043228,GO:0043229,GO:0043232,GO:0043603,GO:0043604,GO:0044237,GO:0044238,GO:0044249,GO:0044260,GO:0044267,GO:0044271,GO:…		ko:K02950		Bacteria	2NPA7@2323,COG0048@1,COG0048@2	J	Interacts with and stabilizes bases of the 16S rRNA that are involved in tRNA selection in the A site and with the mRNA backbone. Located at the interface of the 30S and 50S subunits, it traverses the body of the 30S subunit contacting proteins on the other side and probably holding the rRNA structure together. The combined cluster of proteins S8, S12 and S17 appears to hold together the shoulder…	COG0048	COG0048:Ribosomal protein S12,
SK4B42_240_1	815.346	0	528.754	0	612.827	110.508	0	64.2004	0	0	142.883	1639.83	326.195					Bacteria	2BZD4@1,2GY7R@201174,33Y08@2			NA	NA:None,
SN3B9_179_1	815.346	0	528.754	0	612.827	110.508	0	64.2004	0	0	142.883	1639.83	326.195					Bacteria	2BZD4@1,2GY7R@201174,33Y08@2			NA	NA:None,
SP7B12_229_3	0	43.5381	12.8646	0	0	22.0469	35.9917	3794.48	0	0	0	0	325.743		2.8.3.15,2.8.3.16	ko:K07543,ko:K07749		Bacteria	1TP54@1239,1ZM1F@1386,4HABI@91061,COG1804@1,COG1804@2	C	CoA-transferase family III	COG1804	COG1804:Predicted acyl-CoA transferases/carnitine dehydratase,
SR3B54_98_6	0	43.5381	12.8646	0	0	22.0469	35.9917	3794.48	0	0	0	0	325.743		2.8.3.15,2.8.3.16	ko:K07543,ko:K07749		Bacteria	1TP54@1239,1ZM1F@1386,4HABI@91061,COG1804@1,COG1804@2	C	CoA-transferase family III	COG1804	COG1804:Predicted acyl-CoA transferases/carnitine dehydratase,
SR4B44_260_3	0	0	0	3099.36	30.3409	431.569	24.2944	0	0	2.88987	312.676	0	325.094		2.5.1.39	ko:K03179		Bacteria	1TQU5@1239,2486B@186801,25ZZE@186807,COG0382@1,COG0382@2	H	PFAM UbiA prenyltransferase	COG0382	COG0382:4-hydroxybenzoate polyprenyltransferase and related prenyltransferases,
SP2B23_641_1	3156.01	94.2937	195.033	0	38.9403	143.246	0	0	0	0	154.344	112.467	324.528	GO:0003674,GO:0003824,GO:0004518,GO:0004519,GO:0004521,GO:0004525,GO:0004540,GO:0006139,GO:0006396,GO:0006725,GO:0006807,GO:0008150,GO:0008152,GO:0009987,GO:0010467,GO:0016070,GO:0016787,GO:0016788,GO:0016891,GO:0016893,GO:0032296,GO:0034641,GO:0043170,GO:0044237,GO:0044238,GO:0046483,GO:0071704,GO:0090304,GO:0090305,GO:0090501,GO:0090502,GO:0140098,GO:1901360	3.1.26.3	ko:K03685		Bacteria	2NPCJ@2323,COG0571@1,COG0571@2	J	Digests double-stranded RNA. Involved in the processing of primary rRNA transcript to yield the immediate precursors to the large and small rRNAs (23S and 16S). Processes some mRNAs, and tRNAs when they are encoded in the rRNA operon. Processes pre- crRNA and tracrRNA of type II CRISPR loci if present in the organism	COG0571	COG0571:dsRNA-specific ribonuclease,
SK16B16_143_3	221.371	0	189.078	0	1585.56	540.061	0	0	0	0	0	1356.87	324.411	NA	NA	NA	NA	NA	NA	NA	NA	NA	NA:None,
SP13B5_126_4	221.371	0	189.078	0	1585.56	540.061	0	0	0	0	0	1356.87	324.411	NA	NA	NA	NA	NA	NA	NA	NA	NA	NA:None,
MISB107_1583	0	59.1709	410.868	0	158.832	0	0	0	200.853	0	0	3052.38	323.508	GO:0003674,GO:0003676,GO:0003723,GO:0003746,GO:0005488,GO:0005575,GO:0005618,GO:0005622,GO:0005623,GO:0005737,GO:0005829,GO:0005886,GO:0006412,GO:0006414,GO:0006518,GO:0006807,GO:0008135,GO:0008150,GO:0008152,GO:0009058,GO:0009059,GO:0009987,GO:0010467,GO:0016020,GO:0019538,GO:0030312,GO:0034641,GO:0034645,GO:0040007,GO:0043043,GO:0043170,GO:0043603,GO:0043604,GO:0044237,GO:0044238,GO:0044249,GO:…		ko:K02357		Bacteria	2G6MJ@200795,34CST@301297,COG0264@1,COG0264@2	J	Associates with the EF-Tu.GDP complex and induces the exchange of GDP to GTP. It remains bound to the aminoacyl-tRNA.EF- Tu.GTP complex up to the GTP hydrolysis stage on the ribosome	COG0264	COG0264:Translation elongation factor Ts,
SK9B5_20_2	845.38	0	9.43869	0	369.368	582.327	0	46.9872	0	25.1293	1960.76	38.1004	323.124	GO:0003674,GO:0003735,GO:0005198,GO:0005575,GO:0005622,GO:0005623,GO:0005737,GO:0005840,GO:0006412,GO:0006518,GO:0006807,GO:0008150,GO:0008152,GO:0009058,GO:0009059,GO:0009987,GO:0010467,GO:0019538,GO:0032991,GO:0034641,GO:0034645,GO:0040007,GO:0043043,GO:0043170,GO:0043226,GO:0043228,GO:0043229,GO:0043232,GO:0043603,GO:0043604,GO:0044237,GO:0044238,GO:0044249,GO:0044260,GO:0044267,GO:0044271,GO:…		ko:K02950		Bacteria	2NPA7@2323,COG0048@1,COG0048@2	J	Interacts with and stabilizes bases of the 16S rRNA that are involved in tRNA selection in the A site and with the mRNA backbone. Located at the interface of the 30S and 50S subunits, it traverses the body of the 30S subunit contacting proteins on the other side and probably holding the rRNA structure together. The combined cluster of proteins S8, S12 and S17 appears to hold together the shoulder…	COG0048	COG0048:Ribosomal protein S12,
SK9B5_416_2	33.6397	259.308	1340.85	100.173	356.952	1006.7	0	0	0	33.9985	70.7412	670.119	322.707	GO:0003674,GO:0005488,GO:0005515,GO:0006457,GO:0006458,GO:0006950,GO:0006986,GO:0008150,GO:0009987,GO:0010033,GO:0035966,GO:0042221,GO:0042802,GO:0043167,GO:0043169,GO:0046872,GO:0050896,GO:0051082,GO:0051084,GO:0051085,GO:0051087,GO:0061077		ko:K04078		Bacteria	2IKTH@201174,4ET07@85013,COG0234@1,COG0234@2	O	Binds to Cpn60 in the presence of Mg-ATP and suppresses the ATPase activity of the latter	COG0234	COG0234:Co-chaperonin GroES (HSP10),
SK2B41_77_73	994.564	0	9.43869	0	382.56	582.327	0	46.9872	0	31.4117	1777.76	38.1004	321.929	GO:0003674,GO:0003735,GO:0005198,GO:0005575,GO:0005622,GO:0005623,GO:0005737,GO:0005840,GO:0006412,GO:0006518,GO:0006807,GO:0008150,GO:0008152,GO:0009058,GO:0009059,GO:0009987,GO:0010467,GO:0019538,GO:0032991,GO:0034641,GO:0034645,GO:0040007,GO:0043043,GO:0043170,GO:0043226,GO:0043228,GO:0043229,GO:0043232,GO:0043603,GO:0043604,GO:0044237,GO:0044238,GO:0044249,GO:0044260,GO:0044267,GO:0044271,GO:…		ko:K02950		Bacteria	2NPA7@2323,COG0048@1,COG0048@2	J	Interacts with and stabilizes bases of the 16S rRNA that are involved in tRNA selection in the A site and with the mRNA backbone. Located at the interface of the 30S and 50S subunits, it traverses the body of the 30S subunit contacting proteins on the other side and probably holding the rRNA structure together. The combined cluster of proteins S8, S12 and S17 appears to hold together the shoulder…	COG0048	COG0048:Ribosomal protein S12,
SK19B4_37_31	0	0	647.121	0	173.929	454.982	0	0	0	0	436.613	2143.33	321.331	GO:0000028,GO:0003674,GO:0003676,GO:0003723,GO:0003729,GO:0003735,GO:0005198,GO:0005488,GO:0005575,GO:0005618,GO:0005622,GO:0005623,GO:0005737,GO:0005829,GO:0005840,GO:0005886,GO:0006412,GO:0006417,GO:0006518,GO:0006807,GO:0006996,GO:0008150,GO:0008152,GO:0009058,GO:0009059,GO:0009889,GO:0009890,GO:0009892,GO:0009987,GO:0010467,GO:0010468,GO:0010556,GO:0010558,GO:0010605,GO:0010608,GO:0010629,GO:…		ko:K02992		Bacteria	1MXC8@1224,1RN77@1236,466NR@72275,COG0049@1,COG0049@2	J	One of the primary rRNA binding proteins, it binds directly to 16S rRNA where it nucleates assembly of the head domain of the 30S subunit. Is located at the subunit interface close to the decoding center, probably blocks exit of the E-site tRNA	COG0049	COG0049:Ribosomal protein S7,
SK16B16_6_11	985.21	0	270.825	0	372.503	442.03	0	1155.61	49.3846	128.757	178.604	260.29	320.267		3.1.1.17	ko:K01053		Bacteria	1G05C@1117,3VHKB@52604,COG3386@1,COG3386@2	G	PFAM SMP-30 Gluconolaconase LRE-like region	COG3386	COG3386:Gluconolactonase,
SP13B5_142_4	985.21	0	270.825	0	372.503	442.03	0	1155.61	49.3846	128.757	178.604	260.29	320.267		3.1.1.17	ko:K01053		Bacteria	1G05C@1117,3VHKB@52604,COG3386@1,COG3386@2	G	PFAM SMP-30 Gluconolaconase LRE-like region	COG3386	COG3386:Gluconolactonase,
SR3B54_103_7	62.3863	0	0	0	165.496	0	0	0	0	0	3607.8	0	319.64	NA	NA	NA	NA	NA	NA	NA	NA	NA	NA:None,
SK19B4_32_15	397.523	0	19.8558	0	77.7024	102.085	799.938	2312.97	0	68.7226	43.9976	8.01502	319.234		4.2.3.153	ko:K09733		Archaea	23QQH@183939,2XUBQ@28890,COG1891@1,arCOG04482@2157	H	Catalyzes the formation of 4-(hydroxymethyl)-2- furancarboxaldehyde phosphate (4-HFC-P) from two molecules of glyceraldehyde-3-P (GA-3-P)	COG1891, arCOG04482	COG1891:Uncharacterized protein conserved in archaea,arCOG04482:None,
MISB107_176	12.4924	21.3992	205.498	3496.83	72.9066	18.9633	0	0	0	0	0	0	319.007		1.17.4.1	ko:K00525		Bacteria	3J0MG@40117,COG0209@1,COG0209@2	F	Catalyzes the reduction of ribonucleotides to deoxyribonucleotides. May function to provide a pool of deoxyribonucleotide precursors for DNA repair during oxygen limitation and or for immediate growth after restoration of oxygen	COG0209	COG0209:Ribonucleotide reductase alpha subunit,
SR3B54_108_1	5.47248	2770.08	238.903	0	78.3929	21.3613	23.2482	0	0	2.76543	374.014	310.272	318.709					Bacteria	2IYIN@203682,COG1529@1,COG1529@2	C	Aerobic-type carbon monoxide dehydrogenase, large subunit CoxL	COG1529	COG1529:Aerobic-type carbon monoxide dehydrogenase large subunit CoxL/CutL homologs,
SP2B23_788_3	216.255	0	476.138	0	99.4367	271.997	153.116	0	0	2495.25	60.6353	22.0918	316.243	GO:0000096,GO:0003674,GO:0003824,GO:0004177,GO:0005488,GO:0005506,GO:0005575,GO:0005623,GO:0005886,GO:0006082,GO:0006464,GO:0006508,GO:0006520,GO:0006555,GO:0006790,GO:0006807,GO:0008150,GO:0008152,GO:0008233,GO:0008235,GO:0008237,GO:0008238,GO:0009066,GO:0009987,GO:0010467,GO:0016020,GO:0016151,GO:0016485,GO:0016787,GO:0019538,GO:0019752,GO:0030145,GO:0035551,GO:0036211,GO:0043167,GO:0043169,GO:…	3.4.11.18	ko:K01265		Bacteria	2G6AV@200795,34CJJ@301297,COG0024@1,COG0024@2	J	Metallopeptidase family M24	COG0024	COG0024:Methionine aminopeptidase,
SK12B6_248_3	962.655	24.4902	318.398	28.3824	586.592	558.063	0	36.0235	41.5654	322.702	70.1517	839.796	315.735		1.21.99.5	ko:K02573,ko:K21566,ko:K21647		Bacteria	COG1600@1,COG1600@2	C	Catalyzes the conversion of epoxyqueuosine (oQ) to queuosine (Q), which is a hypermodified base found in the wobble positions of tRNA(Asp), tRNA(Asn), tRNA(His) and tRNA(Tyr)	COG1600	COG1600:Uncharacterized Fe-S protein,
SK2B41_219_12	33.6397	259.308	1340.85	100.173	356.952	919.163	0	0	0	33.9985	70.7412	670.119	315.412	GO:0003674,GO:0005488,GO:0005515,GO:0006457,GO:0006458,GO:0006950,GO:0006986,GO:0008150,GO:0009987,GO:0010033,GO:0035966,GO:0042221,GO:0042802,GO:0043167,GO:0043169,GO:0046872,GO:0050896,GO:0051082,GO:0051084,GO:0051085,GO:0051087,GO:0061077		ko:K04078		Bacteria	2IKTH@201174,4ET07@85013,COG0234@1,COG0234@2	O	Binds to Cpn60 in the presence of Mg-ATP and suppresses the ATPase activity of the latter	COG0234	COG0234:Co-chaperonin GroES (HSP10),
SR5B5_30_68	426.554	16.1178	485.773	0	555.789	799.857	226.511	11.8542	218.845	355.026	65.9561	619.985	315.189			ko:K02035		Bacteria	1MUZH@1224,2TQQH@28211,COG0747@1,COG0747@2	E	ABC-type dipeptide transport system periplasmic component	COG0747	COG0747:ABC-type dipeptide transport system periplasmic component,
SK9B34_376_2	53.1153	0	457.703	1233.71	140.902	362.828	0	10.0375	23.1634	179.834	580.822	732.518	314.553	GO:0000428,GO:0005575,GO:0005618,GO:0005622,GO:0005623,GO:0005886,GO:0008150,GO:0016020,GO:0030312,GO:0030880,GO:0032991,GO:0040007,GO:0044424,GO:0044464,GO:0061695,GO:0071944,GO:1902494,GO:1990234	2.7.7.6	ko:K03046		Bacteria	2NNPR@2323,COG0086@1,COG0086@2	K	DNA-dependent RNA polymerase catalyzes the transcription of DNA into RNA using the four ribonucleoside triphosphates as substrates	COG0086	COG0086:DNA-directed RNA polymerase "beta" subunit/160 kD subunit,
SN3B9_228_3	113.118	0	400.781	37.4274	0	457.898	1228.07	0	0	882.84	555.046	96.2977	314.29		2.1.1.315	ko:K14374,ko:K15467		Bacteria	1G4GJ@1117,1H7MT@1150,COG0500@1,COG2226@2,COG4976@1,COG4976@2	Q	Methyltransferase domain	COG0500, COG4976, COG2226	COG0500:SAM-dependent methyltransferases,COG4976:Predicted methyltransferase (contains TPR repeat),COG2226:Methylase involved in ubiquinone/menaquinone biosynthesis,
SK2B41_77_46	53.6132	68.8786	1078.67	0	455.114	401.108	0	0	0	1408.81	28.1859	267	313.448	GO:0003674,GO:0003735,GO:0005198,GO:0005575,GO:0005622,GO:0005623,GO:0005737,GO:0005829,GO:0005840,GO:0005886,GO:0006412,GO:0006518,GO:0006807,GO:0008150,GO:0008152,GO:0009058,GO:0009059,GO:0009987,GO:0010467,GO:0015935,GO:0016020,GO:0019538,GO:0022613,GO:0022626,GO:0022627,GO:0032991,GO:0034641,GO:0034645,GO:0042254,GO:0043043,GO:0043170,GO:0043226,GO:0043228,GO:0043229,GO:0043232,GO:0043603,GO:…		ko:K02952		Bacteria	1RD1G@1224,2JS7G@204441,2U73D@28211,COG0099@1,COG0099@2	J	Located at the top of the head of the 30S subunit, it contacts several helices of the 16S rRNA. In the 70S ribosome it contacts the 23S rRNA (bridge B1a) and protein L5 of the 50S subunit (bridge B1b), connecting the 2 subunits	COG0099	COG0099:Ribosomal protein S13,
SK9B5_396_7	1023.64	0	721.215	48.7717	477.924	751.188	0	0	0	316.576	180.821	238.423	313.213		1.21.99.5	ko:K02573,ko:K21566,ko:K21647		Bacteria	COG1600@1,COG1600@2	C	Catalyzes the conversion of epoxyqueuosine (oQ) to queuosine (Q), which is a hypermodified base found in the wobble positions of tRNA(Asp), tRNA(Asn), tRNA(His) and tRNA(Tyr)	COG1600	COG1600:Uncharacterized Fe-S protein,
SP13B5_177_4	135.088	0	0	0	28.6686	105.461	3443.3	0	0	0	0	41.4004	312.827	GO:0000966,GO:0001682,GO:0003674,GO:0003676,GO:0003723,GO:0003824,GO:0004518,GO:0004519,GO:0004521,GO:0004526,GO:0004540,GO:0004549,GO:0005488,GO:0005575,GO:0005622,GO:0005623,GO:0005634,GO:0005655,GO:0005730,GO:0006139,GO:0006396,GO:0006399,GO:0006725,GO:0006807,GO:0008033,GO:0008150,GO:0008152,GO:0009987,GO:0010467,GO:0016070,GO:0016787,GO:0016788,GO:0016891,GO:0016893,GO:0030677,GO:0030681,GO:…	3.1.26.5	ko:K03536,ko:K08998		Bacteria	1VA78@1239,24QK5@186801,36KHY@31979,COG0594@1,COG0594@2	J	RNaseP catalyzes the removal of the 5'-leader sequence from pre-tRNA to produce the mature 5'-terminus. It can also cleave other RNA substrates such as 4.5S RNA. The protein component plays an auxiliary but essential role in vivo by binding to the 5'-leader sequence and broadening the substrate specificity of the ribozyme	COG0594	COG0594:RNase P protein component,
SN2B23_62_7	20.4851	0	3.88818	0	222.802	6.66344	1000.79	38.7119	0	662.514	1669.28	117.713	311.904	NA	NA	NA	NA	NA	NA	NA	NA	NA	NA:None,
SR4B44_602_7	12.8511	33.0204	1009.83	0	293.182	560.153	136.486	0	0	980.609	554.007	157.539	311.473	NA	NA	NA	NA	NA	NA	NA	NA	NA	NA:None,
SP13B5_526_3	0	83.5683	61.7317	0	276.088	137.532	3108.76	0	0	41.0882	0	24.9187	311.141		1.9.3.1	ko:K02277		Bacteria	2A8HP@1,2HB16@201174,30XJU@2	S	Prokaryotic Cytochrome C oxidase subunit IV	NA	NA:None,
SR4B44_353_3	38.5533	0	490.282	0	613.637	50.163	0	0	0	789.033	831.01	915.694	310.698	GO:0005575,GO:0005622,GO:0005623,GO:0005737,GO:0005829,GO:0008150,GO:0040007,GO:0044424,GO:0044444,GO:0044464		ko:K07040		Bacteria	2G6Z5@200795,375SZ@32061,COG1399@1,COG1399@2	S	Uncharacterized ACR, COG1399	COG1399	COG1399:Predicted metal-binding possibly nucleic acid-binding protein,
SK19B4_37_94	0	0	162.007	0	389.451	144.375	0	3032.43	0	0	0	0	310.688			ko:K15876		Bacteria	27YB3@189775,2GBNG@200795,COG3303@1,COG3303@2	C	Cytochrome c7 and related cytochrome c	COG3303	COG3303:Formate-dependent nitrite reductase periplasmic cytochrome c552 subunit,
SP7B12_132_1	371.19	23.2624	61.862	0	513.955	223.814	999.981	0	0	61.7625	66.6348	1401.17	310.303			ko:K11688		Bacteria	1MUBS@1224,2VJS6@28216,COG1638@1,COG1638@2	G	TRAP-type C4-dicarboxylate transport system periplasmic component	COG1638	COG1638:TRAP-type C4-dicarboxylate transport system periplasmic component,
SP2B23_650_3	0	0	60.2014	0	0	93.7922	3123.57	0	0	7.28539	424.447	0	309.108		3.8.1.2	ko:K01560		Bacteria	1MU1H@1224,2JRRZ@204441,2TQVC@28211,COG1011@1,COG1011@2	S	Haloacid dehalogenase-like hydrolase	COG1011	COG1011:Predicted hydrolase (HAD superfamily),
SR3B54_78_1	0	0	0	0	39.1496	24.0027	3526.61	0	0	0	0	113.072	308.569					Bacteria	1IQCH@117747,4NFFC@976,COG4102@1,COG4102@2	S	Protein of unknown function (DUF1501)	COG4102	COG4102:Uncharacterized protein conserved in bacteria,
SK9B5_271_6	53.4046	0	81.0919	0	42.5009	0	3516.55	0	0	6.74679	0	0	308.358		4.2.1.6	ko:K01684		Bacteria	1MURK@1224,2W9AM@28216,3T71C@506,COG4948@1,COG4948@2	M	Mandelate racemase / muconate lactonizing enzyme, C-terminal domain	COG4948	COG4948:L-alanine-DL-glutamate epimerase and related enzymes of enolase superfamily,
SN3B9_73_3	97.1108	62.3806	439.3	96.3932	622.562	426.445	893.851	0	105.874	141.086	297.814	514.625	308.12		1.21.99.5	ko:K02573,ko:K21566,ko:K21647		Bacteria	COG1600@1,COG1600@2	C	Catalyzes the conversion of epoxyqueuosine (oQ) to queuosine (Q), which is a hypermodified base found in the wobble positions of tRNA(Asp), tRNA(Asn), tRNA(His) and tRNA(Tyr)	COG1600	COG1600:Uncharacterized Fe-S protein,
SR3B54_142_6	677.563	66.9605	507.825	0	239.655	446.451	184.515	0	0	1172.04	27.401	372.709	307.927			ko:K02358		Bacteria	27XXD@189775,2G5KI@200795,COG0050@1,COG0050@2	J	This protein promotes the GTP-dependent binding of aminoacyl-tRNA to the A-site of ribosomes during protein biosynthesis	COG0050	COG0050:GTPases - translation elongation factors,
SK16B16_147_1	306.86	3153.86	0	0	0	0	0	210.869	0	0	0	21.3734	307.746	GO:0001522,GO:0003674,GO:0003824,GO:0006139,GO:0006396,GO:0006399,GO:0006400,GO:0006725,GO:0006807,GO:0008033,GO:0008150,GO:0008152,GO:0009451,GO:0009982,GO:0009987,GO:0010467,GO:0016070,GO:0016853,GO:0016866,GO:0031119,GO:0034470,GO:0034641,GO:0034660,GO:0043170,GO:0043412,GO:0044237,GO:0044238,GO:0046483,GO:0071704,GO:0090304,GO:1901360	5.4.99.12	ko:K06173		Bacteria	1TQUY@1239,248W2@186801,25US1@186806,COG0101@1,COG0101@2	J	Formation of pseudouridine at positions 38, 39 and 40 in the anticodon stem and loop of transfer RNAs	COG0101	COG0101:Pseudouridylate synthase,
SK19B4_5_3	326.785	64.5894	515.29	0	573.477	278.01	0	23.7518	0	1143.25	726.846	38.5191	307.543	GO:0001561,GO:0003674,GO:0003824,GO:0005102,GO:0005488,GO:0005515,GO:0005575,GO:0005622,GO:0005623,GO:0005737,GO:0005777,GO:0005782,GO:0005829,GO:0006082,GO:0006605,GO:0006625,GO:0006629,GO:0006631,GO:0006810,GO:0006886,GO:0006996,GO:0007031,GO:0008104,GO:0008150,GO:0008152,GO:0009056,GO:0009062,GO:0009987,GO:0015031,GO:0015833,GO:0016042,GO:0016043,GO:0016054,GO:0016829,GO:0016830,GO:0019395,GO:…		ko:K12261		Metazoa	38EFU@33154,3BGF6@33208,3CUC0@33213,4815T@7711,494NR@7742,COG0028@1,KOG1185@2759	EH	fatty acid alpha-oxidation	COG0028	COG0028:Thiamine pyrophosphate-requiring enzymes acetolactate synthase pyruvate dehydrogenase (cytochrome) glyoxylate carboligase phosphonopyruvate decarboxylase,
SP7B12_82_7	236.095	80.885	489.946	0	634.655	174.075	1537.9	0	0	99.4222	49.6486	385.897	307.377	GO:0003674,GO:0003735,GO:0005198,GO:0005575,GO:0005622,GO:0005623,GO:0005737,GO:0005829,GO:0005840,GO:0005886,GO:0006412,GO:0006518,GO:0006807,GO:0008150,GO:0008152,GO:0009058,GO:0009059,GO:0009987,GO:0010467,GO:0015935,GO:0016020,GO:0019538,GO:0022626,GO:0022627,GO:0032991,GO:0034641,GO:0034645,GO:0040007,GO:0043043,GO:0043170,GO:0043226,GO:0043228,GO:0043229,GO:0043232,GO:0043603,GO:0043604,GO:…		ko:K02961		Bacteria	COG0186@1,COG0186@2	J	rRNA binding	COG0186	COG0186:Ribosomal protein S17,
SK16B16_252_6	32.7305	0	8.28324	3573.75	49.2015	21.2934	0	0	0	0	0	0	307.105	GO:0003674,GO:0003824,GO:0005215,GO:0005319,GO:0006810,GO:0006869,GO:0008150,GO:0010876,GO:0015399,GO:0015405,GO:0016462,GO:0016787,GO:0016817,GO:0016818,GO:0016887,GO:0017111,GO:0022804,GO:0022857,GO:0033036,GO:0034040,GO:0042623,GO:0042626,GO:0043492,GO:0051179,GO:0051234,GO:0055085,GO:0071702		ko:K02021,ko:K06147		Bacteria	1MUBM@1224,2TQMR@28211,4BA6C@82115,COG1132@1,COG1132@2	V	ABC transporter	COG1132	COG1132:ABC-type multidrug transport system ATPase and permease components,
SP13B5_111_2	32.7305	0	8.28324	3573.75	49.2015	21.2934	0	0	0	0	0	0	307.105	GO:0003674,GO:0003824,GO:0005215,GO:0005319,GO:0006810,GO:0006869,GO:0008150,GO:0010876,GO:0015399,GO:0015405,GO:0016462,GO:0016787,GO:0016817,GO:0016818,GO:0016887,GO:0017111,GO:0022804,GO:0022857,GO:0033036,GO:0034040,GO:0042623,GO:0042626,GO:0043492,GO:0051179,GO:0051234,GO:0055085,GO:0071702		ko:K02021,ko:K06147		Bacteria	1MUBM@1224,2TQMR@28211,4BA6C@82115,COG1132@1,COG1132@2	V	ABC transporter	COG1132	COG1132:ABC-type multidrug transport system ATPase and permease components,
SR4B44_602_5	53.6132	68.8786	1088.84	0	440.892	401.108	0	0	0	1408.81	28.1859	184.846	306.265	GO:0003674,GO:0003735,GO:0005198,GO:0005575,GO:0005622,GO:0005623,GO:0005737,GO:0005829,GO:0005840,GO:0005886,GO:0006412,GO:0006518,GO:0006807,GO:0008150,GO:0008152,GO:0009058,GO:0009059,GO:0009987,GO:0010467,GO:0015935,GO:0016020,GO:0019538,GO:0022613,GO:0022626,GO:0022627,GO:0032991,GO:0034641,GO:0034645,GO:0042254,GO:0043043,GO:0043170,GO:0043226,GO:0043228,GO:0043229,GO:0043232,GO:0043603,GO:…		ko:K02952		Bacteria	1RD1G@1224,2JS7G@204441,2U73D@28211,COG0099@1,COG0099@2	J	Located at the top of the head of the 30S subunit, it contacts several helices of the 16S rRNA. In the 70S ribosome it contacts the 23S rRNA (bridge B1a) and protein L5 of the 50S subunit (bridge B1b), connecting the 2 subunits	COG0099	COG0099:Ribosomal protein S13,
SP2B23_646_2	2464.05	0	489.545	68.575	268.792	119.853	0	0	0	0	48.4268	211.726	305.914	NA	NA	NA	NA	NA	NA	NA	NA	NA	NA:None,
SK16B16_100_3	162.106	0	0	0	0	52.7304	3443.3	0	0	0	0	0	304.845	GO:0000966,GO:0001682,GO:0003674,GO:0003676,GO:0003723,GO:0003824,GO:0004518,GO:0004519,GO:0004521,GO:0004526,GO:0004540,GO:0004549,GO:0005488,GO:0005575,GO:0005622,GO:0005623,GO:0005634,GO:0005655,GO:0005730,GO:0006139,GO:0006396,GO:0006399,GO:0006725,GO:0006807,GO:0008033,GO:0008150,GO:0008152,GO:0009987,GO:0010467,GO:0016070,GO:0016787,GO:0016788,GO:0016891,GO:0016893,GO:0030677,GO:0030681,GO:…	3.1.26.5	ko:K03536,ko:K08998		Bacteria	1VA78@1239,24QK5@186801,36KHY@31979,COG0594@1,COG0594@2	J	RNaseP catalyzes the removal of the 5'-leader sequence from pre-tRNA to produce the mature 5'-terminus. It can also cleave other RNA substrates such as 4.5S RNA. The protein component plays an auxiliary but essential role in vivo by binding to the 5'-leader sequence and broadening the substrate specificity of the ribozyme	COG0594	COG0594:RNase P protein component,
SK7B13_156_1	231.32	0	34.149	0	150	317.699	81.8913	24.2855	672.519	425.363	108.099	1595.08	303.367		2.8.3.15	ko:K07544		Bacteria	1TP54@1239,24AFB@186801,COG1804@1,COG1804@2	C	CoA-transferase family III	COG1804	COG1804:Predicted acyl-CoA transferases/carnitine dehydratase,
SP7B12_28_4	0	0	8.28324	3557.51	49.2015	21.2934	0	0	0	0	0	0	303.024	GO:0003674,GO:0003824,GO:0005215,GO:0005319,GO:0006810,GO:0006869,GO:0008150,GO:0010876,GO:0015399,GO:0015405,GO:0016462,GO:0016787,GO:0016817,GO:0016818,GO:0016887,GO:0017111,GO:0022804,GO:0022857,GO:0033036,GO:0034040,GO:0042623,GO:0042626,GO:0043492,GO:0051179,GO:0051234,GO:0055085,GO:0071702		ko:K02021,ko:K06147		Bacteria	1MUBM@1224,2TQMR@28211,4BA6C@82115,COG1132@1,COG1132@2	V	ABC transporter	COG1132	COG1132:ABC-type multidrug transport system ATPase and permease components,
SP2B23_519_2	0	0	8.28324	3557.51	52.0957	17.7445	0	0	0	0	0	0	302.969	GO:0003674,GO:0003824,GO:0005215,GO:0005319,GO:0006810,GO:0006869,GO:0008150,GO:0010876,GO:0015399,GO:0015405,GO:0016462,GO:0016787,GO:0016817,GO:0016818,GO:0016887,GO:0017111,GO:0022804,GO:0022857,GO:0033036,GO:0034040,GO:0042623,GO:0042626,GO:0043492,GO:0051179,GO:0051234,GO:0055085,GO:0071702		ko:K02021,ko:K06147		Bacteria	1MUBM@1224,2TQMR@28211,4BA6C@82115,COG1132@1,COG1132@2	V	ABC transporter	COG1132	COG1132:ABC-type multidrug transport system ATPase and permease components,
SP2B23_563_3	0	0	12.8964	0	90.1216	88.4061	0	64.2004	0	68.6703	3268.45	26.029	301.565		1.2.5.3	ko:K03520		Bacteria	1TP7U@1239,27ARQ@186823,4HE2A@91061,COG1529@1,COG1529@2	C	Aldehyde oxidase and xanthine dehydrogenase, a/b hammerhead domain	COG1529	COG1529:Aerobic-type carbon monoxide dehydrogenase large subunit CoxL/CutL homologs,
SR4B44_603_10	260.407	0	40.7044	0	178.795	378.686	97.6115	28.9475	668.015	479.925	128.85	1349.67	300.968		2.8.3.15	ko:K07544		Bacteria	1TP54@1239,24AFB@186801,COG1804@1,COG1804@2	C	CoA-transferase family III	COG1804	COG1804:Predicted acyl-CoA transferases/carnitine dehydratase,
SR3B54_192_5	228.75	0	0	0	30.3409	0	121.472	3134.05	0	0	90.195	0	300.4	NA	NA	NA	NA	NA	NA	NA	NA	NA	NA:None,
SP13B5_173_6	789.491	0	242.065	0	483.307	434.598	0	573.826	0	23.0167	1053.61	0	299.992	NA	NA	NA	NA	NA	NA	NA	NA	NA	NA:None,
SK19B4_33_50	447.554	0	24.2709	31.7319	0	152.514	2693.51	0	0	0	168.065	81.6437	299.941			ko:K02033		Bacteria	1MU8Z@1224,1RNJ1@1236,1WW7F@135613,COG0601@1,COG0601@2	EP	PFAM Binding-protein-dependent transport	COG0601	COG0601:ABC-type dipeptide/oligopeptide/nickel transport systems permease components,
SK2B41_171_24	633.699	79.4276	64.5402	0	49.2015	0	0	1518.83	0	124.967	211.268	911.835	299.481		3.5.5.8,4.2.1.84	ko:K01721,ko:K20762,ko:K20807		Bacteria	2BZ0R@1,2GU1J@201174,2Z7U0@2	S	PFAM Nitrile hydratase alpha	NA	NA:None,
MISB43_1403	261.528	0	0	0	83.2526	340.283	799.938	1383.83	0	0	714.96	8.01502	299.317		4.2.3.153	ko:K09733		Archaea	23QQH@183939,2XUBQ@28890,COG1891@1,arCOG04482@2157	H	Catalyzes the formation of 4-(hydroxymethyl)-2- furancarboxaldehyde phosphate (4-HFC-P) from two molecules of glyceraldehyde-3-P (GA-3-P)	COG1891, arCOG04482	COG1891:Uncharacterized protein conserved in archaea,arCOG04482:None,
SR4B44_567_1	211.93	2878.31	7.662	0	0	39.3927	364.416	19.0713	0	0	0	54.125	297.909		1.12.1.2	ko:K00436		Bacteria	2G5P3@200795,34CWR@301297,COG0075@1,COG0075@2	H	Aminotransferase class-V	COG0075	COG0075:Serine-pyruvate aminotransferase/archaeal aspartate aminotransferase,
MISB107_356	0	0	0	59.9277	0	0	85.4936	3422.76	0	0	0	0	297.349		1.2.1.12	ko:K00134		Bacteria	1TNYU@1239,247IZ@186801,42F8D@68295,COG0057@1,COG0057@2	C	TIGRFAM Glyceraldehyde-3-phosphate dehydrogenase, type I	COG0057	COG0057:Glyceraldehyde-3-phosphate dehydrogenase/erythrose-4-phosphate dehydrogenase,
SK9B34_498_2	0	0	522.675	0	173.929	383.891	0	0	0	0	390.654	2093.09	297.02	GO:0000028,GO:0003674,GO:0003676,GO:0003723,GO:0003729,GO:0003735,GO:0005198,GO:0005488,GO:0005575,GO:0005618,GO:0005622,GO:0005623,GO:0005737,GO:0005829,GO:0005840,GO:0005886,GO:0006412,GO:0006417,GO:0006518,GO:0006807,GO:0006996,GO:0008150,GO:0008152,GO:0009058,GO:0009059,GO:0009889,GO:0009890,GO:0009892,GO:0009987,GO:0010467,GO:0010468,GO:0010556,GO:0010558,GO:0010605,GO:0010608,GO:0010629,GO:…		ko:K02992		Bacteria	1KJDX@119065,1MXC8@1224,2VQ63@28216,COG0049@1,COG0049@2	J	One of the primary rRNA binding proteins, it binds directly to 16S rRNA where it nucleates assembly of the head domain of the 30S subunit. Is located at the subunit interface close to the decoding center, probably blocks exit of the E-site tRNA	COG0049	COG0049:Ribosomal protein S7,
MISB43_1412	221.371	0	0	0	417.596	568.064	104.492	0	0	0	762.94	1488.78	296.937	GO:0000028,GO:0002181,GO:0003674,GO:0003735,GO:0005198,GO:0005575,GO:0005618,GO:0005622,GO:0005623,GO:0005737,GO:0005829,GO:0005840,GO:0005886,GO:0006412,GO:0006518,GO:0006807,GO:0006996,GO:0008150,GO:0008152,GO:0009058,GO:0009059,GO:0009987,GO:0010467,GO:0015935,GO:0016020,GO:0016043,GO:0019538,GO:0022607,GO:0022613,GO:0022618,GO:0022626,GO:0022627,GO:0030312,GO:0032991,GO:0034622,GO:0034641,GO:…		ko:K02982		Bacteria	2G691@200795,34CS1@301297,COG0092@1,COG0092@2	J	Binds the lower part of the 30S subunit head. Binds mRNA in the 70S ribosome, positioning it for translation	COG0092	COG0092:Ribosomal protein S3,
SK2B41_60_2	982.696	0	627.954	48.7717	473.579	687.257	0	0	0	351.751	172.21	213.326	296.462		1.21.99.5	ko:K02573,ko:K21566,ko:K21647		Bacteria	COG1600@1,COG1600@2	C	Catalyzes the conversion of epoxyqueuosine (oQ) to queuosine (Q), which is a hypermodified base found in the wobble positions of tRNA(Asp), tRNA(Asn), tRNA(His) and tRNA(Tyr)	COG1600	COG1600:Uncharacterized Fe-S protein,
SR5B18_30_7	0	0	0	0	4.24349	0	0	3521.74	0	8.08356	16.8196	0	295.907					Bacteria	1MUMS@1224,2WK91@28221,42QFG@68525,COG1032@1,COG1032@2	C	SMART Elongator protein 3 MiaB NifB	COG1032	COG1032:Fe-S oxidoreductase,
SK9B5_388_1	194.222	0	73.7286	192.786	480.875	1853.19	0	0	0	81.7889	612.645	49.6024	294.903	NA	NA	NA	NA	NA	NA	NA	NA	NA	NA:None,
SK9B5_362_1	27.8963	35.8393	820.706	0	355.211	444.636	118.509	0	0	983.262	571.968	170.987	294.085	NA	NA	NA	NA	NA	NA	NA	NA	NA	NA:None,
SK19B4_37_46	17.5064	0	232.596	0	213.625	717.51	0	0	76.3446	579.449	36.8143	1636.37	292.518	GO:0000027,GO:0003674,GO:0003676,GO:0003723,GO:0003735,GO:0005198,GO:0005488,GO:0005575,GO:0005622,GO:0005623,GO:0005737,GO:0005829,GO:0005840,GO:0005886,GO:0006412,GO:0006518,GO:0006807,GO:0006996,GO:0008097,GO:0008150,GO:0008152,GO:0009058,GO:0009059,GO:0009987,GO:0010467,GO:0015934,GO:0016020,GO:0016043,GO:0019538,GO:0019843,GO:0022607,GO:0022613,GO:0022618,GO:0022625,GO:0022626,GO:0032991,GO:…		ko:K02931		Bacteria	2G6C6@200795,375FS@32061,COG0094@1,COG0094@2	J	This is 1 of the proteins that binds and probably mediates the attachment of the 5S RNA into the large ribosomal subunit, where it forms part of the central protuberance. In the 70S ribosome it contacts protein S13 of the 30S subunit (bridge B1b), connecting the 2 subunits	COG0094	COG0094:Ribosomal protein L5,
SR3B54_70_2	278.012	37.5968	186.077	0	283.355	433.124	31.0803	0	0	881.75	576.94	801.57	292.459					Bacteria	COG5267@1,COG5267@2	S	Protein of unknown function (DUF1800)	COG5267	COG5267:Uncharacterized protein conserved in bacteria,
SP2B23_614_2	0	0	0	0	66.44	5.43127	0	0	3422.32	2.1094	0	12.7928	292.424					Bacteria	1NAYM@1224,2TRU0@28211,4BF2C@82115,COG2030@1,COG2030@2	I	N-terminal half of MaoC dehydratase	COG2030	COG2030:Acyl dehydratase,
SP7B12_44_8	0	0	0	0	66.44	5.43127	0	0	3422.32	0	0	12.7928	292.249					Bacteria	1NAYM@1224,2TRU0@28211,4BF2C@82115,COG2030@1,COG2030@2	I	N-terminal half of MaoC dehydratase	COG2030	COG2030:Acyl dehydratase,
SP2B23_234_3	183.591	0	60.0802	1357.33	214.962	82.371	524.437	0	55.216	132.764	559.142	329.828	291.643	GO:0003674,GO:0005488,GO:0005515,GO:0005575,GO:0005622,GO:0005623,GO:0005737,GO:0005829,GO:0006457,GO:0006458,GO:0008150,GO:0009987,GO:0016465,GO:0032991,GO:0044183,GO:0044424,GO:0044444,GO:0044445,GO:0044464,GO:0051082,GO:0061077,GO:0101031,GO:1990220		ko:K04077		Bacteria	1TP1T@1239,248BG@186801,42EQM@68295,COG0459@1,COG0459@2	O	Prevents misfolding and promotes the refolding and proper assembly of unfolded polypeptides generated under stress conditions	COG0459	COG0459:Chaperonin GroEL (HSP60 family),
MISB158_421	23.3418	3178.72	248.103	0	0	15.1854	0	0	0	29.4885	0	0	291.237			ko:K03089		Bacteria	1J4RB@118884,1MVWR@1224,1RMFR@1236,COG0568@1,COG0568@2	K	Sigma factors are initiation factors that promote the attachment of RNA polymerase to specific initiation sites and are then released. This sigma factor is involved in regulation of expression of heat shock genes	COG0568	COG0568:DNA-directed RNA polymerase sigma subunit (sigma70/sigma32),
SK9B34_550_4	425.581	68.3446	393.791	198.017	14.1121	337.434	1497.21	0	0	0	279.674	275.12	290.774		2.4.99.18,3.5.1.56	ko:K03418,ko:K07151	GT66	Archaea	COG1470@1,arCOG02087@2157,arCOG03511@1,arCOG03511@2157,arCOG07813@1,arCOG07813@2157	S	Domain of unknown function (DUF2341)	COG1470, arCOG03511, arCOG02087, arCOG07813	COG1470:Predicted membrane protein,arCOG03511:None,arCOG02087:None,arCOG07813:None,
SP2B23_522_1	1082.16	406.914	1292.52	0	280.07	188.883	0	0	0	0	0	222.448	289.416					Bacteria	1RB8W@1224,2TUPM@28211,43MJ6@69277,COG4101@1,COG4101@2	G	Cupin	COG4101	COG4101:Predicted mannose-6-phosphate isomerase,
SR4B44_150_3	1355.76	129.021	133.431	0	426.253	435.562	0	0	218.979	329.868	439.976	0	289.071					Bacteria	29J25@1,2IDE0@201174,305ZK@2	S	NIPSNAP	NA	NA:None,
SR4B44_324_1	49.9091	0	75.7841	0	39.7191	0	3286.37	0	0	6.30518	0	0	288.174		4.2.1.6	ko:K01684		Bacteria	1MURK@1224,2W9AM@28216,3T71C@506,COG4948@1,COG4948@2	M	Mandelate racemase / muconate lactonizing enzyme, C-terminal domain	COG4948	COG4948:L-alanine-DL-glutamate epimerase and related enzymes of enolase superfamily,
SK9B34_374_4	167.378	0	74.1282	0	14.8005	272.226	59.2547	1792.39	364.964	0	645.298	64.1202	287.88	NA	NA	NA	NA	NA	NA	NA	NA	NA	NA:None,
SR4B44_598_1	33.6397	259.308	1340.85	100.173	339.105	919.163	0	0	0	25.4989	70.7412	360.833	287.443	GO:0003674,GO:0005488,GO:0005515,GO:0006457,GO:0006458,GO:0006950,GO:0006986,GO:0008150,GO:0009987,GO:0010033,GO:0035966,GO:0042221,GO:0042802,GO:0043167,GO:0043169,GO:0046872,GO:0050896,GO:0051082,GO:0051084,GO:0051085,GO:0051087,GO:0061077		ko:K04078		Bacteria	2IKTH@201174,4ET07@85013,COG0234@1,COG0234@2	O	Binds to Cpn60 in the presence of Mg-ATP and suppresses the ATPase activity of the latter	COG0234	COG0234:Co-chaperonin GroES (HSP10),
SP2B23_170_2	1557.26	271.276	691.348	0	0	188.883	0	0	115.104	20.0068	555.046	40.445	286.614	NA	NA	NA	NA	NA	NA	NA	NA	NA	NA:None,
SR3B54_111_2	535.372	187.584	157.044	0	335.687	237.474	0	597.837	0	0	1330.54	55.9346	286.456	GO:0000725,GO:0003674,GO:0003676,GO:0003677,GO:0003697,GO:0005488,GO:0005515,GO:0005575,GO:0005622,GO:0005623,GO:0005737,GO:0005829,GO:0006139,GO:0006259,GO:0006260,GO:0006281,GO:0006298,GO:0006310,GO:0006725,GO:0006807,GO:0006950,GO:0006974,GO:0007154,GO:0008047,GO:0008150,GO:0008152,GO:0009058,GO:0009059,GO:0009432,GO:0009605,GO:0009987,GO:0009991,GO:0030234,GO:0031668,GO:0033554,GO:0034641,GO:…		ko:K03111		Bacteria	1RCWT@1224,2WNAN@28221,42TV9@68525,43SIE@69541,COG0629@1,COG0629@2	L	Plays an important role in DNA replication, recombination and repair. Binds to ssDNA and to an array of partner proteins to recruit them to their sites of action during DNA metabolism	COG0629	COG0629:Single-stranded DNA-binding protein,
SK9B5_78_2	1305.55	129.021	120.723	0	426.253	315.782	0	0	218.979	329.868	580.768	0	285.579					Bacteria	29J25@1,2IDE0@201174,305ZK@2	S	NIPSNAP	NA	NA:None,
SK16B16_57_4	0	0	0	0	53.152	5.43127	0	0	3349.5	0	0	12.7928	285.073					Bacteria	1NAYM@1224,2TRU0@28211,4BF2C@82115,COG2030@1,COG2030@2	I	N-terminal half of MaoC dehydratase	COG2030	COG2030:Acyl dehydratase,
SP7B12_174_2	1044.77	0	175.342	0	151.705	135.938	0	581.919	95.9201	572.417	242.833	412.876	284.477			ko:K02033		Bacteria	2G6BV@200795,COG0601@1,COG0601@2	P	PFAM binding-protein-dependent transport systems inner membrane component	COG0601	COG0601:ABC-type dipeptide/oligopeptide/nickel transport systems permease components,
SR3B54_163_4	1033.77	0	175.342	0	151.705	135.938	0	581.919	95.9201	572.417	242.833	421.302	284.262			ko:K02033		Bacteria	2G6BV@200795,COG0601@1,COG0601@2	P	PFAM binding-protein-dependent transport systems inner membrane component	COG0601	COG0601:ABC-type dipeptide/oligopeptide/nickel transport systems permease components,
SK7B13_542_2	0	0	48.2422	0	44.9496	0	0	0	0	192.658	3117.85	0	283.642	NA	NA	NA	NA	NA	NA	NA	NA	NA	NA:None,
SK9B5_152_6	0	0	48.2422	0	44.9496	0	0	0	0	192.658	3117.85	0	283.642	NA	NA	NA	NA	NA	NA	NA	NA	NA	NA:None,
SK9B34_446_1	0	0	0	0	28.4446	0	0	0	0	13.5463	0	3347.77	282.48	NA	NA	NA	NA	NA	NA	NA	NA	NA	NA:None,
SP13B5_48_7	0	0	36.7949	0	20.5701	37.8348	3294.16	0	0	0	0	0	282.447		3.5.99.10	ko:K09022		Bacteria	COG0251@1,COG0251@2	J	oxidation-reduction process	COG0251	COG0251:Putative translation initiation inhibitor yjgF family,
SK2B41_83_5	216.385	0	277.719	0	251.475	549.684	0	0	89.8711	91.1221	1224.27	686.837	282.28			ko:K02032,ko:K10823		Bacteria	1V36J@1239,24C3R@186801,3WAI0@53433,COG4608@1,COG4608@2	P	TIGRFAM oligopeptide dipeptide ABC transporter, ATP-binding protein, C-terminal domain	COG4608	COG4608:ABC-type oligopeptide transport system ATPase component,
SK2B41_137_9	0	0	0	0	237.451	291.163	0	0	0	28.2705	2823.5	0	281.698	NA	NA	NA	NA	NA	NA	NA	NA	NA	NA:None,
SK9B34_63_6	1111.07	0	62.0257	194.622	416.104	595.268	138.825	0	0	8.25678	652.84	200.299	281.609			ko:K08738		Bacteria	1N1U2@1224,COG3258@1,COG3258@2	C	Cytochrome c	COG3258	COG3258:Cytochrome c,
MISB227_318	0	113.032	1052.05	0	536.801	715.466	0	83.1312	0	0	878.823	0	281.609	NA	NA	NA	NA	NA	NA	NA	NA	NA	NA:None,
SP13B5_53_5	0	0	309.077	0	632.532	737.779	0	0	0	0	1253.56	445.581	281.544	GO:0003674,GO:0003735,GO:0005198,GO:0005575,GO:0005622,GO:0005623,GO:0005737,GO:0005840,GO:0006412,GO:0006518,GO:0006807,GO:0008150,GO:0008152,GO:0009058,GO:0009059,GO:0009987,GO:0010467,GO:0019538,GO:0032991,GO:0034641,GO:0034645,GO:0040007,GO:0043043,GO:0043170,GO:0043226,GO:0043228,GO:0043229,GO:0043232,GO:0043603,GO:0043604,GO:0044237,GO:0044238,GO:0044249,GO:0044260,GO:0044267,GO:0044271,GO:…		ko:K02950		Bacteria	1RCWY@1224,2MBJ6@213115,2WND8@28221,42RDQ@68525,COG0048@1,COG0048@2	J	Interacts with and stabilizes bases of the 16S rRNA that are involved in tRNA selection in the A site and with the mRNA backbone. Located at the interface of the 30S and 50S subunits, it traverses the body of the 30S subunit contacting proteins on the other side and probably holding the rRNA structure together. The combined cluster of proteins S8, S12 and S17 appears to hold together the shoulder…	COG0048	COG0048:Ribosomal protein S12,
SK19B4_26_12	0	0	44.1539	0	0	227.009	0	3004	84.5398	4.89809	0	0	280.383	NA	NA	NA	NA	NA	NA	NA	NA	NA	NA:None,
SP2B23_46_1	243.159	0	0	0	28.6686	35.1536	3041.59	0	0	0	0	0	279.047	GO:0000966,GO:0001682,GO:0003674,GO:0003676,GO:0003723,GO:0003824,GO:0004518,GO:0004519,GO:0004521,GO:0004526,GO:0004540,GO:0004549,GO:0005488,GO:0005575,GO:0005622,GO:0005623,GO:0005634,GO:0005655,GO:0005730,GO:0006139,GO:0006396,GO:0006399,GO:0006725,GO:0006807,GO:0008033,GO:0008150,GO:0008152,GO:0009987,GO:0010467,GO:0016070,GO:0016787,GO:0016788,GO:0016891,GO:0016893,GO:0030677,GO:0030681,GO:…	3.1.26.5	ko:K03536,ko:K08998		Bacteria	1VA78@1239,24QK5@186801,36KHY@31979,COG0594@1,COG0594@2	J	RNaseP catalyzes the removal of the 5'-leader sequence from pre-tRNA to produce the mature 5'-terminus. It can also cleave other RNA substrates such as 4.5S RNA. The protein component plays an auxiliary but essential role in vivo by binding to the 5'-leader sequence and broadening the substrate specificity of the ribozyme	COG0594	COG0594:RNase P protein component,
SK19B4_33_49	228.411	78.2526	221.586	0	455.114	475.51	43.1262	76.7365	0	280.865	811.221	672.787	278.634			ko:K02035		Bacteria	1MUZH@1224,2TT1G@28211,3JQQ7@41294,COG0747@1,COG0747@2	E	Bacterial extracellular solute-binding proteins, family 5 Middle	COG0747	COG0747:ABC-type dipeptide transport system periplasmic component,
SR3B54_14_3	180.093	48.7097	708.84	0	367.109	246.658	281.869	734.402	0	21.5543	49.8315	697.174	278.02		2.3.2.27	ko:K11997,ko:K12026,ko:K12035		Metazoa	38EA3@33154,3BFJH@33208,3CRTV@33213,47YXB@7711,KOG2177@1,KOG2177@2759	O	zinc ion binding	NA	NA:None,
SP13B5_516_2	212.62	37.6772	219.873	545.816	451.224	553.294	934.401	0	0	113.001	92.5077	174.138	277.879			ko:K11688		Bacteria	1MUBS@1224,2TUKV@28211,COG1638@1,COG1638@2	G	COG1638 TRAP-type C4-dicarboxylate transport system, periplasmic component	COG1638	COG1638:TRAP-type C4-dicarboxylate transport system periplasmic component,
SK7B13_173_3	1138.17	129.021	120.723	0	426.253	370.227	0	0	218.979	329.868	580.768	0	276.167					Bacteria	29J25@1,2IDE0@201174,305ZK@2	S	NIPSNAP	NA	NA:None,
SR5B5_2_2	1689.23	271.276	641.25	0	0	85.8559	0	0	115.104	20.0068	444.037	40.445	275.6	NA	NA	NA	NA	NA	NA	NA	NA	NA	NA:None,
SK9B34_417_3	0	0	5.15857	0	43.2584	269.639	43.297	64.2004	2785.29	0	28.5766	62.4695	275.158	GO:0003674,GO:0003824,GO:0005215,GO:0005575,GO:0005618,GO:0005622,GO:0005623,GO:0005886,GO:0006139,GO:0006163,GO:0006164,GO:0006725,GO:0006753,GO:0006754,GO:0006793,GO:0006796,GO:0006807,GO:0006810,GO:0006811,GO:0006812,GO:0008150,GO:0008152,GO:0008324,GO:0009058,GO:0009117,GO:0009123,GO:0009124,GO:0009126,GO:0009127,GO:0009141,GO:0009142,GO:0009144,GO:0009145,GO:0009150,GO:0009152,GO:0009156,GO:…	3.6.3.14	ko:K02111		Bacteria	2G5YQ@200795,34D4K@301297,COG0056@1,COG0056@2	F	Produces ATP from ADP in the presence of a proton gradient across the membrane. The alpha chain is a regulatory subunit	COG0056	COG0056:F0F1-type ATP synthase alpha subunit,
SP2B23_35_5	55.3427	0	84.0348	0	2128.76	378.043	0	156.877	0	496.406	0	0	274.955					Bacteria	2IFSF@201174,COG1917@1,COG1917@2	IQ	conserved protein, contains double-stranded beta-helix domain	COG1917	COG1917:Uncharacterized conserved protein contains double-stranded beta-helix domain,
SK2B41_27_5	1305.55	129.021	120.723	0	426.253	315.782	0	0	218.979	329.868	439.976	0	273.846					Bacteria	29J25@1,2IDE0@201174,305ZK@2	S	NIPSNAP	NA	NA:None,
MISB43_1237	677.599	0	10.9457	515.177	382.449	459.582	0	0	0	18.2135	60.6353	1159.82	273.702	GO:0000027,GO:0000470,GO:0003674,GO:0003676,GO:0003723,GO:0003735,GO:0005198,GO:0005488,GO:0005575,GO:0005618,GO:0005622,GO:0005623,GO:0005737,GO:0005829,GO:0005840,GO:0005886,GO:0006139,GO:0006364,GO:0006396,GO:0006412,GO:0006417,GO:0006446,GO:0006518,GO:0006725,GO:0006807,GO:0006996,GO:0008150,GO:0008152,GO:0009058,GO:0009059,GO:0009889,GO:0009890,GO:0009892,GO:0009987,GO:0010467,GO:0010468,GO:…		ko:K02863		Bacteria	2NNK6@2323,COG0081@1,COG0081@2	J	Binds directly to 23S rRNA. The L1 stalk is quite mobile in the ribosome, and is involved in E site tRNA release	COG0081	COG0081:Ribosomal protein L1,
SR3B54_77_20	506.972	75.5157	602.459	0	510.664	305.919	31.2134	0	0	451.117	594.862	202.658	273.448					Bacteria	COG5267@1,COG5267@2	S	Protein of unknown function (DUF1800)	COG5267	COG5267:Uncharacterized protein conserved in bacteria,
SR3B54_194_4	2658.44	79.4276	164.284	0	32.801	120.662	0	0	0	0	130.011	94.7361	273.364	GO:0003674,GO:0003824,GO:0004518,GO:0004519,GO:0004521,GO:0004525,GO:0004540,GO:0006139,GO:0006396,GO:0006725,GO:0006807,GO:0008150,GO:0008152,GO:0009987,GO:0010467,GO:0016070,GO:0016787,GO:0016788,GO:0016891,GO:0016893,GO:0032296,GO:0034641,GO:0043170,GO:0044237,GO:0044238,GO:0046483,GO:0071704,GO:0090304,GO:0090305,GO:0090501,GO:0090502,GO:0140098,GO:1901360	3.1.26.3	ko:K03685		Bacteria	2G6PD@200795,375KY@32061,COG0571@1,COG0571@2	J	Digests double-stranded RNA. Involved in the processing of primary rRNA transcript to yield the immediate precursors to the large and small rRNAs (23S and 16S). Processes some mRNAs, and tRNAs when they are encoded in the rRNA operon. Processes pre- crRNA and tracrRNA of type II CRISPR loci if present in the organism	COG0571	COG0571:dsRNA-specific ribonuclease,
SK7B13_29_1	0	0	0	0	0	152.733	230.158	0	0	2892.92	0	0	272.984	GO:0003674,GO:0003824,GO:0003996,GO:0004321,GO:0006082,GO:0006139,GO:0006163,GO:0006629,GO:0006631,GO:0006633,GO:0006637,GO:0006725,GO:0006732,GO:0006753,GO:0006790,GO:0006793,GO:0006796,GO:0006807,GO:0008150,GO:0008152,GO:0008610,GO:0009058,GO:0009117,GO:0009150,GO:0009259,GO:0009987,GO:0015645,GO:0016053,GO:0016405,GO:0016408,GO:0016740,GO:0016746,GO:0016747,GO:0016874,GO:0016877,GO:0016878,GO:…	6.2.1.1,6.2.1.2	ko:K01895,ko:K01896		Bacteria	1TQTI@1239,25AZ5@186801,COG0365@1,COG0365@2	I	PFAM AMP-dependent synthetase and ligase	COG0365	COG0365:Acyl-coenzyme A synthetases/AMP-(fatty) acid ligases,
MISB43_1424	0	0	0	0	155.697	220.288	0	0	2756.44	0	142.413	0	272.903	GO:0003674,GO:0003735,GO:0005198,GO:0005575,GO:0005622,GO:0005623,GO:0005737,GO:0005829,GO:0005840,GO:0005886,GO:0006412,GO:0006518,GO:0006807,GO:0008150,GO:0008152,GO:0009058,GO:0009059,GO:0009987,GO:0010467,GO:0015934,GO:0016020,GO:0019538,GO:0022625,GO:0022626,GO:0032991,GO:0034641,GO:0034645,GO:0043043,GO:0043170,GO:0043226,GO:0043228,GO:0043229,GO:0043232,GO:0043603,GO:0043604,GO:0044237,GO:…		ko:K02876		Bacteria	1V3KE@1239,24HAJ@186801,42G84@68295,COG0200@1,COG0200@2	J	Binds to the 23S rRNA	COG0200	COG0200:Ribosomal protein L15,
SP7B12_265_1	680.499	49.254	40.0222	0	325.445	318.003	40.7169	36.2248	0	293.023	1340.33	132.181	271.308					Bacteria	COG5267@1,COG5267@2	S	Protein of unknown function (DUF1800)	COG5267	COG5267:Uncharacterized protein conserved in bacteria,
SK9B5_436_17	343.125	113.761	464.292	0	176.173	82.8094	0	20.9169	48.2695	511.787	1146.35	343.457	270.912			ko:K02035		Bacteria	1MUPE@1224,2TS4U@28211,4BB37@82115,COG0747@1,COG0747@2	E	Bacterial extracellular solute-binding proteins, family 5 Middle	COG0747	COG0747:ABC-type dipeptide transport system periplasmic component,
SR4B44_364_3	786.157	0	478.738	48.7717	477.924	719.222	0	0	0	320.714	172.21	244.697	270.703		1.21.99.5	ko:K02573,ko:K21566,ko:K21647		Bacteria	COG1600@1,COG1600@2	C	Catalyzes the conversion of epoxyqueuosine (oQ) to queuosine (Q), which is a hypermodified base found in the wobble positions of tRNA(Asp), tRNA(Asn), tRNA(His) and tRNA(Tyr)	COG1600	COG1600:Uncharacterized Fe-S protein,
SK16B16_154_5	55.3427	0	84.0348	0	2084.72	378.043	0	156.877	0	489.414	0	0	270.702					Bacteria	2IFSF@201174,COG1917@1,COG1917@2	IQ	conserved protein, contains double-stranded beta-helix domain	COG1917	COG1917:Uncharacterized conserved protein contains double-stranded beta-helix domain,
SP13B5_392_1	55.3427	0	84.0348	0	2084.72	378.043	0	156.877	0	489.414	0	0	270.702					Bacteria	2IFSF@201174,COG1917@1,COG1917@2	IQ	conserved protein, contains double-stranded beta-helix domain	COG1917	COG1917:Uncharacterized conserved protein contains double-stranded beta-helix domain,
SP7B12_58_5	499.625	75.5157	563.411	0	502.867	296.359	31.2134	0	0	475.251	602.588	197.029	270.322					Bacteria	COG5267@1,COG5267@2	S	Protein of unknown function (DUF1800)	COG5267	COG5267:Uncharacterized protein conserved in bacteria,
SR3B54_69_3	184.476	0	588.244	0	117.449	384.044	0	0	0	18.6443	1862.09	84.8041	269.979	GO:0000027,GO:0001558,GO:0003674,GO:0003735,GO:0005198,GO:0005488,GO:0005575,GO:0005618,GO:0005622,GO:0005623,GO:0005737,GO:0005829,GO:0005840,GO:0005886,GO:0006412,GO:0006518,GO:0006807,GO:0006996,GO:0008150,GO:0008152,GO:0009058,GO:0009059,GO:0009987,GO:0010467,GO:0015934,GO:0016020,GO:0016043,GO:0019538,GO:0022607,GO:0022613,GO:0022618,GO:0022625,GO:0022626,GO:0030312,GO:0032991,GO:0034622,GO:…		ko:K02899		Bacteria	1G7RW@1117,1HNYF@1161,COG0211@1,COG0211@2	J	Belongs to the bacterial ribosomal protein bL27 family	COG0211	COG0211:Ribosomal protein L27,
SN3B9_329_1	17.9646	2273.35	214.817	13.3739	109.609	20.4526	19.0794	0	0	5.67383	306.946	254.634	269.659					Bacteria	2IYIN@203682,COG1529@1,COG1529@2	C	Aerobic-type carbon monoxide dehydrogenase, large subunit CoxL	COG1529	COG1529:Aerobic-type carbon monoxide dehydrogenase large subunit CoxL/CutL homologs,
MISB43_1416	27.8963	430.071	0	83.0706	384.812	653.342	59.2547	632.608	243.31	0	29.3317	683.948	268.97	GO:0003674,GO:0003676,GO:0003723,GO:0003735,GO:0005198,GO:0005488,GO:0005575,GO:0005622,GO:0005623,GO:0005737,GO:0005829,GO:0005840,GO:0005886,GO:0006412,GO:0006518,GO:0006807,GO:0008150,GO:0008152,GO:0009058,GO:0009059,GO:0009987,GO:0010467,GO:0015934,GO:0016020,GO:0019538,GO:0019843,GO:0022625,GO:0022626,GO:0032991,GO:0034641,GO:0034645,GO:0040007,GO:0043043,GO:0043170,GO:0043226,GO:0043228,GO:…		ko:K02874		Bacteria	1V3N0@1239,24H98@186801,26916@186813,COG0093@1,COG0093@2	J	Binds to 23S rRNA. Forms part of two intersubunit bridges in the 70S ribosome	COG0093	COG0093:Ribosomal protein L14,
MISB227_2011	0	0	48.2422	0	44.9496	0	0	0	0	0	3117.85	0	267.587	NA	NA	NA	NA	NA	NA	NA	NA	NA	NA:None,
SN3B9_309_2	1000.78	0	179.517	0	151.705	135.938	0	581.919	95.9201	525.179	219.706	320.19	267.571			ko:K02033		Bacteria	2G6BV@200795,COG0601@1,COG0601@2	P	PFAM binding-protein-dependent transport systems inner membrane component	COG0601	COG0601:ABC-type dipeptide/oligopeptide/nickel transport systems permease components,
SK19B4_33_58	0	0	46.5193	0	325.082	0	0	1389.48	0	10.321	42.95	1377.06	265.951					Bacteria	1N6VR@1224,2YQAF@29547,42V9Q@68525,COG0724@1,COG0724@2	S	RNA-binding protein	COG0724	COG0724:RNA-binding proteins (RRM domain),
SK19B4_39_57	16.0339	0	115.646	2100.83	51.0408	260.777	0	0	0	0	590.061	49.1388	265.294	GO:0003674,GO:0003676,GO:0003723,GO:0003735,GO:0005198,GO:0005488,GO:0005575,GO:0005618,GO:0005622,GO:0005623,GO:0005737,GO:0005829,GO:0005840,GO:0005886,GO:0006412,GO:0006518,GO:0006807,GO:0008150,GO:0008152,GO:0009058,GO:0009059,GO:0009987,GO:0010467,GO:0015934,GO:0016020,GO:0019538,GO:0019843,GO:0022625,GO:0022626,GO:0030312,GO:0032991,GO:0034641,GO:0034645,GO:0043043,GO:0043170,GO:0043226,GO:…		ko:K02939		Bacteria	2GFW3@200930,COG0359@1,COG0359@2	J	Binds to the 23S rRNA	COG0359	COG0359:Ribosomal protein L9,
SP13B5_53_2	0	0	643.784	0	230.173	51.3162	167.548	0	0	1634.27	456.159	0	265.271	GO:0001072,GO:0003674,GO:0003735,GO:0005198,GO:0005575,GO:0005622,GO:0005623,GO:0005737,GO:0005829,GO:0005840,GO:0006355,GO:0006412,GO:0006518,GO:0006807,GO:0008150,GO:0008152,GO:0009058,GO:0009059,GO:0009889,GO:0009987,GO:0010467,GO:0010468,GO:0010556,GO:0015935,GO:0019219,GO:0019222,GO:0019538,GO:0022626,GO:0022627,GO:0031323,GO:0031326,GO:0031554,GO:0031564,GO:0032991,GO:0034641,GO:0034645,GO:…		ko:K02946		Bacteria	COG0051@1,COG0051@2	J	cytoplasmic translation	COG0051	COG0051:Ribosomal protein S10,
SP2B23_69_5	0	66.5393	44.2372	0	405.309	8.4236	2585.29	0	0	35.9871	13.6143	19.841	264.937	GO:0005575,GO:0005623,GO:0008150,GO:0008152,GO:0042597,GO:0044464,GO:0055114				Bacteria	2G9Q8@200795,375YV@32061,COG3241@1,COG3241@2	C	Copper binding proteins, plastocyanin/azurin family	COG3241	COG3241:Azurin,
SN3B9_264_7	0	0	0	0	0	52.3696	42.7468	3080.49	0	0	0	0	264.634					Bacteria	1TRBN@1239,1ZHB1@1386,4HBYT@91061,COG2141@1,COG2141@2	C	Luciferase-like monooxygenase	COG2141	COG2141:Coenzyme F420-dependent N5N10-methylene tetrahydromethanopterin reductase and related flavin-dependent oxidoreductases,
SK16B16_258_3	0	0	643.784	0	230.173	51.3162	167.548	0	0	1624.31	456.159	0	264.441	GO:0001072,GO:0003674,GO:0003735,GO:0005198,GO:0005575,GO:0005622,GO:0005623,GO:0005737,GO:0005829,GO:0005840,GO:0006355,GO:0006412,GO:0006518,GO:0006807,GO:0008150,GO:0008152,GO:0009058,GO:0009059,GO:0009889,GO:0009987,GO:0010467,GO:0010468,GO:0010556,GO:0015935,GO:0019219,GO:0019222,GO:0019538,GO:0022626,GO:0022627,GO:0031323,GO:0031326,GO:0031554,GO:0031564,GO:0032991,GO:0034641,GO:0034645,GO:…		ko:K02946		Bacteria	COG0051@1,COG0051@2	J	cytoplasmic translation	COG0051	COG0051:Ribosomal protein S10,
SK9B5_332_7	533.009	0	265.566	595.205	742.322	260.068	0	0	0	92.5882	630.489	51.0471	264.191	GO:0000966,GO:0001682,GO:0003674,GO:0003676,GO:0003723,GO:0003824,GO:0004518,GO:0004519,GO:0004521,GO:0004526,GO:0004540,GO:0004549,GO:0005488,GO:0005575,GO:0005622,GO:0005623,GO:0005634,GO:0005655,GO:0005730,GO:0006139,GO:0006396,GO:0006399,GO:0006725,GO:0006807,GO:0008033,GO:0008150,GO:0008152,GO:0009987,GO:0010467,GO:0016070,GO:0016787,GO:0016788,GO:0016891,GO:0016893,GO:0030677,GO:0030681,GO:…	3.1.26.5	ko:K03536,ko:K08998		Bacteria	2G76W@200795,COG0594@1,COG0594@2	J	RNaseP catalyzes the removal of the 5'-leader sequence from pre-tRNA to produce the mature 5'-terminus. It can also cleave other RNA substrates such as 4.5S RNA. The protein component plays an auxiliary but essential role in vivo by binding to the 5'-leader sequence and broadening the substrate specificity of the ribozyme	COG0594	COG0594:RNase P protein component,
SK16B16_86_15	0	0	7.1177	0	29.8436	0	0	2887.79	0	0	39.4295	201.12	263.775					Bacteria	1N0VK@1224,2TR13@28211,4BQV1@82117,COG0673@1,COG0673@2	S	Oxidoreductase family, NAD-binding Rossmann fold	COG0673	COG0673:Predicted dehydrogenases and related proteins,
SP2B23_150_4	0	0	7.1177	0	29.8436	0	0	2887.79	0	0	39.4295	201.12	263.775					Bacteria	1N0VK@1224,2TR13@28211,4BQV1@82117,COG0673@1,COG0673@2	S	Oxidoreductase family, NAD-binding Rossmann fold	COG0673	COG0673:Predicted dehydrogenases and related proteins,
SK16B16_122_2	682.115	17.7037	292.941	0	372.865	452.726	87.8112	26.0411	0	525.748	217.337	469.828	262.093					Bacteria	1MU0F@1224,2TQW5@28211,COG1593@1,COG1593@2	G	COG1593 TRAP-type C4-dicarboxylate transport system large permease component	COG1593	COG1593:TRAP-type C4-dicarboxylate transport system large permease component,
SK19B4_14_137	205.418	0	297.476	67.9668	137.241	94.0417	210.085	0	99.5358	880.418	7.99956	1142.5	261.891			ko:K02945		Bacteria	27XFV@189775,2G656@200795,COG0539@1,COG0539@2	J	Ribosomal protein S1-like RNA-binding domain	COG0539	COG0539:Ribosomal protein S1,
SK16B16_8_5	26.6505	2876.05	63.2301	79.3606	53.023	0	14.1521	12.5907	0	6.73368	0	0	260.982		1.1.99.1	ko:K00108		Bacteria	2GJAU@201174,4DZG4@85010,COG2303@1,COG2303@2	E	Glucose-methanol-choline oxidoreductase	COG2303	COG2303:Choline dehydrogenase and related flavoproteins,
SN2B23_79_42	412.618	0	49.4635	0	0	409.717	0	0	0	2200.33	45.6684	0	259.816		1.11.1.15	ko:K03564		Archaea	2XQPI@28889,COG1225@1,arCOG00310@2157	O	PFAM alkyl hydroperoxide reductase Thiol specific antioxidant Mal allergen	arCOG00310, COG1225	arCOG00310:None,COG1225:Peroxiredoxin,
SK12B11_90_2	55.1204	0	0	0	0	0	29.2704	0	3004.73	0	0	10.5579	258.306					Bacteria	1TP76@1239,4H2JC@909932,COG1028@1,COG1028@2	IQ	reductase	COG1028	COG1028:Dehydrogenases with different specificities (related to short-chain alcohol dehydrogenases),
SK9B34_343_1	0	0	0	0	89.5307	0	2807.8	0	0	85.2749	29.5721	86.1943	258.197	GO:0003674,GO:0003824,GO:0003849,GO:0005488,GO:0005515,GO:0005575,GO:0005622,GO:0005623,GO:0005737,GO:0006082,GO:0006520,GO:0006725,GO:0006807,GO:0008150,GO:0008152,GO:0008652,GO:0009058,GO:0009072,GO:0009073,GO:0009987,GO:0016053,GO:0016740,GO:0016765,GO:0019438,GO:0019752,GO:0042802,GO:0043436,GO:0044237,GO:0044238,GO:0044249,GO:0044281,GO:0044283,GO:0044424,GO:0044464,GO:0046394,GO:0071704,GO:…	2.5.1.54	ko:K01626		Bacteria	2IX9A@203682,COG0722@1,COG0722@2	E	Stereospecific condensation of phosphoenolpyruvate (PEP) and D-erythrose-4-phosphate (E4P) giving rise to 3-deoxy-D- arabino-heptulosonate-7-phosphate (DAHP)	COG0722	COG0722:3-deoxy-D-arabino-heptulosonate 7-phosphate (DAHP) synthase,
MISB107_1606	0	0	19.9129	0	27.8307	2.00742	32.7713	2414.09	430.606	0	3.24442	156.033	257.208			ko:K02448		Bacteria	COG4548@1,COG4548@2	P	von Willebrand factor (vWF) type A domain	COG4548	COG4548:Nitric oxide reductase activation protein,
MISB227_350	33.6397	259.308	1340.85	100.173	356.952	919.163	0	0	0	0	70.7412	0	256.736	GO:0003674,GO:0005488,GO:0005515,GO:0006457,GO:0006458,GO:0006950,GO:0006986,GO:0008150,GO:0009987,GO:0010033,GO:0035966,GO:0042221,GO:0042802,GO:0043167,GO:0043169,GO:0046872,GO:0050896,GO:0051082,GO:0051084,GO:0051085,GO:0051087,GO:0061077		ko:K04078		Bacteria	2IKTH@201174,4ET07@85013,COG0234@1,COG0234@2	O	Binds to Cpn60 in the presence of Mg-ATP and suppresses the ATPase activity of the latter	COG0234	COG0234:Co-chaperonin GroES (HSP10),
MISB43_779	16.0339	0	0	2100.83	51.0408	260.777	0	0	0	0	590.061	49.1388	255.657	GO:0003674,GO:0003676,GO:0003723,GO:0003735,GO:0005198,GO:0005488,GO:0005575,GO:0005618,GO:0005622,GO:0005623,GO:0005737,GO:0005829,GO:0005840,GO:0005886,GO:0006412,GO:0006518,GO:0006807,GO:0008150,GO:0008152,GO:0009058,GO:0009059,GO:0009987,GO:0010467,GO:0015934,GO:0016020,GO:0019538,GO:0019843,GO:0022625,GO:0022626,GO:0030312,GO:0032991,GO:0034641,GO:0034645,GO:0043043,GO:0043170,GO:0043226,GO:…		ko:K02939		Bacteria	2GFW3@200930,COG0359@1,COG0359@2	J	Binds to the 23S rRNA	COG0359	COG0359:Ribosomal protein L9,
SK16B16_6_5	664.692	0	518.288	0	200.155	151.933	38.1588	1493.75	0	0	0	0	255.581	GO:0000049,GO:0001731,GO:0002181,GO:0002183,GO:0003674,GO:0003676,GO:0003723,GO:0003743,GO:0005488,GO:0005575,GO:0005622,GO:0005623,GO:0005737,GO:0005829,GO:0005886,GO:0006412,GO:0006413,GO:0006417,GO:0006446,GO:0006518,GO:0006807,GO:0006950,GO:0006996,GO:0008135,GO:0008150,GO:0008152,GO:0009058,GO:0009059,GO:0009266,GO:0009409,GO:0009628,GO:0009889,GO:0009891,GO:0009893,GO:0009987,GO:0010467,GO:…		ko:K02520		Bacteria	2G6N2@200795,34DC4@301297,COG0290@1,COG0290@2	J	IF-3 binds to the 30S ribosomal subunit and shifts the equilibrum between 70S ribosomes and their 50S and 30S subunits in favor of the free subunits, thus enhancing the availability of 30S subunits on which protein synthesis initiation begins	COG0290	COG0290:Translation initiation factor 3 (IF-3),
SR5B18_242_10	570.535	20.6474	347.751	95.716	528.657	554.142	153.618	15.1856	0	560.378	16.8984	203.172	255.558			ko:K02001,ko:K02002		Bacteria	1QU64@1224,2TZ6V@28211,COG2113@1,COG2113@2	E	Substrate binding domain of ABC-type glycine betaine transport system	COG2113	COG2113:ABC-type proline/glycine betaine transport systems periplasmic components,
SP2B23_219_5	668.802	74.7158	585.039	0	262.269	510.77	0	0	0	139.596	550.342	267.348	254.907	GO:0000027,GO:0003674,GO:0003735,GO:0005198,GO:0005575,GO:0005618,GO:0005622,GO:0005623,GO:0005737,GO:0005829,GO:0005840,GO:0005886,GO:0006412,GO:0006518,GO:0006807,GO:0006996,GO:0008150,GO:0008152,GO:0009058,GO:0009059,GO:0009987,GO:0010467,GO:0015934,GO:0016020,GO:0016043,GO:0019538,GO:0022607,GO:0022613,GO:0022618,GO:0022625,GO:0022626,GO:0030312,GO:0032991,GO:0034622,GO:0034641,GO:0034645,GO:…		ko:K02879,ko:K16193		Bacteria	1V6JQ@1239,470RC@74385,4HGX2@91061,COG0203@1,COG0203@2	J	Ribosomal protein L17	COG0203	COG0203:Ribosomal protein L17,
SP7B12_151_3	668.802	74.7158	585.039	0	262.269	510.77	0	0	0	139.596	550.342	267.348	254.907	GO:0000027,GO:0003674,GO:0003735,GO:0005198,GO:0005575,GO:0005618,GO:0005622,GO:0005623,GO:0005737,GO:0005829,GO:0005840,GO:0005886,GO:0006412,GO:0006518,GO:0006807,GO:0006996,GO:0008150,GO:0008152,GO:0009058,GO:0009059,GO:0009987,GO:0010467,GO:0015934,GO:0016020,GO:0016043,GO:0019538,GO:0022607,GO:0022613,GO:0022618,GO:0022625,GO:0022626,GO:0030312,GO:0032991,GO:0034622,GO:0034641,GO:0034645,GO:…		ko:K02879,ko:K16193		Bacteria	1V6JQ@1239,470RC@74385,4HGX2@91061,COG0203@1,COG0203@2	J	Ribosomal protein L17	COG0203	COG0203:Ribosomal protein L17,
MISB227_285	33.3131	0	135.945	0	260.697	314.249	141.521	1668.27	0	0	499.137	0	254.428					Bacteria	27Z1G@189775,2G62I@200795,COG0520@1,COG0520@2	H	Aminotransferase class-V	COG0520	COG0520:Selenocysteine lyase,
SP7B12_111_6	360.186	73.0646	158.32	0	186.069	184.993	20.1335	0	0	1290.86	298.989	479.307	254.327			ko:K02035		Bacteria	1MUZH@1224,2TQQH@28211,COG0747@1,COG0747@2	E	ABC-type dipeptide transport system periplasmic component	COG0747	COG0747:ABC-type dipeptide transport system periplasmic component,
SK19B4_15_146	0	0	93.0385	0	255.421	193.614	1506.01	297.746	76.3446	510.888	18.4071	93.8902	253.78					Bacteria	1R6EH@1224,1RMXW@1236,COG1960@1,COG1960@2	C	acyl-CoA dehydrogenase	COG1960	COG1960:Acyl-CoA dehydrogenases,
SP7B12_151_1	219.016	1125.51	0	0	38.7331	0	0	1655.55	0	0	0	0	253.234	NA	NA	NA	NA	NA	NA	NA	NA	NA	NA:None,
SR5B5_26_12	186.481	0	7.07902	0	34.6283	0	0	2801.61	0	0	0	0	252.483			ko:K11688		Bacteria	1MUBS@1224,1RRBQ@1236,1XHP2@135619,COG1638@1,COG1638@2	G	Bacterial extracellular solute-binding protein, family 7	COG1638	COG1638:TRAP-type C4-dicarboxylate transport system periplasmic component,
SP7B12_303_3	25.7989	0	0	0	0	16.7839	109.599	0	0	2855.11	0	19.7664	252.255			ko:K07159		Bacteria	COG2047@1,COG2047@2	S	protein (ATP-grasp superfamily)	COG2047	COG2047:Uncharacterized protein (ATP-grasp superfamily),
SK9B34_630_3	0	0	63.5385	0	55.5017	108.89	44.441	2747.89	0	0	0	0	251.689					Bacteria	1N2WN@1224,28JZQ@1,2U0QD@28211,2Z9PN@2			NA	NA:None,
SK16B16_249_1	235.286	0	37.2154	0	790.598	76.5344	0	0	0	14.8622	1834.82	30.0449	251.614	GO:0005575,GO:0005622,GO:0005623,GO:0005737,GO:0005829,GO:0008150,GO:0040007,GO:0044424,GO:0044444,GO:0044464		ko:K07040		Bacteria	2G6Z5@200795,COG1399@1,COG1399@2	S	Uncharacterized ACR, COG1399	COG1399	COG1399:Predicted metal-binding possibly nucleic acid-binding protein,
SR3B54_31_8	27.3406	2810.03	5.1894	0	0	168.975	0	0	0	0	0	0	250.961					Bacteria	1MUPP@1224,1RR4T@1236,46116@72273,COG1853@1,COG1853@2	S	Flavin reductase like domain	COG1853	COG1853:Conserved protein/domain typically associated with flavoprotein oxygenases DIM6/NTAB family,
SR3B54_111_4	2014.91	86.6483	179.219	0	317.574	0	0	0	0	385.553	26.5931	0	250.875		5.2.1.8	ko:K03769,ko:K07533		Bacteria	27XG1@189775,2G6RV@200795,COG0760@1,COG0760@2	O	SurA N-terminal domain	COG0760	COG0760:Parvulin-like peptidyl-prolyl isomerase,
SK2B41_105_22	465.972	0	225.13	756.865	741.668	275.587	0	0	0	74.9226	400.867	64.9118	250.494	GO:0000966,GO:0001682,GO:0003674,GO:0003676,GO:0003723,GO:0003824,GO:0004518,GO:0004519,GO:0004521,GO:0004526,GO:0004540,GO:0004549,GO:0005488,GO:0005575,GO:0005622,GO:0005623,GO:0005634,GO:0005655,GO:0005730,GO:0006139,GO:0006396,GO:0006399,GO:0006725,GO:0006807,GO:0008033,GO:0008150,GO:0008152,GO:0009987,GO:0010467,GO:0016070,GO:0016787,GO:0016788,GO:0016891,GO:0016893,GO:0030677,GO:0030681,GO:…	3.1.26.5	ko:K03536,ko:K08998		Bacteria	2G76W@200795,COG0594@1,COG0594@2	J	RNaseP catalyzes the removal of the 5'-leader sequence from pre-tRNA to produce the mature 5'-terminus. It can also cleave other RNA substrates such as 4.5S RNA. The protein component plays an auxiliary but essential role in vivo by binding to the 5'-leader sequence and broadening the substrate specificity of the ribozyme	COG0594	COG0594:RNase P protein component,
SK9B34_301_3	0	0	23.4692	2945.64	32.801	0	0	0	0	0	0	0	250.159	NA	NA	NA	NA	NA	NA	NA	NA	NA	NA:None,
SK19B4_29_19	101.516	0	277.464	0	210.053	231.15	0	1208.6	0	166.723	619.09	186.669	250.106			ko:K02035		Bacteria	2GJ4B@201174,4DRKJ@85009,COG0747@1,COG0747@2	E	Bacterial extracellular solute-binding proteins, family 5 Middle	COG0747	COG0747:ABC-type dipeptide transport system periplasmic component,
SK19B4_23_20	446.062	205.717	534.041	0	54.6137	37.2042	72.8833	0	0	1606.77	24.052	17.5262	249.906					Bacteria	2G5SB@200795,COG0330@1,COG0330@2	O	PFAM band 7 protein	COG0330	COG0330:Membrane protease subunits stomatin/prohibitin homologs,
SK19B4_22_2	0	0	0	0	132.397	40.5864	0	235.79	0	15.7629	2558.26	0	248.566	NA	NA	NA	NA	NA	NA	NA	NA	NA	NA:None,
SP13B5_4_6	0	0	7.1177	0	14.9218	0	0	2728.34	0	0	29.5721	201.12	248.423					Bacteria	1N0VK@1224,2TR13@28211,4BQV1@82117,COG0673@1,COG0673@2	S	Oxidoreductase family, NAD-binding Rossmann fold	COG0673	COG0673:Predicted dehydrogenases and related proteins,
SK19B4_37_100	30.5	0	104.203	90.8238	129.455	99.2113	2526.62	0	0	0	0	0	248.401					Bacteria	27YII@189775,2G7FH@200795,COG2010@1,COG2010@2	C	Cytochrome C oxidase, cbb3-type, subunit III	COG2010	COG2010:Cytochrome c mono- and diheme variants,
SK9B34_7_2	30.5	0	104.203	90.8238	129.455	99.2113	2526.62	0	0	0	0	0	248.401					Bacteria	27YII@189775,2G7FH@200795,COG2010@1,COG2010@2	C	Cytochrome C oxidase, cbb3-type, subunit III	COG2010	COG2010:Cytochrome c mono- and diheme variants,
SR3B54_200_3	279.583	0	77.1875	0	364.091	107.479	0	1813.18	0	308.253	20.0433	9.73677	248.297	NA	NA	NA	NA	NA	NA	NA	NA	NA	NA:None,
SP7B12_13_7	78.4285	0	29.7723	0	946.638	153.069	0	0	0	49.5407	1628.66	90.1346	248.021	GO:0005575,GO:0005622,GO:0005623,GO:0005737,GO:0005829,GO:0008150,GO:0040007,GO:0044424,GO:0044444,GO:0044464		ko:K07040		Bacteria	2G6Z5@200795,COG1399@1,COG1399@2	S	Uncharacterized ACR, COG1399	COG1399	COG1399:Predicted metal-binding possibly nucleic acid-binding protein,
SR3B54_238_5	647.405	47.5281	224.697	192.786	255.158	439.23	667.933	0	0	67.7679	213.94	205.496	246.828			ko:K02031,ko:K02032,ko:K15583		Bacteria	1R4KB@1224,2TR0J@28211,3JRF7@41294,COG0444@1,COG0444@2	EP	Oligopeptide/dipeptide transporter, C-terminal region	COG0444	COG0444:ABC-type dipeptide/oligopeptide/nickel transport system ATPase component,
SP13B5_105_1	583.872	102.756	646.715	71.4523	207.931	244.559	16.9891	0	139.52	224.319	176.606	545.395	246.676					Bacteria	COG5267@1,COG5267@2	S	Protein of unknown function (DUF1800)	COG5267	COG5267:Uncharacterized protein conserved in bacteria,
SK16B16_102_4	0	66.5393	49.1524	0	316.004	58.9652	2392.77	0	0	35.9871	13.6143	19.841	246.073	GO:0005575,GO:0005623,GO:0008150,GO:0008152,GO:0042597,GO:0044464,GO:0055114				Bacteria	2G9Q8@200795,375YV@32061,COG3241@1,COG3241@2	C	Copper binding proteins, plastocyanin/azurin family	COG3241	COG3241:Azurin,
SK16B16_86_7	468.23	75.1937	630.44	21.7861	182.434	247.499	0	0	127.621	447.345	246.161	504.485	245.933					Bacteria	COG5267@1,COG5267@2	S	Protein of unknown function (DUF1800)	COG5267	COG5267:Uncharacterized protein conserved in bacteria,
SN2B23_44_16	2914.21	0	0	0	24.9378	0	0	0	0	11.8762	0	0	245.919	NA	NA	NA	NA	NA	NA	NA	NA	NA	NA:None,
SK9B34_376_1	24.4217	0	27.8122	0	181.398	150.935	77.8113	0	0	1409.97	38.5174	1038.47	245.778	GO:0000428,GO:0005575,GO:0005618,GO:0005622,GO:0005623,GO:0005737,GO:0005829,GO:0005886,GO:0008150,GO:0016020,GO:0030312,GO:0030880,GO:0032991,GO:0040007,GO:0044424,GO:0044444,GO:0044464,GO:0061695,GO:0071944,GO:1902494,GO:1990234	2.7.7.6	ko:K03043		Bacteria	2G5VH@200795,34CJP@301297,COG0085@1,COG0085@2	K	DNA-dependent RNA polymerase catalyzes the transcription of DNA into RNA using the four ribonucleoside triphosphates as substrates	COG0085	COG0085:DNA-directed RNA polymerase beta subunit/140 kD subunit,
SR3B54_89_7	0	0	808.945	0	1341.39	258.471	0	0	0	0	37.9768	498.112	245.408	NA	NA	NA	NA	NA	NA	NA	NA	NA	NA:None,
SK2B41_59_3	252.298	0	498.03	0	240.943	426.754	0	1525.7	0	0	0	0	245.311	GO:0003674,GO:0003735,GO:0005198,GO:0005575,GO:0005622,GO:0005623,GO:0005737,GO:0005829,GO:0005840,GO:0015934,GO:0022625,GO:0022626,GO:0032991,GO:0043226,GO:0043228,GO:0043229,GO:0043232,GO:0044391,GO:0044422,GO:0044424,GO:0044444,GO:0044445,GO:0044446,GO:0044464,GO:1990904		ko:K02916		Bacteria	COG0291@1,COG0291@2	J	Belongs to the bacterial ribosomal protein bL35 family	COG0291	COG0291:Ribosomal protein L35,
MISB227_1466	252.298	0	498.03	0	240.943	426.754	0	1525.7	0	0	0	0	245.311	GO:0003674,GO:0003735,GO:0005198,GO:0005575,GO:0005622,GO:0005623,GO:0005737,GO:0005829,GO:0005840,GO:0015934,GO:0022625,GO:0022626,GO:0032991,GO:0043226,GO:0043228,GO:0043229,GO:0043232,GO:0044391,GO:0044422,GO:0044424,GO:0044444,GO:0044445,GO:0044446,GO:0044464,GO:1990904		ko:K02916		Bacteria	COG0291@1,COG0291@2	J	Belongs to the bacterial ribosomal protein bL35 family	COG0291	COG0291:Ribosomal protein L35,
SK9B34_446_3	0	0	159.745	96.3932	0	0	2681.55	0	0	4.08944	0	0	245.149	GO:0000105,GO:0000287,GO:0003674,GO:0003824,GO:0004636,GO:0005488,GO:0005575,GO:0005618,GO:0005623,GO:0006082,GO:0006520,GO:0006547,GO:0006725,GO:0006807,GO:0008150,GO:0008152,GO:0008652,GO:0009058,GO:0009605,GO:0009607,GO:0009987,GO:0016053,GO:0016462,GO:0016787,GO:0016817,GO:0016818,GO:0018130,GO:0019438,GO:0019752,GO:0030312,GO:0034641,GO:0040007,GO:0043167,GO:0043169,GO:0043207,GO:0043436,GO:…	3.5.4.19,3.6.1.31,5.3.1.16	ko:K01496,ko:K01523,ko:K01814,ko:K11755		Bacteria	1UYNA@1239,247RS@186801,42F6A@68295,COG0139@1,COG0139@2,COG0140@1,COG0140@2	E	Histidine biosynthesis bifunctional protein hisIE	COG0140, COG0139	COG0140:Phosphoribosyl-ATP pyrophosphohydrolase,COG0139:Phosphoribosyl-AMP cyclohydrolase,
SR5B18_4_4	0	0	69.8523	0	22.9711	0	45.9831	0	0	880.636	1889.26	24.8794	244.465		2.7.6.1	ko:K00948		Bacteria	2G5T8@200795,34CYP@301297,COG0462@1,COG0462@2	F	Involved in the biosynthesis of the central metabolite phospho-alpha-D-ribosyl-1-pyrophosphate (PRPP) via the transfer of pyrophosphoryl group from ATP to 1-hydroxyl of ribose-5-phosphate (Rib-5-P)	COG0462	COG0462:Phosphoribosylpyrophosphate synthetase,
SK19B4_39_24	0	0	0	0	38.3254	7.83247	0	0	0	0	2873.58	0	243.312					Bacteria	2GIRG@201174,4FU04@85025,COG1028@1,COG1028@2	IQ	Enoyl-(Acyl carrier protein) reductase	COG1028	COG1028:Dehydrogenases with different specificities (related to short-chain alcohol dehydrogenases),
SK10B6_224_1	39.8982	0	40.3888	39.6034	190.513	164.391	819.23	25.1327	0	124.332	1468.29	0	242.648	NA	NA	NA	NA	NA	NA	NA	NA	NA	NA:None,
SK16B16_195_1	24.7743	0	18.8092	0	52.5764	88.6454	105.247	0	0	2594.63	0	18.9814	241.972	NA	NA	NA	NA	NA	NA	NA	NA	NA	NA:None,
SP13B5_310_2	24.7743	0	18.8092	0	52.5764	88.6454	105.247	0	0	2594.63	0	18.9814	241.972	NA	NA	NA	NA	NA	NA	NA	NA	NA	NA:None,
MISB191_1151	87.2351	0	0	0	0	0	24.7062	406.639	0	2.93885	2378.7	0	241.685			ko:K02035		Bacteria	COG0747@1,COG0747@2	E	dipeptide transport	COG0747	COG0747:ABC-type dipeptide transport system periplasmic component,
SP2B23_68_6	48.8782	0	22.2656	0	171.154	521.495	41.5289	1145.36	0	817.562	123.344	0	240.966					Bacteria	1K2TY@119060,1ND1J@1224,2VMA5@28216,COG4447@1,COG4447@2	S	protein related to plant photosystem II stability assembly factor	COG4447	COG4447:Uncharacterized protein related to plant photosystem II stability/assembly factor,
SP7B12_192_3	389.914	100.187	177.619	0	579.236	583.43	0	663.16	0	0	0	388.364	240.159	GO:0000027,GO:0001558,GO:0003674,GO:0003735,GO:0005198,GO:0005488,GO:0005575,GO:0005618,GO:0005622,GO:0005623,GO:0005737,GO:0005829,GO:0005840,GO:0005886,GO:0006412,GO:0006518,GO:0006807,GO:0006996,GO:0008150,GO:0008152,GO:0009058,GO:0009059,GO:0009987,GO:0010467,GO:0015934,GO:0016020,GO:0016043,GO:0019538,GO:0022607,GO:0022613,GO:0022618,GO:0022625,GO:0022626,GO:0030312,GO:0032991,GO:0034622,GO:…		ko:K02899		Bacteria	1G7RW@1117,1H0S0@1129,COG0211@1,COG0211@2	J	Belongs to the bacterial ribosomal protein bL27 family	COG0211	COG0211:Ribosomal protein L27,
MISB227_1583	1305.55	129.021	120.723	0	426.253	315.782	0	0	0	0	580.768	0	239.841					Bacteria	29J25@1,2IDE0@201174,305ZK@2	S	NIPSNAP	NA	NA:None,
SK2B41_228_2	267.998	22.5774	540.362	0	317.007	200.074	18.6641	16.605	0	753.735	494.282	232.261	238.63			ko:K02035		Bacteria	1MU3P@1224,2JQRE@204441,2TT4M@28211,COG0747@1,COG0747@2	E	Bacterial extracellular solute-binding proteins, family 5 Middle	COG0747	COG0747:ABC-type dipeptide transport system periplasmic component,
SK9B5_329_7	0	0	64.0593	1214.4	395.427	594.658	0	0	245.304	0	0	334.003	237.321	GO:0005575,GO:0005622,GO:0005623,GO:0005737,GO:0005829,GO:0006790,GO:0008150,GO:0008152,GO:0009314,GO:0009628,GO:0009987,GO:0016043,GO:0016226,GO:0022607,GO:0031163,GO:0044085,GO:0044237,GO:0044424,GO:0044444,GO:0044464,GO:0050896,GO:0051186,GO:0071840		ko:K09013		Bacteria	COG0396@1,COG0396@2	O	ATPase activity	COG0396	COG0396:ABC-type transport system involved in Fe-S cluster assembly ATPase component,
MISB43_1546	0	0	0	0	38.3254	7.83247	0	0	0	0	2797.63	0	236.982					Bacteria	2GIRG@201174,4FU04@85025,COG1028@1,COG1028@2	IQ	Enoyl-(Acyl carrier protein) reductase	COG1028	COG1028:Dehydrogenases with different specificities (related to short-chain alcohol dehydrogenases),
SK16B16_44_3	659.855	406.914	1202.34	0	238.06	154.541	0	0	0	0	0	182.003	236.976					Bacteria	1REWW@1224,COG4101@1,COG4101@2	G	Cupin	COG4101	COG4101:Predicted mannose-6-phosphate isomerase,
SP13B5_25_4	659.855	406.914	1202.34	0	238.06	154.541	0	0	0	0	0	182.003	236.976					Bacteria	1REWW@1224,COG4101@1,COG4101@2	G	Cupin	COG4101	COG4101:Predicted mannose-6-phosphate isomerase,
SR5B5_44_43	211.325	0	413.773	0	336.357	191.749	47.2501	1113.99	0	11.241	87.7099	426.082	236.623			ko:K02035		Bacteria	1MUZH@1224,2JPU2@204441,2TQQH@28211,COG0747@1,COG0747@2	E	ABC transporter, substrate-binding protein, family 5	COG0747	COG0747:ABC-type dipeptide transport system periplasmic component,
SK2B41_227_3	12.2984	0	126.052	0	300.147	232.026	26.123	0	0	975.721	232.761	932.845	236.498					Bacteria	3J1C9@40117,COG0491@1,COG0491@2	S	Metallo-beta-lactamase superfamily	COG0491	COG0491:Zn-dependent hydrolases including glyoxylases,
MISB227_2694	498.557	0	233.789	523.984	700.176	228.949	0	0	0	0	647.554	0	236.084	GO:0000966,GO:0001682,GO:0003674,GO:0003676,GO:0003723,GO:0003824,GO:0004518,GO:0004519,GO:0004521,GO:0004526,GO:0004540,GO:0004549,GO:0005488,GO:0005575,GO:0005622,GO:0005623,GO:0005634,GO:0005655,GO:0005730,GO:0006139,GO:0006396,GO:0006399,GO:0006725,GO:0006807,GO:0008033,GO:0008150,GO:0008152,GO:0009987,GO:0010467,GO:0016070,GO:0016787,GO:0016788,GO:0016891,GO:0016893,GO:0030677,GO:0030681,GO:…	3.1.26.5	ko:K03536,ko:K08998		Bacteria	2G76W@200795,COG0594@1,COG0594@2	J	RNaseP catalyzes the removal of the 5'-leader sequence from pre-tRNA to produce the mature 5'-terminus. It can also cleave other RNA substrates such as 4.5S RNA. The protein component plays an auxiliary but essential role in vivo by binding to the 5'-leader sequence and broadening the substrate specificity of the ribozyme	COG0594	COG0594:RNase P protein component,
SK16B16_68_12	735.267	52.4789	488.452	0	639.327	704.223	0	0	0	0	193.275	15.6484	235.723	NA	NA	NA	NA	NA	NA	NA	NA	NA	NA:None,
MISB191_1863	0	0	0	0	0	0	20.0229	2796.77	0	0	9.91154	0	235.559		2.6.1.9	ko:K00817		Bacteria	2NPHF@2323,COG0079@1,COG0079@2	E	Belongs to the class-II pyridoxal-phosphate-dependent aminotransferase family. Histidinol-phosphate aminotransferase subfamily	COG0079	COG0079:Histidinol-phosphate/aromatic aminotransferase and cobyric acid decarboxylase,
SK10B6_134_8	0	58.003	0	0	23.9534	0	2733.12	0	0	5.7037	0	0	235.065		1.8.99.2	ko:K00395		Archaea	COG1146@1,arCOG02618@2157	C	4Fe-4S ferredoxin iron-sulfur binding domain protein	COG1146, arCOG02618	COG1146:Ferredoxin,arCOG02618:None,
SK12B6_59_2	0	58.003	0	0	23.9534	0	2733.12	0	0	5.7037	0	0	235.065		1.8.99.2	ko:K00395		Archaea	COG1146@1,arCOG02618@2157	C	4Fe-4S ferredoxin iron-sulfur binding domain protein	COG1146, arCOG02618	COG1146:Ferredoxin,arCOG02618:None,
SK18B8_561_4	0	58.003	0	0	23.9534	0	2733.12	0	0	5.7037	0	0	235.065		1.8.99.2	ko:K00395		Archaea	COG1146@1,arCOG02618@2157	C	4Fe-4S ferredoxin iron-sulfur binding domain protein	COG1146, arCOG02618	COG1146:Ferredoxin,arCOG02618:None,
SP13B5_288_3	236.095	0	448.121	187.48	308.977	204.794	300.894	0	960.961	127.26	33.0991	0	233.974	GO:0003674,GO:0003824,GO:0004017,GO:0006139,GO:0006725,GO:0006753,GO:0006793,GO:0006796,GO:0006807,GO:0008150,GO:0008152,GO:0009058,GO:0009117,GO:0009123,GO:0009165,GO:0009987,GO:0015949,GO:0016301,GO:0016310,GO:0016740,GO:0016772,GO:0016776,GO:0018130,GO:0019205,GO:0019438,GO:0019637,GO:0034641,GO:0034654,GO:0044237,GO:0044238,GO:0044249,GO:0044271,GO:0044281,GO:0046483,GO:0046940,GO:0050145,GO:…	2.7.4.3	ko:K00939		Bacteria	COG0563@1,COG0563@2	F	adenylate kinase activity	COG0563	COG0563:Adenylate kinase and related kinases,
SK9B34_395_2	0	0	0	0	38.3254	7.83247	0	0	0	0	2759.65	0	233.817					Bacteria	2GIRG@201174,4FU04@85025,COG1028@1,COG1028@2	IQ	Enoyl-(Acyl carrier protein) reductase	COG1028	COG1028:Dehydrogenases with different specificities (related to short-chain alcohol dehydrogenases),
SK9B5_227_6	269.598	0	251.204	0	234.059	191.336	0	0	0	873.155	979.26	0	233.218					Bacteria	2BZG6@1,2ZH9N@2			NA	NA:None,
SP2B23_763_1	146.981	26.0457	151.995	0	145.206	85.7291	150.719	0	0	1490.61	426.328	170.861	232.873	GO:0003674,GO:0003824,GO:0005488,GO:0005515,GO:0005575,GO:0005618,GO:0005622,GO:0005623,GO:0005737,GO:0005829,GO:0005886,GO:0006457,GO:0008150,GO:0009987,GO:0016020,GO:0016462,GO:0016787,GO:0016817,GO:0016818,GO:0016887,GO:0017111,GO:0030312,GO:0040007,GO:0042802,GO:0042803,GO:0044183,GO:0044424,GO:0044444,GO:0044464,GO:0046983,GO:0071944		ko:K03696		Bacteria	27XGF@189775,2G5RA@200795,COG0542@1,COG0542@2	O	Sigma-54 interaction domain	COG0542	COG0542:ATPases with chaperone activity ATP-binding subunit,
MISB43_1418	17.5064	0	0	0	213.625	785.844	0	0	76.3446	0	36.8143	1663.2	232.778	GO:0000027,GO:0003674,GO:0003676,GO:0003723,GO:0003735,GO:0005198,GO:0005488,GO:0005575,GO:0005622,GO:0005623,GO:0005737,GO:0005829,GO:0005840,GO:0005886,GO:0006412,GO:0006518,GO:0006807,GO:0006996,GO:0008097,GO:0008150,GO:0008152,GO:0009058,GO:0009059,GO:0009987,GO:0010467,GO:0015934,GO:0016020,GO:0016043,GO:0019538,GO:0019843,GO:0022607,GO:0022613,GO:0022618,GO:0022625,GO:0022626,GO:0032991,GO:…		ko:K02931		Bacteria	2G6C6@200795,375FS@32061,COG0094@1,COG0094@2	J	This is 1 of the proteins that binds and probably mediates the attachment of the 5S RNA into the large ribosomal subunit, where it forms part of the central protuberance. In the 70S ribosome it contacts protein S13 of the 30S subunit (bridge B1b), connecting the 2 subunits	COG0094	COG0094:Ribosomal protein L5,
SR5B18_331_3	70.0255	35.9855	58.4814	0	111.457	45.5562	2439.36	0	0	0	0	10.7303	230.966	GO:0001522,GO:0003674,GO:0003824,GO:0006139,GO:0006396,GO:0006399,GO:0006400,GO:0006725,GO:0006807,GO:0008033,GO:0008150,GO:0008152,GO:0009451,GO:0009982,GO:0009987,GO:0010467,GO:0016070,GO:0016853,GO:0016866,GO:0031119,GO:0034470,GO:0034641,GO:0034660,GO:0043170,GO:0043412,GO:0044237,GO:0044238,GO:0046483,GO:0071704,GO:0090304,GO:1901360	5.4.99.12	ko:K06173		Bacteria	1TQUY@1239,248W2@186801,260XQ@186807,COG0101@1,COG0101@2	J	Formation of pseudouridine at positions 38, 39 and 40 in the anticodon stem and loop of transfer RNAs	COG0101	COG0101:Pseudouridylate synthase,
SN2B23_101_15	227.856	0	508.804	0	96.0007	91.5573	1238.45	443.258	0	64.3448	91.6043	0	230.156	GO:0003674,GO:0005488,GO:0005515,GO:0042802		ko:K18682		Bacteria	1TP48@1239,4H2T2@909932,COG1418@1,COG1418@2	S	Endoribonuclease that initiates mRNA decay	COG1418	COG1418:Predicted HD superfamily hydrolase,
SP2B23_748_2	561.477	106.866	576.275	0	110.331	121.759	1236.81	0	0	0	43.7309	0	229.77	GO:0003674,GO:0003824,GO:0004595,GO:0005488,GO:0005515,GO:0006082,GO:0006139,GO:0006163,GO:0006164,GO:0006575,GO:0006725,GO:0006732,GO:0006753,GO:0006766,GO:0006767,GO:0006793,GO:0006796,GO:0006807,GO:0008150,GO:0008152,GO:0009058,GO:0009108,GO:0009110,GO:0009117,GO:0009150,GO:0009152,GO:0009165,GO:0009259,GO:0009260,GO:0009987,GO:0015936,GO:0015937,GO:0015939,GO:0015940,GO:0016053,GO:0016740,GO:…	2.7.7.3	ko:K00954		Bacteria	2G6NZ@200795,34CR7@301297,COG0669@1,COG0669@2	F	Reversibly transfers an adenylyl group from ATP to 4'- phosphopantetheine, yielding dephospho-CoA (dPCoA) and pyrophosphate	COG0669	COG0669:Phosphopantetheine adenylyltransferase,
SK7B13_205_1	198.913	0	245.406	0	237.451	194.109	0	0	0	779.009	1098.03	0	229.41					Bacteria	2BZG6@1,2ZH9N@2			NA	NA:None,
SK19B4_37_27	457.5	97.9607	1505.16	0	0	24.8028	0	0	665.046	0	0	0	229.205	GO:0000028,GO:0000217,GO:0000400,GO:0003674,GO:0003676,GO:0003677,GO:0003735,GO:0003824,GO:0004518,GO:0004519,GO:0004520,GO:0004536,GO:0005198,GO:0005488,GO:0005575,GO:0005622,GO:0005623,GO:0005737,GO:0005829,GO:0005840,GO:0006139,GO:0006259,GO:0006412,GO:0006518,GO:0006725,GO:0006807,GO:0006996,GO:0008150,GO:0008152,GO:0009058,GO:0009059,GO:0009987,GO:0010467,GO:0015935,GO:0016043,GO:0016787,GO:…		ko:K02959		Bacteria	1VA0X@1239,24MND@186801,42GTF@68295,COG0228@1,COG0228@2	J	Belongs to the bacterial ribosomal protein bS16 family	COG0228	COG0228:Ribosomal protein S16,
SR3B54_4_17	704.631	52.4789	162.817	0	617.655	199.308	0	0	0	389.617	622.775	0	229.107	GO:0000028,GO:0003674,GO:0003735,GO:0005198,GO:0005488,GO:0005575,GO:0005618,GO:0005622,GO:0005623,GO:0005737,GO:0005829,GO:0005840,GO:0005886,GO:0006412,GO:0006518,GO:0006807,GO:0006996,GO:0008150,GO:0008152,GO:0008270,GO:0009058,GO:0009059,GO:0009987,GO:0010467,GO:0015935,GO:0016020,GO:0016043,GO:0019538,GO:0022607,GO:0022613,GO:0022618,GO:0022626,GO:0022627,GO:0030312,GO:0032991,GO:0034622,GO:…		ko:K02967		Bacteria	1TPNA@1239,247ZR@186801,42JIW@68298,COG0052@1,COG0052@2	J	Belongs to the universal ribosomal protein uS2 family	COG0052	COG0052:Ribosomal protein S2,
SK9B34_551_1	215.678	0	264.229	0	390.098	420.939	83.2952	222.317	42.753	931.365	144.312	30.0449	228.753	GO:0003674,GO:0003824,GO:0005488,GO:0005515,GO:0005575,GO:0005618,GO:0005622,GO:0005623,GO:0005737,GO:0005829,GO:0005886,GO:0006457,GO:0008150,GO:0009987,GO:0016020,GO:0016462,GO:0016787,GO:0016817,GO:0016818,GO:0016887,GO:0017111,GO:0030312,GO:0040007,GO:0042802,GO:0042803,GO:0044183,GO:0044424,GO:0044444,GO:0044464,GO:0046983,GO:0071944		ko:K03696		Bacteria	27XGF@189775,2G5RA@200795,COG0542@1,COG0542@2	O	Sigma-54 interaction domain	COG0542	COG0542:ATPases with chaperone activity ATP-binding subunit,
SN2B23_32_9	17.8247	2633.49	0	0	47.2846	40.5864	0	0	0	0	0	0	228.265	GO:0000166,GO:0000287,GO:0000910,GO:0000921,GO:0000935,GO:0001882,GO:0001883,GO:0003674,GO:0003824,GO:0003924,GO:0005488,GO:0005525,GO:0005575,GO:0005622,GO:0005623,GO:0005737,GO:0005886,GO:0006996,GO:0007010,GO:0007049,GO:0008150,GO:0009987,GO:0016020,GO:0016043,GO:0016462,GO:0016787,GO:0016817,GO:0016818,GO:0017076,GO:0017111,GO:0019001,GO:0022402,GO:0022607,GO:0030428,GO:0031106,GO:0032153,GO:…		ko:K03531		Bacteria	1TP6W@1239,247Z5@186801,42EUU@68295,COG0206@1,COG0206@2	D	Essential cell division protein that forms a contractile ring structure (Z ring) at the future cell division site. The regulation of the ring assembly controls the timing and the location of cell division. One of the functions of the FtsZ ring is to recruit other cell division proteins to the septum to produce a new cell wall between the dividing cells. Binds GTP and shows GTPase activity	COG0206	COG0206:Cell division GTPase,
SK12B11_103_13	0	0	50.0977	0	0	0	50.9673	2629.97	0	0	0	0	227.586					Archaea	23Z6C@183963,2Y1TX@28890,arCOG09394@1,arCOG09394@2157			arCOG09394	arCOG09394:None,
SK16B16_251_6	389.914	0	177.619	0	579.236	532.697	0	663.16	0	0	0	388.364	227.583	GO:0000027,GO:0001558,GO:0003674,GO:0003735,GO:0005198,GO:0005488,GO:0005575,GO:0005618,GO:0005622,GO:0005623,GO:0005737,GO:0005829,GO:0005840,GO:0005886,GO:0006412,GO:0006518,GO:0006807,GO:0006996,GO:0008150,GO:0008152,GO:0009058,GO:0009059,GO:0009987,GO:0010467,GO:0015934,GO:0016020,GO:0016043,GO:0019538,GO:0022607,GO:0022613,GO:0022618,GO:0022625,GO:0022626,GO:0030312,GO:0032991,GO:0034622,GO:…		ko:K02899		Bacteria	1G7RW@1117,1H0S0@1129,COG0211@1,COG0211@2	J	Belongs to the bacterial ribosomal protein bL27 family	COG0211	COG0211:Ribosomal protein L27,
SP7B12_67_3	431.474	26.3966	191.091	0	332.479	294.069	785.568	0	0	155.742	75.6126	432.907	227.112		2.7.7.74,5.4.2.9	ko:K01841,ko:K07281		Bacteria	COG1213@1,COG1213@2,COG2513@1,COG2513@2	M	nucleotidyl transferase	COG2513, COG1213	COG2513:PEP phosphonomutase and related enzymes,COG1213:Predicted sugar nucleotidyltransferases,
SK16B16_160_5	58.9055	75.6778	402.501	0	164.076	277.834	625.607	0	0	200.927	247.746	665.694	226.581					Bacteria	1TRBN@1239,1ZHB1@1386,4HBYT@91061,COG2141@1,COG2141@2	C	Luciferase-like monooxygenase	COG2141	COG2141:Coenzyme F420-dependent N5N10-methylene tetrahydromethanopterin reductase and related flavin-dependent oxidoreductases,
SK19B11_471_7	755.357	20.6474	225.733	23.929	430.6	355.488	0	15.1856	35.0434	227.4	50.6951	578.733	226.568		1.21.99.5	ko:K02573,ko:K21566,ko:K21647		Bacteria	COG1600@1,COG1600@2	C	Catalyzes the conversion of epoxyqueuosine (oQ) to queuosine (Q), which is a hypermodified base found in the wobble positions of tRNA(Asp), tRNA(Asn), tRNA(His) and tRNA(Tyr)	COG1600	COG1600:Uncharacterized Fe-S protein,
SK9B5_170_1	241.637	0	0	0	217.942	0	0	0	0	1801.08	254.07	203.649	226.532		1.2.5.3,1.3.99.16	ko:K03518,ko:K07302,ko:K12528		Bacteria	2G6NT@200795,COG2080@1,COG2080@2	C	2Fe-2S -binding domain protein	COG2080	COG2080:Aerobic-type carbon monoxide dehydrogenase small subunit CoxS/CutS homologs,
SP7B12_81_1	0	0	11.0385	0	15.4276	18.9174	0	0	0	668.589	519.768	1481.56	226.275			ko:K02033		Bacteria	1MU8Z@1224,2TT48@28211,43R36@69277,COG0601@1,COG0601@2	U	transport systems	COG0601	COG0601:ABC-type dipeptide/oligopeptide/nickel transport systems permease components,
SK12B11_253_4	0	0	0	0	0	45.5562	0	2631.92	0	0	32.7238	0	225.85	GO:0005575,GO:0005618,GO:0005623,GO:0005886,GO:0008150,GO:0016020,GO:0030312,GO:0040007,GO:0044464,GO:0071944	1.1.1.399,1.1.1.95	ko:K00058,ko:K03977		Bacteria	2G5M0@200795,34D94@301297,COG1160@1,COG1160@2	S	GTPase that plays an essential role in the late steps of ribosome biogenesis	COG1160	COG1160:Predicted GTPases,
SN2B23_19_37	433.836	0	1152.82	0	544.045	513.162	0	0	0	19.9302	41.469	0	225.439	NA	NA	NA	NA	NA	NA	NA	NA	NA	NA:None,
SK9B34_151_2	0	0	18.6744	0	0	48.0054	2298.83	0	0	335.598	0	0	225.092	GO:0005575,GO:0005622,GO:0005623,GO:0005737,GO:0044424,GO:0044464		ko:K03545		Bacteria	1TQQ8@1239,248C3@186801,3WB91@53433,COG0544@1,COG0544@2	D	Involved in protein export. Acts as a chaperone by maintaining the newly synthesized protein in an open conformation. Functions as a peptidyl-prolyl cis-trans isomerase	COG0544	COG0544:FKBP-type peptidyl-prolyl cis-trans isomerase (trigger factor),
MISB107_991	0	0	0	0	0	41.2426	0	29.9503	2626.4	0	0	0	224.799		5.2.1.8	ko:K03768		Bacteria	2IFUE@201174,4CQGA@84995,COG0652@1,COG0652@2	O	PPIases accelerate the folding of proteins. It catalyzes the cis-trans isomerization of proline imidic peptide bonds in oligopeptides	COG0652	COG0652:Peptidyl-prolyl cis-trans isomerase (rotamase) - cyclophilin family,
SK9B5_467_4	0	0	400.781	0	0	300.496	0	1995.15	0	0	0	0	224.702	GO:0003674,GO:0003735,GO:0005198,GO:0005575,GO:0005622,GO:0005623,GO:0005737,GO:0005829,GO:0005840,GO:0015934,GO:0022625,GO:0022626,GO:0032991,GO:0043226,GO:0043228,GO:0043229,GO:0043232,GO:0044391,GO:0044422,GO:0044424,GO:0044444,GO:0044445,GO:0044446,GO:0044464,GO:1990904		ko:K02916		Bacteria	COG0291@1,COG0291@2	J	Belongs to the bacterial ribosomal protein bL35 family	COG0291	COG0291:Ribosomal protein L35,
SP7B12_14_2	540.681	106.866	568.381	0	99.2977	94.7017	1236.81	0	0	0	43.7309	0	224.205	GO:0003674,GO:0003824,GO:0004595,GO:0005488,GO:0005515,GO:0006082,GO:0006139,GO:0006163,GO:0006164,GO:0006575,GO:0006725,GO:0006732,GO:0006753,GO:0006766,GO:0006767,GO:0006793,GO:0006796,GO:0006807,GO:0008150,GO:0008152,GO:0009058,GO:0009108,GO:0009110,GO:0009117,GO:0009150,GO:0009152,GO:0009165,GO:0009259,GO:0009260,GO:0009987,GO:0015936,GO:0015937,GO:0015939,GO:0015940,GO:0016053,GO:0016740,GO:…	2.7.7.3	ko:K00954		Bacteria	2G6NZ@200795,34CR7@301297,COG0669@1,COG0669@2	F	Reversibly transfers an adenylyl group from ATP to 4'- phosphopantetheine, yielding dephospho-CoA (dPCoA) and pyrophosphate	COG0669	COG0669:Phosphopantetheine adenylyltransferase,
SK8B36_95_25	0	0	0	0	10.8361	0	0	0	2672.06	3.44033	0	0	223.861	GO:0005575,GO:0005622,GO:0005623,GO:0005737,GO:0005829,GO:0005886,GO:0008150,GO:0016020,GO:0040007,GO:0044424,GO:0044444,GO:0044464,GO:0071944	1.4.1.13,1.4.1.14	ko:K00266		Bacteria	2IXFM@203682,COG0493@1,COG0493@2	C	COG0493 NADPH-dependent glutamate synthase beta chain and	COG0493	COG0493:NADPH-dependent glutamate synthase beta chain and related oxidoreductases,
MISB43_737	30.5	0	0	90.8238	129.455	99.2113	2332.26	0	0	0	0	0	223.521					Bacteria	27YII@189775,2G7FH@200795,COG2010@1,COG2010@2	C	Cytochrome C oxidase, cbb3-type, subunit III	COG2010	COG2010:Cytochrome c mono- and diheme variants,
SP13B5_516_1	172.797	0	515.393	0	235.743	562.078	0	0	0	0	155.732	1040.22	223.497					Bacteria	1MU0F@1224,1RNAM@1236,2Q9UF@267890,COG1593@1,COG1593@2	G	PFAM TRAP C4-dicarboxylate transport system permease DctM subunit	COG1593	COG1593:TRAP-type C4-dicarboxylate transport system large permease component,
SK12B11_175_1	114.375	0	0	1915.82	159.29	437.15	0	0	0	0	0	54.7693	223.45			ko:K02035		Bacteria	1MUZH@1224,2WKBU@28221,42MFK@68525,COG0747@1,COG0747@2	E	extracellular solute-binding protein, family 5	COG0747	COG0747:ABC-type dipeptide transport system periplasmic component,
SR4B44_433_8	0	0	107.378	0	280.572	232.026	26.123	0	0	953.969	193.968	876.309	222.529					Bacteria	3J1C9@40117,COG0491@1,COG0491@2	S	Metallo-beta-lactamase superfamily	COG0491	COG0491:Zn-dependent hydrolases including glyoxylases,
SR3B54_154_13	0	166.348	221.186	0	927.403	716.006	137.516	0	0	0	0	496.024	222.04			ko:K03718,ko:K03719		Bacteria	27YBX@189775,2G77K@200795,COG1522@1,COG1522@2	K	Transcription regulator	COG1522	COG1522:Transcriptional regulators,
SP2B23_483_3	0	0	0	0	44.4014	272.226	0	79.076	0	0	1715.9	545.021	221.386			ko:K02071		Bacteria	3J0VT@40117,COG1135@1,COG1135@2	P	NIL	COG1135	COG1135:ABC-type metal ion transport system ATPase component,
SR3B54_11_4	0	0	0	0	44.4014	272.226	0	79.076	0	0	1715.9	545.021	221.386			ko:K02071		Bacteria	3J0VT@40117,COG1135@1,COG1135@2	P	NIL	COG1135	COG1135:ABC-type metal ion transport system ATPase component,
SK19B4_14_138	232.627	362.905	340.616	0	348.223	402.67	44.1182	188.404	18.1157	409.34	187.815	114.578	220.784	GO:0003674,GO:0003824,GO:0005488,GO:0005515,GO:0005575,GO:0005618,GO:0005622,GO:0005623,GO:0005737,GO:0005829,GO:0005886,GO:0006457,GO:0008150,GO:0009987,GO:0016020,GO:0016462,GO:0016787,GO:0016817,GO:0016818,GO:0016887,GO:0017111,GO:0030312,GO:0040007,GO:0042802,GO:0042803,GO:0044183,GO:0044424,GO:0044444,GO:0044464,GO:0046983,GO:0071944		ko:K03696		Bacteria	27XGF@189775,2G5RA@200795,COG0542@1,COG0542@2	O	Sigma-54 interaction domain	COG0542	COG0542:ATPases with chaperone activity ATP-binding subunit,
SK8B36_165_5	1809.98	0	195.381	0	0	0	0	0	0	30.3437	613.326	0	220.753			ko:K02358		Bacteria	27XXD@189775,2G5KI@200795,COG0050@1,COG0050@2	J	This protein promotes the GTP-dependent binding of aminoacyl-tRNA to the A-site of ribosomes during protein biosynthesis	COG0050	COG0050:GTPases - translation elongation factors,
SP7B12_38_2	171.562	23.2012	318.779	0	225.162	887.027	0	0	0	335.377	417.745	269.811	220.722					Bacteria	1VDF3@1239,26W8X@186822,4HV1I@91061,COG4102@1,COG4102@2	S	Protein of unknown function (DUF1501)	COG4102	COG4102:Uncharacterized protein conserved in bacteria,
SK7B13_507_7	105.374	0	97.5029	1510.1	0	42.8456	13.9891	759.191	0	3.32807	13.8495	100.918	220.591			ko:K01992		Bacteria	1MUXW@1224,2WJ4F@28221,42MRY@68525,COG3225@1,COG3225@2	N	transport system involved in gliding motility, auxiliary	COG3225	COG3225:ABC-type uncharacterized transport system involved in gliding motility auxiliary component,
MISB158_1033	0	0	0	0	0	205.003	0	0	0	8.84655	2429.74	0	220.299	GO:0003674,GO:0005488,GO:0005515,GO:0006457,GO:0006458,GO:0006950,GO:0006986,GO:0008150,GO:0009987,GO:0010033,GO:0035966,GO:0042221,GO:0042802,GO:0043167,GO:0043169,GO:0046872,GO:0050896,GO:0051082,GO:0051084,GO:0051085,GO:0051087,GO:0061077		ko:K04078		Bacteria	1V9ZM@1239,24MMM@186801,262FV@186807,COG0234@1,COG0234@2	O	Binds to Cpn60 in the presence of Mg-ATP and suppresses the ATPase activity of the latter	COG0234	COG0234:Co-chaperonin GroES (HSP10),
SK10B6_158_13	739.285	20.6474	225.733	23.929	413.546	334.577	17.0687	15.1856	35.0434	219.278	50.6951	547.95	220.245		1.21.99.5	ko:K02573,ko:K21566,ko:K21647		Bacteria	COG1600@1,COG1600@2	C	Catalyzes the conversion of epoxyqueuosine (oQ) to queuosine (Q), which is a hypermodified base found in the wobble positions of tRNA(Asp), tRNA(Asn), tRNA(His) and tRNA(Tyr)	COG1600	COG1600:Uncharacterized Fe-S protein,
SR5B18_343_4	0	0	781.524	0	1283.9	93.9896	0	0	0	0	37.9768	442.767	220.013	NA	NA	NA	NA	NA	NA	NA	NA	NA	NA:None,
SK7B13_544_1	646.467	0	9.43869	0	303.409	598.503	0	0	0	37.694	1019.6	19.0502	219.513	GO:0003674,GO:0003735,GO:0005198,GO:0005575,GO:0005622,GO:0005623,GO:0005737,GO:0005840,GO:0006412,GO:0006518,GO:0006807,GO:0008150,GO:0008152,GO:0009058,GO:0009059,GO:0009987,GO:0010467,GO:0019538,GO:0032991,GO:0034641,GO:0034645,GO:0040007,GO:0043043,GO:0043170,GO:0043226,GO:0043228,GO:0043229,GO:0043232,GO:0043603,GO:0043604,GO:0044237,GO:0044238,GO:0044249,GO:0044260,GO:0044267,GO:0044271,GO:…		ko:K02950		Bacteria	2NPA7@2323,COG0048@1,COG0048@2	J	Interacts with and stabilizes bases of the 16S rRNA that are involved in tRNA selection in the A site and with the mRNA backbone. Located at the interface of the 30S and 50S subunits, it traverses the body of the 30S subunit contacting proteins on the other side and probably holding the rRNA structure together. The combined cluster of proteins S8, S12 and S17 appears to hold together the shoulder…	COG0048	COG0048:Ribosomal protein S12,
SR3B54_14_4	778.594	0	470.839	0	201.739	300.382	0	17.1088	0	178.425	428.367	256.65	219.342					Bacteria	2G79B@200795,COG4102@1,COG4102@2	S	Protein of unknown function (DUF1501)	COG4102	COG4102:Uncharacterized protein conserved in bacteria,
SK9B5_103_3	88.5483	0	8.40348	0	82.2142	43.2049	94.0429	0	0	2242.91	58.1903	0	218.127	GO:0003674,GO:0003824,GO:0005575,GO:0005622,GO:0005623,GO:0005737,GO:0006139,GO:0006725,GO:0006732,GO:0006733,GO:0006753,GO:0006793,GO:0006796,GO:0006807,GO:0008150,GO:0008152,GO:0008795,GO:0009058,GO:0009108,GO:0009117,GO:0009165,GO:0009435,GO:0009987,GO:0016874,GO:0016879,GO:0016880,GO:0018130,GO:0019359,GO:0019362,GO:0019363,GO:0019438,GO:0019637,GO:0019674,GO:0034641,GO:0034654,GO:0044237,GO:…	6.3.1.5,6.3.5.1	ko:K01916,ko:K01950		Bacteria	2G6X3@200795,COG0171@1,COG0171@2,COG0388@1,COG0388@2	H	NAD synthase	COG0388, COG0171	COG0388:Predicted amidohydrolase,COG0171:NAD synthase,
SR3B54_58_2	0	0	0	0	29.2443	125.508	2458.71	0	0	0	0	0	217.789					Archaea	23V67@183963,2XWVK@28890,COG3428@1,arCOG04619@2157	S	Bacterial PH domain	COG3428, arCOG04619	COG3428:Predicted membrane protein,arCOG04619:None,
SK7B13_353_2	89.3554	0	54.2725	0	37.9262	0	2353.52	0	0	4.51543	65.7672	0	217.113		4.2.1.6	ko:K01684		Bacteria	1MURK@1224,2W9AM@28216,3T71C@506,COG4948@1,COG4948@2	M	Mandelate racemase / muconate lactonizing enzyme, C-terminal domain	COG4948	COG4948:L-alanine-DL-glutamate epimerase and related enzymes of enolase superfamily,
SK2B41_227_14	0	0	48.2422	0	44.9496	0	0	0	0	192.658	2316.12	0	216.831	NA	NA	NA	NA	NA	NA	NA	NA	NA	NA:None,
SP2B23_523_1	487.278	0	262.049	0	172.351	184.92	0	1457.99	0	0	21.3479	15.5558	216.791	GO:0000049,GO:0001731,GO:0002181,GO:0002183,GO:0003674,GO:0003676,GO:0003723,GO:0003743,GO:0005488,GO:0005575,GO:0005622,GO:0005623,GO:0005737,GO:0005829,GO:0005886,GO:0006412,GO:0006413,GO:0006417,GO:0006446,GO:0006518,GO:0006807,GO:0006950,GO:0006996,GO:0008135,GO:0008150,GO:0008152,GO:0009058,GO:0009059,GO:0009266,GO:0009409,GO:0009628,GO:0009889,GO:0009891,GO:0009893,GO:0009987,GO:0010467,GO:…		ko:K02520		Bacteria	2G6N2@200795,375HT@32061,COG0290@1,COG0290@2	J	IF-3 binds to the 30S ribosomal subunit and shifts the equilibrum between 70S ribosomes and their 50S and 30S subunits in favor of the free subunits, thus enhancing the availability of 30S subunits on which protein synthesis initiation begins	COG0290	COG0290:Translation initiation factor 3 (IF-3),
MISB227_1105	89.3554	0	54.2725	0	37.9262	0	2353.52	0	0	0	65.7672	0	216.737		4.2.1.6	ko:K01684		Bacteria	1MURK@1224,2W9AM@28216,3T71C@506,COG4948@1,COG4948@2	M	Mandelate racemase / muconate lactonizing enzyme, C-terminal domain	COG4948	COG4948:L-alanine-DL-glutamate epimerase and related enzymes of enolase superfamily,
SR3B54_93_5	402.385	0	66.6545	0	318.289	195.144	0	0	382.862	508.347	692.328	28.0269	216.17					Bacteria	COG5267@1,COG5267@2	S	Protein of unknown function (DUF1800)	COG5267	COG5267:Uncharacterized protein conserved in bacteria,
SK9B34_455_1	20.6702	0	219.705	0	153.533	147.92	1865.99	117.185	0	5.22266	0	63.3476	216.131	GO:0000166,GO:0001882,GO:0001883,GO:0003674,GO:0003824,GO:0003924,GO:0005488,GO:0005525,GO:0005575,GO:0005622,GO:0005623,GO:0005737,GO:0008150,GO:0009987,GO:0016462,GO:0016787,GO:0016817,GO:0016818,GO:0017076,GO:0017111,GO:0019001,GO:0032153,GO:0032549,GO:0032550,GO:0032553,GO:0032555,GO:0032561,GO:0035639,GO:0036094,GO:0043167,GO:0043168,GO:0044424,GO:0044464,GO:0051301,GO:0097159,GO:0097367,GO:…		ko:K03531		Bacteria	2G5V2@200795,COG0206@1,COG0206@2	D	Essential cell division protein that forms a contractile ring structure (Z ring) at the future cell division site. The regulation of the ring assembly controls the timing and the location of cell division. One of the functions of the FtsZ ring is to recruit other cell division proteins to the septum to produce a new cell wall between the dividing cells. Binds GTP and shows GTPase activity	COG0206	COG0206:Cell division GTPase,
SP2B23_298_3	817.81	0	20.2467	0	282.973	11.5661	0	0	0	610.916	0	844.526	215.67	GO:0005575,GO:0005622,GO:0005623,GO:0005737,GO:0005829,GO:0006355,GO:0008150,GO:0009889,GO:0010468,GO:0010556,GO:0019219,GO:0019222,GO:0031323,GO:0031326,GO:0044424,GO:0044444,GO:0044464,GO:0050789,GO:0050794,GO:0051171,GO:0051252,GO:0060255,GO:0065007,GO:0080090,GO:1903506,GO:2000112,GO:2001141		ko:K02601		Bacteria	2G6A3@200795,37569@32061,COG0250@1,COG0250@2	K	Participates in transcription elongation, termination and antitermination	COG0250	COG0250:Transcription antiterminator,
SR5B18_218_14	353.659	19.3343	319.922	112.036	107.79	132.173	111.882	227.517	164.074	110.271	348.121	576.519	215.275	GO:0000166,GO:0003674,GO:0005488,GO:0006066,GO:0006082,GO:0006629,GO:0006631,GO:0006635,GO:0006706,GO:0006707,GO:0008150,GO:0008152,GO:0008202,GO:0008203,GO:0009056,GO:0009062,GO:0009987,GO:0016042,GO:0016054,GO:0016125,GO:0016127,GO:0019395,GO:0019752,GO:0030258,GO:0032787,GO:0033539,GO:0034440,GO:0036094,GO:0040007,GO:0043167,GO:0043168,GO:0043436,GO:0044110,GO:0044116,GO:0044117,GO:0044237,GO:…	1.3.8.7	ko:K00249		Bacteria	1UX6T@1239,1ZM73@1386,4IJKC@91061,COG1960@1,COG1960@2	I	Acyl-CoA dehydrogenase, N-terminal domain	COG1960	COG1960:Acyl-CoA dehydrogenases,
SK2B41_133_8	148.467	890.123	198.303	0	70.0176	14.3093	0	41.5656	71.9401	265.368	497.229	379.172	214.708			ko:K02035		Bacteria	1MUPE@1224,2TS4U@28211,4BB37@82115,COG0747@1,COG0747@2	E	Bacterial extracellular solute-binding proteins, family 5 Middle	COG0747	COG0747:ABC-type dipeptide transport system periplasmic component,
SR3B54_233_6	140.051	2419.03	0	0	16.5121	0	0	0	0	0	0	0	214.633					Bacteria	2GIU7@201174,COG1804@1,COG1804@2	C	L-carnitine dehydratase bile acid-inducible protein F	COG1804	COG1804:Predicted acyl-CoA transferases/carnitine dehydratase,
SK2B41_171_32	62.5488	0	54.2725	0	33.1854	0	2353.52	0	0	4.51543	65.7672	0	214.484		4.2.1.6	ko:K01684		Bacteria	1MURK@1224,2W9AM@28216,3T71C@506,COG4948@1,COG4948@2	M	Mandelate racemase / muconate lactonizing enzyme, C-terminal domain	COG4948	COG4948:L-alanine-DL-glutamate epimerase and related enzymes of enolase superfamily,
MISB107_667	0	0	7.89418	2291.24	0	229.99	44.1717	0	0	0	0	0	214.441		2.5.1.1,2.5.1.10,2.5.1.29	ko:K13787		Archaea	2N97R@224756,2XTAC@28890,COG0142@1,arCOG01726@2157	H	Belongs to the FPP GGPP synthase family	arCOG01726, COG0142	arCOG01726:None,COG0142:Geranylgeranyl pyrophosphate synthase,
SK18B8_296_5	0	0	134.745	0	41.8496	0	0	0	2364.93	0	0	30.2175	214.312			ko:K10823		Bacteria	2NP9Y@2323,COG4608@1,COG4608@2	E	Oligopeptide/dipeptide transporter, C-terminal region	COG4608	COG4608:ABC-type oligopeptide transport system ATPase component,
SP2B23_6_2	56.7148	0	0	0	504.011	156.811	1355.27	0	0	3.58249	0	488.85	213.77					Bacteria	1N893@1224,2E5W4@1,2UGUZ@28211,330K6@2,3JRW1@41294	S	NIPSNAP	NA	NA:None,
SK10B6_323_1	0	0	361.1	0	811.095	884.061	0	0	0	0	428.65	78.0869	213.583	GO:0003674,GO:0003735,GO:0005198,GO:0005575,GO:0005622,GO:0005623,GO:0005737,GO:0005840,GO:0006412,GO:0006518,GO:0006807,GO:0008150,GO:0008152,GO:0009058,GO:0009059,GO:0009987,GO:0010467,GO:0019538,GO:0032991,GO:0034641,GO:0034645,GO:0040007,GO:0043043,GO:0043170,GO:0043226,GO:0043228,GO:0043229,GO:0043232,GO:0043603,GO:0043604,GO:0044237,GO:0044238,GO:0044249,GO:0044260,GO:0044267,GO:0044271,GO:…		ko:K02950		Bacteria	1RCWY@1224,2MBJ6@213115,2WND8@28221,42RDQ@68525,COG0048@1,COG0048@2	J	Interacts with and stabilizes bases of the 16S rRNA that are involved in tRNA selection in the A site and with the mRNA backbone. Located at the interface of the 30S and 50S subunits, it traverses the body of the 30S subunit contacting proteins on the other side and probably holding the rRNA structure together. The combined cluster of proteins S8, S12 and S17 appears to hold together the shoulder…	COG0048	COG0048:Ribosomal protein S12,
SK16B16_86_6	69.67	0	714.082	0	184.818	147.306	0	0	0	1408.26	36.6274	0	213.397					Bacteria	1R6QP@1224,2U67Q@28211,COG0028@1,COG0028@2	EH	Thiamine pyrophosphate enzyme, C-terminal TPP binding domain	COG0028	COG0028:Thiamine pyrophosphate-requiring enzymes acetolactate synthase pyruvate dehydrogenase (cytochrome) glyoxylate carboligase phosphonopyruvate decarboxylase,
SR3B54_71_5	0	0	0	0	434.736	199.903	0	0	0	12.9397	1911.6	0	213.265			ko:K03499,ko:K10716		Bacteria	2G71A@200795,34DCB@301297,COG0569@1,COG0569@2	C	TrkA-N domain	COG0569	COG0569:K+ transport systems NAD-binding component,
SK19B4_1_20	499.696	0	0	0	406.51	65.0171	0	0	145.277	597.615	0	842.277	213.033			ko:K09747		Bacteria	2IRC4@201174,4CWBC@84998,COG0718@1,COG0718@2	S	Binds to DNA and alters its conformation. May be involved in regulation of gene expression, nucleoid organization and DNA protection	COG0718	COG0718:Uncharacterized protein conserved in bacteria,
SK2B41_190_14	15.0164	0	122.558	0	91.6204	180.729	0	1546.57	0	98.6477	497.355	0	212.708					Bacteria	1MU2N@1224,1RP0C@1236,1X3N0@135614,COG0161@1,COG0161@2	E	Belongs to the class-III pyridoxal-phosphate-dependent aminotransferase family	COG0161	COG0161:Adenosylmethionine-8-amino-7-oxononanoate aminotransferase,
SP2B23_346_2	21.7857	0	0	0	0	14.173	92.5502	0	0	2405.48	0	16.6916	212.556			ko:K07159		Bacteria	COG2047@1,COG2047@2	S	protein (ATP-grasp superfamily)	COG2047	COG2047:Uncharacterized protein (ATP-grasp superfamily),
MISB227_1097	651.302	40.8169	36.1816	0	42.1402	0	0	1561.02	0	0	217.136	0	212.383		3.5.5.8,4.2.1.84	ko:K01721,ko:K20762,ko:K20807		Bacteria	2BZ0R@1,2GU1J@201174,2Z7U0@2	S	PFAM Nitrile hydratase alpha	NA	NA:None,
MISB107_676	0	0	483.025	1561.03	113.779	207.724	20.2454	0	0	0	0	157.005	211.901	GO:0003674,GO:0003824,GO:0003916,GO:0003917,GO:0005575,GO:0005622,GO:0005623,GO:0005737,GO:0005829,GO:0006139,GO:0006259,GO:0006265,GO:0006725,GO:0006807,GO:0006996,GO:0008150,GO:0008152,GO:0009987,GO:0016043,GO:0016853,GO:0034641,GO:0043170,GO:0044237,GO:0044238,GO:0044260,GO:0044424,GO:0044444,GO:0044464,GO:0046483,GO:0051276,GO:0071103,GO:0071704,GO:0071840,GO:0090304,GO:0140097,GO:1901360	5.99.1.2	ko:K03168		Bacteria	2NNS8@2323,COG0550@1,COG0550@2	L	Releases the supercoiling and torsional tension of DNA, which is introduced during the DNA replication and transcription, by transiently cleaving and rejoining one strand of the DNA duplex. Introduces a single-strand break via transesterification at a target site in duplex DNA. The scissile phosphodiester is attacked by the catalytic tyrosine of the enzyme, resulting in the formation of a DNA-(5'…	COG0550	COG0550:Topoisomerase IA,
SK19B4_37_103	36.0236	0	499.136	0	19.1124	11.7179	114.777	0	0	1064.93	37.8772	759.008	211.882			ko:K03686		Bacteria	2G5NV@200795,374VC@32061,COG0484@1,COG0484@2	O	ATP binding to DnaK triggers the release of the substrate protein, thus completing the reaction cycle. Several rounds of ATP-dependent interactions between DnaJ, DnaK and GrpE are required for fully efficient folding. Also involved, together with DnaK and GrpE, in the DNA replication of plasmids through activation of initiation proteins	COG0484	COG0484:DnaJ-class molecular chaperone with C-terminal Zn finger domain,
SR4B44_274_2	214.453	0	0	0	227.557	0	0	0	0	1647.23	270.585	180.739	211.713		1.2.5.3,1.3.99.16	ko:K03518,ko:K07302,ko:K12528		Bacteria	2G6NT@200795,COG2080@1,COG2080@2	C	2Fe-2S -binding domain protein	COG2080	COG2080:Aerobic-type carbon monoxide dehydrogenase small subunit CoxS/CutS homologs,
SK16B16_83_26	519.886	106.866	552.592	0	66.1984	54.1152	1192.64	0	0	0	43.7309	0	211.335	GO:0003674,GO:0003824,GO:0004595,GO:0005488,GO:0005515,GO:0006082,GO:0006139,GO:0006163,GO:0006164,GO:0006575,GO:0006725,GO:0006732,GO:0006753,GO:0006766,GO:0006767,GO:0006793,GO:0006796,GO:0006807,GO:0008150,GO:0008152,GO:0009058,GO:0009108,GO:0009110,GO:0009117,GO:0009150,GO:0009152,GO:0009165,GO:0009259,GO:0009260,GO:0009987,GO:0015936,GO:0015937,GO:0015939,GO:0015940,GO:0016053,GO:0016740,GO:…	2.7.7.3	ko:K00954		Bacteria	2G6NZ@200795,34CR7@301297,COG0669@1,COG0669@2	F	Reversibly transfers an adenylyl group from ATP to 4'- phosphopantetheine, yielding dephospho-CoA (dPCoA) and pyrophosphate	COG0669	COG0669:Phosphopantetheine adenylyltransferase,
SP13B5_115_2	519.886	106.866	552.592	0	66.1984	54.1152	1192.64	0	0	0	43.7309	0	211.335	GO:0003674,GO:0003824,GO:0004595,GO:0005488,GO:0005515,GO:0006082,GO:0006139,GO:0006163,GO:0006164,GO:0006575,GO:0006725,GO:0006732,GO:0006753,GO:0006766,GO:0006767,GO:0006793,GO:0006796,GO:0006807,GO:0008150,GO:0008152,GO:0009058,GO:0009108,GO:0009110,GO:0009117,GO:0009150,GO:0009152,GO:0009165,GO:0009259,GO:0009260,GO:0009987,GO:0015936,GO:0015937,GO:0015939,GO:0015940,GO:0016053,GO:0016740,GO:…	2.7.7.3	ko:K00954		Bacteria	2G6NZ@200795,34CR7@301297,COG0669@1,COG0669@2	F	Reversibly transfers an adenylyl group from ATP to 4'- phosphopantetheine, yielding dephospho-CoA (dPCoA) and pyrophosphate	COG0669	COG0669:Phosphopantetheine adenylyltransferase,
SK19B4_14_96	0	0	0	0	16.1818	0	64.7851	1786.77	0	0	0	665.995	211.144		5.2.1.8	ko:K03768		Bacteria	2NPSW@2323,COG0652@1,COG0652@2	O	PPIases accelerate the folding of proteins. It catalyzes the cis-trans isomerization of proline imidic peptide bonds in oligopeptides	COG0652	COG0652:Peptidyl-prolyl cis-trans isomerase (rotamase) - cyclophilin family,
SR3B54_6_3	21.5802	0	0	0	0	14.0393	91.6771	0	0	2388.23	0	16.5341	211.005			ko:K07159		Bacteria	COG2047@1,COG2047@2	S	protein (ATP-grasp superfamily)	COG2047	COG2047:Uncharacterized protein (ATP-grasp superfamily),
SK19B11_164_2	0	0	0	0	39.6984	34.7703	136.23	60.6003	0	2260.58	0	0	210.99			ko:K02033		Bacteria	1MU8Z@1224,1RNJ1@1236,1WW7F@135613,COG0601@1,COG0601@2	EP	PFAM Binding-protein-dependent transport	COG0601	COG0601:ABC-type dipeptide/oligopeptide/nickel transport systems permease components,
MISB43_1421	151.657	0	0	0	472.715	357.654	80.534	0	0	0	458.45	1002.19	210.266	GO:0000027,GO:0002181,GO:0003674,GO:0003676,GO:0003723,GO:0003735,GO:0005198,GO:0005488,GO:0005575,GO:0005618,GO:0005622,GO:0005623,GO:0005737,GO:0005829,GO:0005840,GO:0005886,GO:0006412,GO:0006518,GO:0006807,GO:0006996,GO:0008150,GO:0008152,GO:0009058,GO:0009059,GO:0009987,GO:0010467,GO:0015934,GO:0016020,GO:0016043,GO:0019538,GO:0019843,GO:0022607,GO:0022613,GO:0022618,GO:0022625,GO:0022626,GO:…		ko:K02933		Bacteria	1V1FC@1239,1WE6E@129337,4HFQD@91061,COG0097@1,COG0097@2	J	This protein binds to the 23S rRNA, and is important in its secondary structure. It is located near the subunit interface in the base of the L7 L12 stalk, and near the tRNA binding site of the peptidyltransferase center	COG0097	COG0097:Ribosomal protein L6P/L9E,
SK2B41_4_24	0	0	0	0	30.8552	0	123.531	0	0	1410.65	0	957.999	210.253		1.13.11.24	ko:K07155		Bacteria	2HY3R@201174,4FJNW@85021,COG0662@1,COG0662@2	G	Cupin domain	COG0662	COG0662:Mannose-6-phosphate isomerase,
SK19B4_35_8	0	0	239.113	0	0	0	70.4186	1628.89	0	0	0	584.206	210.219	NA	NA	NA	NA	NA	NA	NA	NA	NA	NA:None,
SK19B4_1_23	465.105	90.194	196.547	0	46.559	422.472	74.5609	199.005	0	414.634	489.037	114.301	209.368			ko:K04087		Bacteria	1MV7R@1224,2TRP4@28211,4BPGN@82117,COG0330@1,COG0330@2	O	HflC and HflK could regulate a protease	COG0330	COG0330:Membrane protease subunits stomatin/prohibitin homologs,
SP2B23_587_2	248.86	77.5073	495.251	0	172.043	289.457	0	0	131.548	491.596	118.938	485.34	209.212					Bacteria	COG5267@1,COG5267@2	S	Protein of unknown function (DUF1800)	COG5267	COG5267:Uncharacterized protein conserved in bacteria,
SK2B41_74_5	99.0974	0	91.695	1420.15	9.85807	40.2934	13.1558	713.968	0	3.12983	13.0245	104.398	209.064			ko:K01992		Bacteria	2NNVN@2323,COG3225@1,COG3225@2	N	ABC-type uncharacterized transport system	COG3225	COG3225:ABC-type uncharacterized transport system involved in gliding motility auxiliary component,
SK19B4_19_28	34.9533	44.9056	490.94	0	293.622	144.016	74.2444	0	0	1093.64	79.6289	249.949	208.825	GO:0005575,GO:0005622,GO:0005623,GO:0005737,GO:0044424,GO:0044464		ko:K02519		Bacteria	1TPAI@1239,248SJ@186801,260ER@186807,COG0532@1,COG0532@2	J	One of the essential components for the initiation of protein synthesis. Protects formylmethionyl-tRNA from spontaneous hydrolysis and promotes its binding to the 30S ribosomal subunits. Also involved in the hydrolysis of GTP during the formation of the 70S ribosomal complex	COG0532	COG0532:Translation initiation factor 2 (IF-2; GTPase),
SK7B13_343_2	214.453	0	0	0	227.557	0	0	0	0	1652.65	225.488	180.739	208.407		1.2.5.3,1.3.99.16	ko:K03518,ko:K07302,ko:K12528		Bacteria	2G6NT@200795,COG2080@1,COG2080@2	C	2Fe-2S -binding domain protein	COG2080	COG2080:Aerobic-type carbon monoxide dehydrogenase small subunit CoxS/CutS homologs,
SK9B5_281_4	99.0974	0	91.695	1420.15	9.85807	40.2934	13.1558	702.264	0	3.12983	13.0245	104.398	208.089			ko:K01992		Bacteria	1MUXW@1224,2WJ4F@28221,42MRY@68525,COG3225@1,COG3225@2	N	transport system involved in gliding motility, auxiliary	COG3225	COG3225:ABC-type uncharacterized transport system involved in gliding motility auxiliary component,
SR4B44_504_5	0	0	0	0	30.8552	0	123.531	0	0	1381.26	0	957.999	207.804		1.13.11.24	ko:K07155		Bacteria	2HY3R@201174,4FJNW@85021,COG0662@1,COG0662@2	G	Cupin domain	COG0662	COG0662:Mannose-6-phosphate isomerase,
SR4B44_387_10	99.0974	0	91.695	1420.15	9.85807	40.2934	13.1558	702.264	0	3.12983	13.0245	99.6525	207.693			ko:K01992		Bacteria	2NNVN@2323,COG3225@1,COG3225@2	N	ABC-type uncharacterized transport system	COG3225	COG3225:ABC-type uncharacterized transport system involved in gliding motility auxiliary component,
SR3B54_14_22	138.357	0	0	0	92.9803	12.0014	156.738	0	160.898	1764.22	77.5871	84.8041	207.299	GO:0003674,GO:0005488,GO:0005575,GO:0005622,GO:0005623,GO:0005737,GO:0006790,GO:0008150,GO:0008152,GO:0009536,GO:0009842,GO:0009987,GO:0016043,GO:0016226,GO:0022607,GO:0031163,GO:0043226,GO:0043227,GO:0043229,GO:0043231,GO:0044085,GO:0044237,GO:0044424,GO:0044444,GO:0044464,GO:0048037,GO:0051186,GO:0051536,GO:0051537,GO:0051539,GO:0051540,GO:0071840		ko:K07033,ko:K09014		Bacteria	2NNKT@2323,COG0719@1,COG0719@2	O	FeS assembly protein SufB	COG0719	COG0719:ABC-type transport system involved in Fe-S cluster assembly permease component,
SK19B11_77_3	0	0	134.745	0	41.8496	0	0	0	2278.93	0	0	30.2175	207.145			ko:K10823		Bacteria	2NP9Y@2323,COG4608@1,COG4608@2	E	Oligopeptide/dipeptide transporter, C-terminal region	COG4608	COG4608:ABC-type oligopeptide transport system ATPase component,
SK18B8_493_3	0	0	0	0	34.0272	27.8162	136.23	60.6003	0	2222.77	0	0	206.787			ko:K02033		Bacteria	1MU8Z@1224,1RNJ1@1236,1WW7F@135613,COG0601@1,COG0601@2	EP	PFAM Binding-protein-dependent transport	COG0601	COG0601:ABC-type dipeptide/oligopeptide/nickel transport systems permease components,
SK19B4_37_49	170.615	0	453.37	0	452.6	357.654	80.534	0	0	9.57969	458.45	493.832	206.386	GO:0000027,GO:0002181,GO:0003674,GO:0003676,GO:0003723,GO:0003735,GO:0005198,GO:0005488,GO:0005575,GO:0005618,GO:0005622,GO:0005623,GO:0005737,GO:0005829,GO:0005840,GO:0005886,GO:0006412,GO:0006518,GO:0006807,GO:0006996,GO:0008150,GO:0008152,GO:0009058,GO:0009059,GO:0009987,GO:0010467,GO:0015934,GO:0016020,GO:0016043,GO:0019538,GO:0019843,GO:0022607,GO:0022613,GO:0022618,GO:0022625,GO:0022626,GO:…		ko:K02933		Bacteria	1V1FC@1239,1WE6E@129337,4HFQD@91061,COG0097@1,COG0097@2	J	This protein binds to the 23S rRNA, and is important in its secondary structure. It is located near the subunit interface in the base of the L7 L12 stalk, and near the tRNA binding site of the peptidyltransferase center	COG0097	COG0097:Ribosomal protein L6P/L9E,
SP2B23_596_1	171.562	23.2012	233.086	0	191.627	845.906	0	0	0	333.096	408.251	269.811	206.378					Bacteria	1VDF3@1239,26W8X@186822,4HV1I@91061,COG4102@1,COG4102@2	S	Protein of unknown function (DUF1501)	COG4102	COG4102:Uncharacterized protein conserved in bacteria,
SK9B34_411_1	0	0	42.7601	0	0	0	2226.99	0	0	13.1358	191.323	0	206.184			ko:K03320		Bacteria	1NR9F@1224,2JPYA@204441,2TT2J@28211,COG0004@1,COG0004@2	P	COG0004 Ammonia permease	COG0004	COG0004:Ammonia permease,
SK7B13_328_6	0	0	0	0	30.8552	0	123.531	0	0	1403.3	0	913.441	205.927		1.13.11.24	ko:K07155		Bacteria	2HY3R@201174,4FJNW@85021,COG0662@1,COG0662@2	G	Cupin domain	COG0662	COG0662:Mannose-6-phosphate isomerase,
SK16B16_245_33	170.929	0	55.2738	546.702	208.244	78.2524	537.884	0	55.216	129.564	372.762	315.277	205.842	GO:0003674,GO:0005488,GO:0005515,GO:0005575,GO:0005622,GO:0005623,GO:0005737,GO:0005829,GO:0006457,GO:0006458,GO:0008150,GO:0009987,GO:0016465,GO:0032991,GO:0044183,GO:0044424,GO:0044444,GO:0044445,GO:0044464,GO:0051082,GO:0061077,GO:0101031,GO:1990220		ko:K04077		Bacteria	1TP1T@1239,248BG@186801,42EQM@68295,COG0459@1,COG0459@2	O	Prevents misfolding and promotes the refolding and proper assembly of unfolded polypeptides generated under stress conditions	COG0459	COG0459:Chaperonin GroEL (HSP60 family),
SR3B54_16_6	67.9455	0	219.239	0	144.195	419.929	0	0	0	8.58378	1607.44	0	205.611			ko:K03608		Bacteria	3TBIQ@508458,COG0851@1,COG0851@2	D	Prevents the cell division inhibition by proteins MinC and MinD at internal division sites while permitting inhibition at polar sites. This ensures cell division at the proper site by restricting the formation of a division septum at the midpoint of the long axis of the cell	COG0851	COG0851:Septum formation topological specificity factor,
SK2B41_118_4	214.453	0	0	0	193.424	0	0	0	0	1603.88	270.585	180.739	205.257		1.2.5.3,1.3.99.16	ko:K03518,ko:K07302,ko:K12528		Bacteria	2G6NT@200795,COG2080@1,COG2080@2	C	2Fe-2S -binding domain protein	COG2080	COG2080:Aerobic-type carbon monoxide dehydrogenase small subunit CoxS/CutS homologs,
SP7B12_155_3	455.475	0	570.581	0	306.095	69.1406	32.2492	0	0	652.14	0	372.237	204.826	GO:0000028,GO:0003674,GO:0003735,GO:0005198,GO:0005575,GO:0005622,GO:0005623,GO:0005737,GO:0005829,GO:0005840,GO:0005886,GO:0006412,GO:0006518,GO:0006807,GO:0006996,GO:0008150,GO:0008152,GO:0009058,GO:0009059,GO:0009987,GO:0010467,GO:0015935,GO:0016020,GO:0016043,GO:0019538,GO:0022607,GO:0022613,GO:0022618,GO:0022626,GO:0022627,GO:0032991,GO:0034622,GO:0034641,GO:0034645,GO:0040007,GO:0042254,GO:…		ko:K02988		Bacteria	1V1B1@1239,24G5D@186801,42G80@68295,COG0098@1,COG0098@2	J	Located at the back of the 30S subunit body where it stabilizes the conformation of the head with respect to the body	COG0098	COG0098:Ribosomal protein S5,
SK9B5_390_5	0	0	0	0	30.8552	0	123.531	0	0	1344.53	0	957.999	204.743		1.13.11.24	ko:K07155		Bacteria	2HY3R@201174,4FJNW@85021,COG0662@1,COG0662@2	G	Cupin domain	COG0662	COG0662:Mannose-6-phosphate isomerase,
SK10B6_93_1	142.969	110.206	928.059	0	333.75	251.128	0	0	0	328.723	0	361.477	204.693	GO:0003674,GO:0005488,GO:0005515,GO:0005575,GO:0005622,GO:0005623,GO:0005737,GO:0005829,GO:0006457,GO:0006458,GO:0008150,GO:0009987,GO:0016465,GO:0032991,GO:0044183,GO:0044424,GO:0044444,GO:0044445,GO:0044464,GO:0051082,GO:0061077,GO:0101031,GO:1990220		ko:K04077		Bacteria	27Y1U@189775,2G65N@200795,COG0459@1,COG0459@2	O	Prevents misfolding and promotes the refolding and proper assembly of unfolded polypeptides generated under stress conditions	COG0459	COG0459:Chaperonin GroEL (HSP60 family),
SR4B44_476_4	22.1371	0	0	0	46.9795	43.2049	47.0215	0	0	1627.65	663.37	0	204.197					Bacteria	COG0673@1,COG0673@2	S	inositol 2-dehydrogenase activity	COG0673	COG0673:Predicted dehydrogenases and related proteins,
SK10B6_240_1	104.771	0	228.69	0	152.863	17.0401	111.272	989.96	0	430.172	385.566	20.0681	203.367	NA	NA	NA	NA	NA	NA	NA	NA	NA	NA:None,
SP13B5_446_2	219.952	0	256.055	0	272.291	200.33	0	0	0	863.257	616.718	11.2347	203.32			ko:K07164		Bacteria	2G775@200795,COG1579@1,COG1579@2	S	Zn-ribbon protein possibly nucleic acid-binding	COG1579	COG1579:Zn-ribbon protein possibly nucleic acid-binding,
SP2B23_650_1	116.313	0	1015.54	1039.09	30.8552	113.504	123.531	0	0	0	0	0	203.236		1.11.1.15	ko:K03564		Bacteria	COG1225@1,COG1225@2	O	peroxiredoxin activity	COG1225	COG1225:Peroxiredoxin,
SK7B13_424_1	228.75	0	86.8359	170.295	500.626	930.106	0	0	0	108.37	390.845	21.9077	203.145	GO:0000027,GO:0003674,GO:0003676,GO:0003723,GO:0003735,GO:0005198,GO:0005488,GO:0005575,GO:0005622,GO:0005623,GO:0005737,GO:0005829,GO:0005840,GO:0005886,GO:0006412,GO:0006518,GO:0006807,GO:0006996,GO:0008097,GO:0008150,GO:0008152,GO:0009058,GO:0009059,GO:0009987,GO:0010467,GO:0015934,GO:0016020,GO:0016043,GO:0019538,GO:0019843,GO:0022607,GO:0022613,GO:0022618,GO:0022625,GO:0022626,GO:0032991,GO:…		ko:K02931		Bacteria	2NP65@2323,COG0094@1,COG0094@2	J	This is 1 of the proteins that binds and probably mediates the attachment of the 5S RNA into the large ribosomal subunit, where it forms part of the central protuberance. In the 70S ribosome it contacts protein S13 of the 30S subunit (bridge B1b), connecting the 2 subunits	COG0094	COG0094:Ribosomal protein L5,
SP2B23_167_1	28.7134	0	59.9495	0	0	0	2348.12	0	0	0	0	0	203.065					Bacteria	COG5267@1,COG5267@2	S	Protein of unknown function (DUF1800)	COG5267	COG5267:Uncharacterized protein conserved in bacteria,
SK12B6_466_3	0	0	0	0	34.0272	27.8162	136.23	60.6003	0	2174.16	0	0	202.736			ko:K02033		Bacteria	1MU8Z@1224,1RNJ1@1236,1WW7F@135613,COG0601@1,COG0601@2	EP	PFAM Binding-protein-dependent transport	COG0601	COG0601:ABC-type dipeptide/oligopeptide/nickel transport systems permease components,
SK16B16_122_3	121.192	136.237	382.423	0	212.989	285.807	32.178	42.942	0	250.711	183.177	783.455	202.593			ko:K11688		Bacteria	1MUBS@1224,2TUKV@28211,46RQ7@74030,COG1638@1,COG1638@2	G	COG1638 TRAP-type C4-dicarboxylate transport system, periplasmic component	COG1638	COG1638:TRAP-type C4-dicarboxylate transport system periplasmic component,
SP7B12_135_4	34.3125	44.0823	263.764	0	227.557	379.483	54.6624	113.474	0	405.305	694.502	203.742	201.74					Bacteria	2G99A@200795,COG2141@1,COG2141@2	C	Luciferase-like monooxygenase	COG2141	COG2141:Coenzyme F420-dependent N5N10-methylene tetrahydromethanopterin reductase and related flavin-dependent oxidoreductases,
SR4B44_645_1	295.161	0	756.313	0	254.472	144.016	0	0	0	9.32217	0	961.113	201.7	NA	NA	NA	NA	NA	NA	NA	NA	NA	NA:None,
SK18B8_493_2	286.857	0	221.976	0	81.9498	14.3553	70.3054	0	0	1683.75	58.0032	0	201.433			ko:K02031,ko:K02032,ko:K02034		Bacteria	1MWMX@1224,2TRX5@28211,3JRYA@41294,COG1173@1,COG1173@2	EP	Binding-protein-dependent transport system inner membrane component	COG1173	COG1173:ABC-type dipeptide/oligopeptide/nickel transport systems permease components,
SK19B4_21_8	115.113	11.3761	304.206	0	291.273	201.623	150.469	16.7335	38.6156	421.735	693.629	169.608	201.198	GO:0000166,GO:0000175,GO:0003674,GO:0003676,GO:0003723,GO:0003729,GO:0003824,GO:0004518,GO:0004527,GO:0004532,GO:0004540,GO:0004654,GO:0005488,GO:0005515,GO:0005575,GO:0005618,GO:0005622,GO:0005623,GO:0005737,GO:0005829,GO:0005886,GO:0006139,GO:0006401,GO:0006402,GO:0006725,GO:0006807,GO:0006950,GO:0008144,GO:0008150,GO:0008152,GO:0008408,GO:0009056,GO:0009057,GO:0009266,GO:0009408,GO:0009628,GO:…	2.7.7.8	ko:K00962		Bacteria	2G5TS@200795,374W6@32061,COG1185@1,COG1185@2	J	Involved in mRNA degradation. Catalyzes the phosphorolysis of single-stranded polyribonucleotides processively in the 3'- to 5'-direction	COG1185	COG1185:Polyribonucleotide nucleotidyltransferase (polynucleotide phosphorylase),
SK19B35_41_15	0	0	215.458	0	61.5944	125.879	0	1682	0	166.222	162.758	0	201.159		3.4.11.18	ko:K01265		Bacteria	1TQC1@1239,248I8@186801,42F6V@68295,COG0024@1,COG0024@2	J	TIGRFAM methionine aminopeptidase, type I	COG0024	COG0024:Methionine aminopeptidase,
MISB107_1582	27.5602	70.8149	355.714	0	555.641	53.7892	117.082	130.206	60.0945	0	0	1034.68	200.465	GO:0000287,GO:0003674,GO:0003824,GO:0005488,GO:0005575,GO:0005623,GO:0005886,GO:0006139,GO:0006213,GO:0006220,GO:0006221,GO:0006225,GO:0006725,GO:0006753,GO:0006793,GO:0006796,GO:0006807,GO:0008150,GO:0008152,GO:0009041,GO:0009058,GO:0009116,GO:0009117,GO:0009119,GO:0009123,GO:0009132,GO:0009133,GO:0009138,GO:0009139,GO:0009163,GO:0009165,GO:0009185,GO:0009188,GO:0009193,GO:0009194,GO:0009218,GO:…	2.7.4.22	ko:K09903		Bacteria	2G5RG@200795,34CMF@301297,COG0528@1,COG0528@2	F	Catalyzes the reversible phosphorylation of UMP to UDP	COG0528	COG0528:Uridylate kinase,
SP2B23_282_2	39.3391	0	136.061	26.0323	74.2097	76.7781	55.707	0	1219.96	596.381	137.878	40.1874	200.211	GO:0000271,GO:0003674,GO:0003824,GO:0004672,GO:0004713,GO:0005488,GO:0005515,GO:0005575,GO:0005623,GO:0005886,GO:0005887,GO:0005975,GO:0005976,GO:0006464,GO:0006468,GO:0006793,GO:0006796,GO:0006807,GO:0008150,GO:0008152,GO:0009058,GO:0009059,GO:0009242,GO:0009987,GO:0016020,GO:0016021,GO:0016051,GO:0016301,GO:0016310,GO:0016462,GO:0016740,GO:0016772,GO:0016773,GO:0016787,GO:0016817,GO:0016818,GO:…		ko:K02660,ko:K16692		Bacteria	1QX0J@1224,1RZ5A@1236,465QG@72275,COG1858@1,COG1858@2,COG3206@1,COG3206@2	M	cytochrome C peroxidase	COG1858, COG3206	COG1858:Cytochrome c peroxidase,COG3206:Uncharacterized protein involved in exopolysaccharide biosynthesis,
MISB227_2993	99.0974	0	91.695	1420.15	9.85807	40.2934	13.1558	713.968	0	0	13.0245	0	200.103			ko:K01992		Bacteria	1MUXW@1224,2WJ4F@28221,42MRY@68525,COG3225@1,COG3225@2	N	transport system involved in gliding motility, auxiliary	COG3225	COG3225:ABC-type uncharacterized transport system involved in gliding motility auxiliary component,
SK19B4_37_115	19.0625	0	202.617	0	146.648	136.415	1720.85	108.071	0	4.81646	0	58.4206	199.742	GO:0000166,GO:0000287,GO:0000910,GO:0000921,GO:0000935,GO:0001882,GO:0001883,GO:0003674,GO:0003824,GO:0003924,GO:0005488,GO:0005525,GO:0005575,GO:0005622,GO:0005623,GO:0005737,GO:0005886,GO:0006996,GO:0007010,GO:0007049,GO:0008150,GO:0009987,GO:0016020,GO:0016043,GO:0016462,GO:0016787,GO:0016817,GO:0016818,GO:0017076,GO:0017111,GO:0019001,GO:0022402,GO:0022607,GO:0030428,GO:0031106,GO:0032153,GO:…		ko:K03531		Bacteria	1TP6W@1239,247Z5@186801,3WB4Z@53433,COG0206@1,COG0206@2	D	Essential cell division protein that forms a contractile ring structure (Z ring) at the future cell division site. The regulation of the ring assembly controls the timing and the location of cell division. One of the functions of the FtsZ ring is to recruit other cell division proteins to the septum to produce a new cell wall between the dividing cells. Binds GTP and shows GTPase activity	COG0206	COG0206:Cell division GTPase,
SK9B5_132_13	910.331	25.704	425.319	59.5783	244.143	312.385	0	0	0	126.379	31.5551	260.593	199.666	NA	NA	NA	NA	NA	NA	NA	NA	NA	NA:None,
SN3B9_117_6	257.989	0	303.599	0	506.443	545.475	54.7994	24.3768	0	172.741	352.642	168.014	198.84		3.1.1.45	ko:K01061		Bacteria	1G0PH@1117,1H6WV@1150,COG0412@1,COG0412@2	Q	dienelactone hydrolase	COG0412	COG0412:Dienelactone hydrolase and related enzymes,
SK16B16_164_1	42.5361	0	0	0	481.443	110.69	1264.92	0	0	3.58249	0	477.987	198.43					Bacteria	1N893@1224,2E5W4@1,2UGUZ@28211,330K6@2,3JRW1@41294	S	NIPSNAP	NA	NA:None,
SK7B13_589_3	701.846	0	59.2063	0	0	355.131	579.753	0	0	502.444	122.993	59.7483	198.427	GO:0000028,GO:0003674,GO:0003676,GO:0003723,GO:0003735,GO:0005198,GO:0005488,GO:0005575,GO:0005622,GO:0005623,GO:0005737,GO:0005829,GO:0005840,GO:0005886,GO:0006139,GO:0006378,GO:0006396,GO:0006397,GO:0006412,GO:0006518,GO:0006725,GO:0006807,GO:0006996,GO:0008150,GO:0008152,GO:0009058,GO:0009059,GO:0009987,GO:0010467,GO:0015935,GO:0016020,GO:0016043,GO:0016070,GO:0016071,GO:0019538,GO:0019843,GO:…		ko:K02956		Bacteria	2IQA0@201174,4CQF0@84995,COG0184@1,COG0184@2	J	Forms an intersubunit bridge (bridge B4) with the 23S rRNA of the 50S subunit in the ribosome	COG0184	COG0184:Ribosomal protein S15P/S13E,
SP2B23_608_3	1057.43	110.899	958.472	0	217.539	0	0	0	0	0	0	33.0683	198.117					Bacteria	1RH4S@1224,2U0TX@28211,3JUTV@41294,COG2258@1,COG2258@2	S	PFAM MOSC domain	COG2258	COG2258:Uncharacterized protein conserved in bacteria,
SK19B11_164_3	286.857	0	221.976	0	99.5105	14.3553	70.3054	0	0	1672.6	11.6006	0	198.1			ko:K02031,ko:K02032,ko:K02034		Bacteria	1MWMX@1224,2TRX5@28211,3JRYA@41294,COG1173@1,COG1173@2	EP	Binding-protein-dependent transport system inner membrane component	COG1173	COG1173:ABC-type dipeptide/oligopeptide/nickel transport systems permease components,
SK12B6_466_2	286.857	0	217.788	0	99.5105	14.3553	70.3054	0	0	1672.6	11.6006	0	197.751			ko:K02031,ko:K02032,ko:K02034		Bacteria	1MWMX@1224,2TRX5@28211,3JRYA@41294,COG1173@1,COG1173@2	EP	Binding-protein-dependent transport system inner membrane component	COG1173	COG1173:ABC-type dipeptide/oligopeptide/nickel transport systems permease components,
SK19B4_21_7	51.9886	33.3957	143.082	0	41.374	143.744	55.2146	1277.2	0	213.457	54.6636	358.49	197.717	GO:0000166,GO:0003674,GO:0003824,GO:0005488,GO:0005575,GO:0005618,GO:0005622,GO:0005623,GO:0005737,GO:0005829,GO:0005886,GO:0006082,GO:0006520,GO:0006553,GO:0006807,GO:0008150,GO:0008152,GO:0008652,GO:0008839,GO:0009058,GO:0009066,GO:0009067,GO:0009085,GO:0009089,GO:0009987,GO:0016020,GO:0016053,GO:0016491,GO:0016627,GO:0016628,GO:0019752,GO:0019877,GO:0030312,GO:0036094,GO:0043167,GO:0043168,GO:…	1.17.1.8	ko:K00215		Bacteria	2G7CZ@200795,34D6H@301297,COG0289@1,COG0289@2	E	Catalyzes the conversion of 4-hydroxy- tetrahydrodipicolinate (HTPA) to tetrahydrodipicolinate	COG0289	COG0289:Dihydrodipicolinate reductase,
SP13B5_35_6	28.5937	0	0	0	470.285	111.613	1275.46	0	0	3.61234	0	481.97	197.628					Bacteria	1N893@1224,2E5W4@1,2UGUZ@28211,330K6@2,3JRW1@41294	S	NIPSNAP	NA	NA:None,
SK2B41_188_44	199.234	0	232.496	43.947	246.643	355.24	31.3476	0	0	684.247	124.139	452.288	197.465					Bacteria	COG5267@1,COG5267@2	S	Protein of unknown function (DUF1800)	COG5267	COG5267:Uncharacterized protein conserved in bacteria,
SP2B23_104_6	711.877	0	394.545	0	67.9839	37.0498	30.242	0	0	863.365	164.671	98.1757	197.326					Bacteria	2IUKB@203494,46T50@74201,COG4102@1,COG4102@2	S	Protein of unknown function (DUF1501)	COG4102	COG4102:Uncharacterized protein conserved in bacteria,
SP2B23_13_6	407.673	0	8.59762	0	102.138	132.609	48.1078	0	0	452.079	1214.51	0	197.143			ko:K03924,ko:K04748		Archaea	2NAEY@224756,2Y6X0@28890,COG0714@1,arCOG00441@2157	S	CbbQ/NirQ/NorQ C-terminal	COG0714, arCOG00441	COG0714:MoxR-like ATPases,arCOG00441:None,
SK9B5_209_6	150.274	0	22.1844	0	97.4454	206.388	53.1995	15.7767	436.892	276.331	70.2248	1036.22	197.078					Bacteria	1NSWZ@1224,2U2UE@28211,4BCJ9@82115,COG1804@1,COG1804@2	C	CoA-transferase family III	COG1804	COG1804:Predicted acyl-CoA transferases/carnitine dehydratase,
SK16B16_171_2	82.1477	48.7097	434.18	0	559.883	217.881	13.4223	0	110.229	435.876	139.528	319.538	196.783	GO:0003674,GO:0005488,GO:0005515,GO:0005575,GO:0005622,GO:0005623,GO:0005737,GO:0005829,GO:0006457,GO:0006458,GO:0008150,GO:0009987,GO:0016465,GO:0032991,GO:0044183,GO:0044424,GO:0044444,GO:0044445,GO:0044464,GO:0051082,GO:0061077,GO:0101031,GO:1990220		ko:K04077		Bacteria	2G65N@200795,375DU@32061,COG0459@1,COG0459@2	O	Prevents misfolding and promotes the refolding and proper assembly of unfolded polypeptides generated under stress conditions	COG0459	COG0459:Chaperonin GroEL (HSP60 family),
SK9B5_342_9	199.234	0	232.496	43.947	246.643	345.639	31.3476	0	0	684.247	124.139	452.288	196.665					Bacteria	COG5267@1,COG5267@2	S	Protein of unknown function (DUF1800)	COG5267	COG5267:Uncharacterized protein conserved in bacteria,
SP13B5_285_4	431.357	0	483.8	0	312.078	12.7557	166.59	0	342.024	69.357	391.704	150.224	196.658		1.14.13.229,1.14.19.48	ko:K21323		Bacteria	1MX47@1224,1S7F7@1236,46B8Q@72275,COG4638@1,COG4638@2	P	COG4638 Phenylpropionate dioxygenase and related ring-hydroxylating dioxygenases, large terminal subunit	COG4638	COG4638:Phenylpropionate dioxygenase and related ring-hydroxylating dioxygenases large terminal subunit,
SR3B54_93_4	555.189	0	383.506	0	159.35	106.58	38.6649	0	79.3822	728.984	114.837	188.279	196.231					Bacteria	1VDF3@1239,26W8X@186822,4HV1I@91061,COG4102@1,COG4102@2	S	Protein of unknown function (DUF1501)	COG4102	COG4102:Uncharacterized protein conserved in bacteria,
SP2B23_48_5	128.2	38.7537	329.213	0	436.109	58.8726	64.0732	28.5021	65.7738	857.435	23.7877	317.782	195.709	GO:0003674,GO:0003678,GO:0003824,GO:0004386,GO:0005575,GO:0005622,GO:0005623,GO:0005737,GO:0005829,GO:0006139,GO:0006259,GO:0006260,GO:0006261,GO:0006268,GO:0006725,GO:0006807,GO:0006996,GO:0008150,GO:0008152,GO:0009058,GO:0009059,GO:0009987,GO:0016043,GO:0016462,GO:0016787,GO:0016817,GO:0016818,GO:0017111,GO:0032392,GO:0032508,GO:0034641,GO:0034645,GO:0043170,GO:0044237,GO:0044238,GO:0044249,GO:…	3.6.4.12	ko:K02314		Bacteria	2G64D@200795,34D09@301297,COG0305@1,COG0305@2	L	Participates in initiation and elongation during chromosome replication	COG0305	COG0305:Replicative DNA helicase,
MISB227_444	57.83	0	526.87	0	767.046	50.163	0	0	0	4.87057	912.084	29.5385	195.7	GO:0005575,GO:0005622,GO:0005623,GO:0005737,GO:0005829,GO:0008150,GO:0040007,GO:0044424,GO:0044444,GO:0044464		ko:K07040		Bacteria	2G6Z5@200795,375SZ@32061,COG1399@1,COG1399@2	S	Uncharacterized ACR, COG1399	COG1399	COG1399:Predicted metal-binding possibly nucleic acid-binding protein,
SK9B5_197_3	662.855	0	59.2063	0	0	355.131	579.753	0	0	502.444	122.993	59.7483	195.178	GO:0000028,GO:0003674,GO:0003676,GO:0003723,GO:0003735,GO:0005198,GO:0005488,GO:0005575,GO:0005622,GO:0005623,GO:0005737,GO:0005829,GO:0005840,GO:0005886,GO:0006139,GO:0006378,GO:0006396,GO:0006397,GO:0006412,GO:0006518,GO:0006725,GO:0006807,GO:0006996,GO:0008150,GO:0008152,GO:0009058,GO:0009059,GO:0009987,GO:0010467,GO:0015935,GO:0016020,GO:0016043,GO:0016070,GO:0016071,GO:0019538,GO:0019843,GO:…		ko:K02956		Bacteria	2IQA0@201174,4CQF0@84995,COG0184@1,COG0184@2	J	Forms an intersubunit bridge (bridge B4) with the 23S rRNA of the 50S subunit in the ribosome	COG0184	COG0184:Ribosomal protein S15P/S13E,
SK19B4_37_51	935.795	47.1468	195.033	0	58.4104	322.304	0	0	0	0	501.619	281.169	195.123	GO:0000028,GO:0003674,GO:0003735,GO:0005198,GO:0005575,GO:0005622,GO:0005623,GO:0005737,GO:0005829,GO:0005840,GO:0005886,GO:0006412,GO:0006518,GO:0006807,GO:0006996,GO:0008150,GO:0008152,GO:0009058,GO:0009059,GO:0009987,GO:0010467,GO:0015935,GO:0016020,GO:0016043,GO:0019538,GO:0022607,GO:0022613,GO:0022618,GO:0022626,GO:0022627,GO:0032991,GO:0034622,GO:0034641,GO:0034645,GO:0040007,GO:0042254,GO:…		ko:K02988		Bacteria	1V1B1@1239,24G5D@186801,261HV@186807,COG0098@1,COG0098@2	J	Located at the back of the 30S subunit body where it stabilizes the conformation of the head with respect to the body	COG0098	COG0098:Ribosomal protein S5,
SP2B23_299_3	0	0	112.288	0	219.71	0	0	0	0	1674.13	311.017	22.6632	194.984	GO:0003674,GO:0003735,GO:0005198,GO:0005575,GO:0005618,GO:0005622,GO:0005623,GO:0005737,GO:0005829,GO:0005840,GO:0005844,GO:0006412,GO:0006518,GO:0006807,GO:0006996,GO:0008150,GO:0008152,GO:0009058,GO:0009059,GO:0009987,GO:0010467,GO:0015934,GO:0016043,GO:0019538,GO:0022607,GO:0022613,GO:0022618,GO:0022625,GO:0022626,GO:0030312,GO:0032991,GO:0034622,GO:0034641,GO:0034645,GO:0040007,GO:0042254,GO:…		ko:K02890		Bacteria	2G6ZQ@200795,34DE4@301297,COG0091@1,COG0091@2	J	The globular domain of the protein is located near the polypeptide exit tunnel on the outside of the subunit, while an extended beta-hairpin is found that lines the wall of the exit tunnel in the center of the 70S ribosome	COG0091	COG0091:Ribosomal protein L22,
SP13B5_430_2	88.63	0	57.677	546.702	201.527	82.371	524.437	0	55.216	126.365	339.479	315.277	194.807	GO:0003674,GO:0005488,GO:0005515,GO:0005575,GO:0005622,GO:0005623,GO:0005737,GO:0005829,GO:0006457,GO:0006458,GO:0008150,GO:0009987,GO:0016465,GO:0032991,GO:0044183,GO:0044424,GO:0044444,GO:0044445,GO:0044464,GO:0051082,GO:0061077,GO:0101031,GO:1990220		ko:K04077		Bacteria	1TP1T@1239,248BG@186801,42EQM@68295,COG0459@1,COG0459@2	O	Prevents misfolding and promotes the refolding and proper assembly of unfolded polypeptides generated under stress conditions	COG0459	COG0459:Chaperonin GroEL (HSP60 family),
SP7B12_212_1	31.3834	0	51.625	591.878	66.6021	598.897	0	513.994	0	29.0749	65.9963	384.721	194.514	GO:0000428,GO:0005575,GO:0005618,GO:0005622,GO:0005623,GO:0005886,GO:0008150,GO:0016020,GO:0030312,GO:0030880,GO:0032991,GO:0040007,GO:0044424,GO:0044464,GO:0061695,GO:0071944,GO:1902494,GO:1990234	2.7.7.6	ko:K03046		Bacteria	2G632@200795,374SV@32061,COG0086@1,COG0086@2	K	DNA-dependent RNA polymerase catalyzes the transcription of DNA into RNA using the four ribonucleoside triphosphates as substrates	COG0086	COG0086:DNA-directed RNA polymerase "beta" subunit/160 kD subunit,
SK4B42_255_8	410.783	186.263	100.901	0	282.043	220.081	0	365.309	0	0	711.397	55.5407	194.36			ko:K03111		Bacteria	2G6YE@200795,34DBK@301297,COG0629@1,COG0629@2	L	Single-strand binding protein family	COG0629	COG0629:Single-stranded DNA-binding protein,
SK7B13_560_2	62.3863	0	248.667	0	463.389	0	0	0	0	7.88147	65.5964	1481.76	194.14			ko:K03671		Bacteria	47QDT@768503,4NQ5B@976,COG3118@1,COG3118@2	O	Belongs to the thioredoxin family	COG3118	COG3118:Thioredoxin domain-containing protein,
SK9B5_302_5	62.3863	0	248.667	0	463.389	0	0	0	0	7.88147	65.5964	1481.76	194.14			ko:K03671		Bacteria	47QDT@768503,4NQ5B@976,COG3118@1,COG3118@2	O	Belongs to the thioredoxin family	COG3118	COG3118:Thioredoxin domain-containing protein,
SP7B12_174_1	32.9928	50.8642	513.501	0	210.053	197.469	0	12.4697	57.5521	156.72	784.003	313.449	194.089			ko:K02035		Bacteria	1TQ6S@1239,248A3@186801,36WU1@31979,COG0747@1,COG0747@2	E	Extracellular solute-binding protein, family 5	COG0747	COG0747:ABC-type dipeptide transport system periplasmic component,
SK2B41_231_50	147.053	0	21.709	0	95.3573	201.966	52.0595	15.4387	427.53	278.666	68.72	1014.01	193.543		2.8.3.15	ko:K07544		Bacteria	1TP54@1239,24AFB@186801,COG1804@1,COG1804@2	C	CoA-transferase family III	COG1804	COG1804:Predicted acyl-CoA transferases/carnitine dehydratase,
SP7B12_82_10	0	0	112.288	0	219.71	0	0	0	0	1651.71	311.017	22.6632	193.116	GO:0003674,GO:0003735,GO:0005198,GO:0005575,GO:0005618,GO:0005622,GO:0005623,GO:0005737,GO:0005829,GO:0005840,GO:0005844,GO:0006412,GO:0006518,GO:0006807,GO:0006996,GO:0008150,GO:0008152,GO:0009058,GO:0009059,GO:0009987,GO:0010467,GO:0015934,GO:0016043,GO:0019538,GO:0022607,GO:0022613,GO:0022618,GO:0022625,GO:0022626,GO:0030312,GO:0032991,GO:0034622,GO:0034641,GO:0034645,GO:0040007,GO:0042254,GO:…		ko:K02890		Bacteria	2G6ZQ@200795,34DE4@301297,COG0091@1,COG0091@2	J	The globular domain of the protein is located near the polypeptide exit tunnel on the outside of the subunit, while an extended beta-hairpin is found that lines the wall of the exit tunnel in the center of the 70S ribosome	COG0091	COG0091:Ribosomal protein L22,
SK2B41_74_12	62.3863	0	248.667	0	479.939	0	0	0	0	7.88147	32.7982	1481.76	192.786			ko:K03671		Bacteria	47QDT@768503,4NQ5B@976,COG3118@1,COG3118@2	O	Belongs to the thioredoxin family	COG3118	COG3118:Thioredoxin domain-containing protein,
SR4B44_401_5	62.3863	0	248.667	0	446.839	0	0	0	0	7.88147	65.5964	1481.76	192.761			ko:K03671		Bacteria	47QDT@768503,4NQ5B@976,COG3118@1,COG3118@2	O	Belongs to the thioredoxin family	COG3118	COG3118:Thioredoxin domain-containing protein,
SK2B41_142_4	37.5	0	0	0	59.6871	18.2972	0	1417.32	40.884	4.7375	374.58	359.143	192.679	GO:0005575,GO:0005623,GO:0005886,GO:0006091,GO:0006119,GO:0006139,GO:0006163,GO:0006725,GO:0006753,GO:0006793,GO:0006796,GO:0006807,GO:0008150,GO:0008152,GO:0009117,GO:0009123,GO:0009126,GO:0009141,GO:0009144,GO:0009150,GO:0009161,GO:0009167,GO:0009199,GO:0009205,GO:0009259,GO:0009987,GO:0015980,GO:0016020,GO:0016310,GO:0017144,GO:0019637,GO:0019693,GO:0022900,GO:0022904,GO:0034641,GO:0042773,GO:…	1.9.3.1	ko:K02275,ko:K17223		Bacteria	27XKX@189775,2G6C0@200795,COG1622@1,COG1622@2,COG2010@1,COG2010@2	C	Subunits I and II form the functional core of the enzyme complex. Electrons originating in cytochrome c are transferred via heme a and Cu(A) to the binuclear center formed by heme a3 and Cu(B)	COG2010, COG1622	COG2010:Cytochrome c mono- and diheme variants,COG1622:Heme/copper-type cytochrome/quinol oxidases subunit 2,
SP7B12_304_1	436.545	112.169	596.583	0	421.531	261.282	0	16.4993	0	165.451	0	301.022	192.59			ko:K11688		Bacteria	1JX7P@119045,1MUBS@1224,2TUKV@28211,COG1638@1,COG1638@2	G	Bacterial extracellular solute-binding protein, family 7	COG1638	COG1638:TRAP-type C4-dicarboxylate transport system periplasmic component,
SP13B5_300_1	140.051	0	66.4561	0	250.777	170.836	74.3707	827.071	0	17.6931	681.064	80.4773	192.4	GO:0002181,GO:0002184,GO:0003674,GO:0003676,GO:0003723,GO:0005488,GO:0005575,GO:0005618,GO:0005622,GO:0005623,GO:0005737,GO:0005829,GO:0005886,GO:0006412,GO:0006415,GO:0006518,GO:0006807,GO:0008079,GO:0008135,GO:0008150,GO:0008152,GO:0009058,GO:0009059,GO:0009987,GO:0010467,GO:0016020,GO:0016043,GO:0019538,GO:0022411,GO:0030312,GO:0032984,GO:0034641,GO:0034645,GO:0040007,GO:0043021,GO:0043023,GO:…		ko:K02838		Bacteria	2G6FY@200795,375HV@32061,COG0233@1,COG0233@2	J	Responsible for the release of ribosomes from messenger RNA at the termination of protein biosynthesis. May increase the efficiency of translation by recycling ribosomes from one round of translation to another	COG0233	COG0233:Ribosome recycling factor,
SK19B4_1_21	12.146	0	46.1076	0	74.1071	35.558	0	1457.52	0	234.77	312.889	134.936	192.336	GO:0003674,GO:0003824,GO:0005488,GO:0005515,GO:0005575,GO:0005622,GO:0005623,GO:0006139,GO:0006259,GO:0006260,GO:0006261,GO:0006725,GO:0006807,GO:0008150,GO:0008152,GO:0009058,GO:0009059,GO:0009360,GO:0009987,GO:0016462,GO:0016787,GO:0016817,GO:0016818,GO:0016887,GO:0017111,GO:0030234,GO:0030337,GO:0032991,GO:0034641,GO:0034645,GO:0040007,GO:0042575,GO:0042802,GO:0043170,GO:0043846,GO:0044237,GO:…	2.7.7.7,6.1.1.17	ko:K01885,ko:K02341,ko:K02343		Bacteria	2NNK7@2323,COG2812@1,COG2812@2	L	DNA polymerase III is a complex, multichain enzyme responsible for most of the replicative synthesis in bacteria. This DNA polymerase also exhibits 3' to 5' exonuclease activity	COG2812	COG2812:DNA polymerase III gamma/tau subunits,
SP2B23_715_2	23.6095	0	0	0	41.7536	10.2397	0	59.4884	1990.56	0	182.045	0	192.308		2.5.1.77	ko:K11779		Bacteria	27YV4@189775,2GBD4@200795,COG1060@1,COG1060@2	H	Elongator protein 3, MiaB family, Radical SAM	COG1060	COG1060:Thiamine biosynthesis enzyme ThiH and related uncharacterized enzymes,
MISB43_292	265.142	0	0	0	66.1984	1308.91	0	0	0	0	163.991	501.886	192.177		1.1.1.28,1.1.1.399,1.1.1.95	ko:K00058,ko:K03778		Bacteria	1TQ7W@1239,23MFZ@182709,4HDEC@91061,COG0111@1,COG0111@2	EH	D-isomer specific 2-hydroxyacid dehydrogenase, catalytic domain	COG0111	COG0111:Phosphoglycerate dehydrogenase and related dehydrogenases,
SK2B41_190_8	0	0	270.928	0	0	0	38.8711	0	1995.14	0	0	0	192.078		2.9.1.1	ko:K01042		Bacteria	COG1921@1,COG1921@2	E	L-seryl-tRNASec selenium transferase activity	COG1921	COG1921:Selenocysteine synthase seryl-tRNASer selenium transferase,
SR3B54_77_21	0	0	56.0232	0	39.1496	24.0027	1959.23	0	0	27.9665	0	197.876	192.02					Bacteria	1IQCH@117747,4NFFC@976,COG4102@1,COG4102@2	S	Protein of unknown function (DUF1501)	COG4102	COG4102:Uncharacterized protein conserved in bacteria,
SR4B44_603_1	0	0	0	0	0	143.356	167.163	0	0	1992.42	0	0	191.912	GO:0003674,GO:0003824,GO:0003996,GO:0004321,GO:0006082,GO:0006139,GO:0006163,GO:0006629,GO:0006631,GO:0006633,GO:0006637,GO:0006725,GO:0006732,GO:0006753,GO:0006790,GO:0006793,GO:0006796,GO:0006807,GO:0008150,GO:0008152,GO:0008610,GO:0009058,GO:0009117,GO:0009150,GO:0009259,GO:0009987,GO:0015645,GO:0016053,GO:0016405,GO:0016408,GO:0016740,GO:0016746,GO:0016747,GO:0016874,GO:0016877,GO:0016878,GO:…	6.2.1.1,6.2.1.2	ko:K01895,ko:K01896		Bacteria	1TQTI@1239,25AZ5@186801,COG0365@1,COG0365@2	I	PFAM AMP-dependent synthetase and ligase	COG0365	COG0365:Acyl-coenzyme A synthetases/AMP-(fatty) acid ligases,
SP2B23_587_1	693.55	0	300.231	0	342.143	593.684	51.6903	0	0	126.048	76.7617	111.869	191.331					Bacteria	1VDF3@1239,26W8X@186822,4HV1I@91061,COG4102@1,COG4102@2	S	Protein of unknown function (DUF1501)	COG4102	COG4102:Uncharacterized protein conserved in bacteria,
SK9B34_370_3	301.328	0	560.867	86.8358	237.227	120.15	0	0	0	579.612	408.816	0	191.236			ko:K02055,ko:K11069		Bacteria	1NKD7@1224,2TYST@28211,COG0687@1,COG0687@2	E	Extracellular solute-binding protein	COG0687	COG0687:Spermidine/putrescine-binding periplasmic protein,
SP13B5_141_1	96.3417	19.042	126.597	0	613.372	255.528	31.4831	0	129.275	518.679	163.637	340.682	191.22	GO:0003674,GO:0005488,GO:0005515,GO:0005575,GO:0005622,GO:0005623,GO:0005737,GO:0005829,GO:0006457,GO:0006458,GO:0008150,GO:0009987,GO:0016465,GO:0032991,GO:0044183,GO:0044424,GO:0044444,GO:0044445,GO:0044464,GO:0051082,GO:0061077,GO:0101031,GO:1990220		ko:K04077		Bacteria	2G65N@200795,375DU@32061,COG0459@1,COG0459@2	O	Prevents misfolding and promotes the refolding and proper assembly of unfolded polypeptides generated under stress conditions	COG0459	COG0459:Chaperonin GroEL (HSP60 family),
SK7B13_255_3	216.845	229.425	610.111	0	900.077	273.845	0	24.105	0	19.3374	0	19.5459	191.108			ko:K03624		Bacteria	2G6U9@200795,34CW3@301297,COG0782@1,COG0782@2	K	Necessary for efficient RNA polymerase transcription elongation past template-encoded arresting sites. The arresting sites in DNA have the property of trapping a certain fraction of elongating RNA polymerases that pass through, resulting in locked ternary complexes. Cleavage of the nascent transcript by cleavage factors such as GreA or GreB allows the resumption of elongation from the new 3'termi…	COG0782	COG0782:Transcription elongation factor,
SP13B5_544_1	0	0	202.617	90.8238	194.182	238.107	0	0	0	57.7975	48.104	1460.51	191.012					Bacteria	1N6MJ@1224,2VQ87@28216,4AG7U@80864,COG4638@1,COG4638@2	P	Ring hydroxylating alpha subunit (catalytic domain)	COG4638	COG4638:Phenylpropionate dioxygenase and related ring-hydroxylating dioxygenases large terminal subunit,
SP13B5_58_7	75.5781	135.937	393.057	0	180.442	285.178	32.1072	57.1298	0	252.068	103.307	775.939	190.895			ko:K11688		Bacteria	1MUBS@1224,2TUKV@28211,COG1638@1,COG1638@2	G	COG1638 TRAP-type C4-dicarboxylate transport system, periplasmic component	COG1638	COG1638:TRAP-type C4-dicarboxylate transport system periplasmic component,
MISB43_579	0	0	0	0	32.0785	29.5011	0	2228.06	0	0	0	0	190.804					Bacteria	COG5267@1,COG5267@2	S	Protein of unknown function (DUF1800)	COG5267	COG5267:Uncharacterized protein conserved in bacteria,
SP2B23_48_1	360.572	1165.57	163.369	0	43.1973	60.5357	0	65.9414	0	305.641	122.298	0	190.593					Bacteria	COG4102@1,COG4102@2	S	Protein of unknown function (DUF1501)	COG4102	COG4102:Uncharacterized protein conserved in bacteria,
SK10B6_211_2	0	0	29.9434	0	209.248	0	0	0	0	1963.12	82.9379	0	190.437	GO:0003674,GO:0003735,GO:0005198,GO:0005575,GO:0005618,GO:0005622,GO:0005623,GO:0005737,GO:0005829,GO:0005840,GO:0005844,GO:0006412,GO:0006518,GO:0006807,GO:0006996,GO:0008150,GO:0008152,GO:0009058,GO:0009059,GO:0009987,GO:0010467,GO:0015934,GO:0016043,GO:0019538,GO:0022607,GO:0022613,GO:0022618,GO:0022625,GO:0022626,GO:0030312,GO:0032991,GO:0034622,GO:0034641,GO:0034645,GO:0040007,GO:0042254,GO:…		ko:K02890		Bacteria	2G6ZQ@200795,34DE4@301297,COG0091@1,COG0091@2	J	The globular domain of the protein is located near the polypeptide exit tunnel on the outside of the subunit, while an extended beta-hairpin is found that lines the wall of the exit tunnel in the center of the 70S ribosome	COG0091	COG0091:Ribosomal protein L22,
MISB43_820	0	0	0	0	0	0	70.4186	1628.89	0	0	0	584.206	190.293	NA	NA	NA	NA	NA	NA	NA	NA	NA	NA:None,
SK7B13_535_7	465.972	0	209.05	252.288	651.769	192.911	0	0	0	74.9226	400.867	32.4559	190.02	GO:0000966,GO:0001682,GO:0003674,GO:0003676,GO:0003723,GO:0003824,GO:0004518,GO:0004519,GO:0004521,GO:0004526,GO:0004540,GO:0004549,GO:0005488,GO:0005575,GO:0005622,GO:0005623,GO:0005634,GO:0005655,GO:0005730,GO:0006139,GO:0006396,GO:0006399,GO:0006725,GO:0006807,GO:0008033,GO:0008150,GO:0008152,GO:0009987,GO:0010467,GO:0016070,GO:0016787,GO:0016788,GO:0016891,GO:0016893,GO:0030677,GO:0030681,GO:…	3.1.26.5	ko:K03536,ko:K08998		Bacteria	2G76W@200795,COG0594@1,COG0594@2	J	RNaseP catalyzes the removal of the 5'-leader sequence from pre-tRNA to produce the mature 5'-terminus. It can also cleave other RNA substrates such as 4.5S RNA. The protein component plays an auxiliary but essential role in vivo by binding to the 5'-leader sequence and broadening the substrate specificity of the ribozyme	COG0594	COG0594:RNase P protein component,
SP7B12_124_1	0	0	226.529	0	52.7669	64.703	0	0	0	0	104.574	1828.82	189.783	GO:0000027,GO:0003674,GO:0003676,GO:0003723,GO:0003735,GO:0005198,GO:0005488,GO:0005575,GO:0005618,GO:0005622,GO:0005623,GO:0005737,GO:0005829,GO:0005840,GO:0006412,GO:0006415,GO:0006518,GO:0006807,GO:0006950,GO:0006996,GO:0007154,GO:0008150,GO:0008152,GO:0009058,GO:0009059,GO:0009267,GO:0009605,GO:0009987,GO:0009991,GO:0010467,GO:0015934,GO:0015968,GO:0016043,GO:0019538,GO:0019843,GO:0022411,GO:…		ko:K02867		Bacteria	1V1BS@1239,24FSQ@186801,261HQ@186807,COG0080@1,COG0080@2	J	Forms part of the ribosomal stalk which helps the ribosome interact with GTP-bound translation factors	COG0080	COG0080:Ribosomal protein L11,
SR3B54_86_7	23.289	0	0	0	41.1868	10.1007	0	58.6809	1963.54	0	179.574	0	189.698		2.5.1.77	ko:K11779		Bacteria	27YV4@189775,2GBD4@200795,COG1060@1,COG1060@2	H	Elongator protein 3, MiaB family, Radical SAM	COG1060	COG1060:Thiamine biosynthesis enzyme ThiH and related uncharacterized enzymes,
SK8B31_253_12	224.474	65.9175	1095.59	0	156.525	141.863	54.4922	0	55.9385	226.869	26.9742	226.039	189.557	GO:0003674,GO:0005488,GO:0005515,GO:0005575,GO:0005622,GO:0005623,GO:0005737,GO:0005829,GO:0006457,GO:0006458,GO:0008150,GO:0009987,GO:0016465,GO:0032991,GO:0044183,GO:0044424,GO:0044444,GO:0044445,GO:0044464,GO:0051082,GO:0061077,GO:0101031,GO:1990220		ko:K04077		Bacteria	2G65N@200795,375DU@32061,COG0459@1,COG0459@2	O	Prevents misfolding and promotes the refolding and proper assembly of unfolded polypeptides generated under stress conditions	COG0459	COG0459:Chaperonin GroEL (HSP60 family),
SK16B16_124_3	278.551	130.132	326.836	0	725.496	420.092	0	47.8541	0	127.965	186.381	29.1025	189.368					Bacteria	2CJXB@1,2H9YF@201174,2ZIFC@2,4G6W7@85025			NA	NA:None,
SK19B35_26_3	606.273	0	435.812	0	68.4382	302.109	0	292.522	0	0	257.7	306.379	189.103			ko:K02030		Bacteria	1MXME@1224,2TT4J@28211,4BDU4@82115,COG0834@1,COG0834@2	ET	Bacterial periplasmic substrate-binding proteins	COG0834	COG0834:ABC-type amino acid transport/signal transduction systems periplasmic component/domain,
SK9B5_169_5	0	72.2661	53.3828	1340.02	89.5307	210.417	0	0	0	10.6594	458.368	32.3229	188.914			ko:K03969		Bacteria	2GP0K@201174,4F9G9@85019,COG1842@1,COG1842@2	KT	PspA/IM30 family	COG1842	COG1842:Phage shock protein A (IM30) suppresses sigma54-dependent transcription,
SK16B16_38_2	147.053	0	49.6205	48.6556	234.059	324.208	17.3532	77.1933	0	78.4394	910.54	375.561	188.557			ko:K03531,ko:K22222		Bacteria	2GAMG@200795,34CRX@301297,COG0206@1,COG0206@2	D	Involved in cell shape control	COG0206	COG0206:Cell division GTPase,
SK9B5_149_7	424.087	49.5307	387.835	0	102.273	75.2445	40.9457	0	168.13	350.681	182.417	472.616	187.813	GO:0003674,GO:0003735,GO:0005198,GO:0005488,GO:0005575,GO:0005618,GO:0005622,GO:0005623,GO:0005737,GO:0005829,GO:0005840,GO:0005886,GO:0006412,GO:0006417,GO:0006518,GO:0006807,GO:0008150,GO:0008152,GO:0009058,GO:0009059,GO:0009889,GO:0009890,GO:0009892,GO:0009987,GO:0010467,GO:0010468,GO:0010556,GO:0010558,GO:0010605,GO:0010608,GO:0010629,GO:0015934,GO:0016020,GO:0017148,GO:0019222,GO:0019538,GO:…		ko:K02864,ko:K02935		Bacteria	27YC4@189775,2G6XJ@200795,COG0244@1,COG0244@2	J	Forms part of the ribosomal stalk, playing a central role in the interaction of the ribosome with GTP-bound translation factors	COG0244	COG0244:Ribosomal protein L10,
SK9B34_633_2	0	0	37.7548	0	0	90.5842	0	2123.82	0	0	0	0	187.68		1.1.1.350	ko:K00073		Bacteria	47KBZ@768503,4NGVC@976,COG2055@1,COG2055@2	C	Belongs to the LDH2 MDH2 oxidoreductase family	COG2055	COG2055:Malate/L-lactate dehydrogenases,
SP13B5_268_2	278.551	130.132	326.836	0	712.061	411.855	0	47.8541	0	127.965	186.381	29.1025	187.561					Bacteria	2CJXB@1,2H9YF@201174,2ZIFC@2,4G6W7@85025			NA	NA:None,
SR4B44_101_1	0	0	263.891	0	0	0	37.8614	0	1943.32	0	0	0	187.089		2.9.1.1	ko:K01042		Bacteria	COG1921@1,COG1921@2	E	L-seryl-tRNASec selenium transferase activity	COG1921	COG1921:Selenocysteine synthase seryl-tRNASer selenium transferase,
SK16B16_97_4	234.615	0	211.523	0	248.951	181.251	0	0	0	859.552	493.374	11.2347	186.709			ko:K07164		Bacteria	2G775@200795,COG1579@1,COG1579@2	S	Zn-ribbon protein possibly nucleic acid-binding	COG1579	COG1579:Zn-ribbon protein possibly nucleic acid-binding,
SK18B8_271_1	348.098	42.5916	94.3869	0	117.26	115.028	11.7364	41.7664	0	904.656	249.815	313.27	186.551			ko:K02035		Bacteria	1MUZH@1224,2TQQH@28211,COG0747@1,COG0747@2	E	ABC-type dipeptide transport system periplasmic component	COG0747	COG0747:ABC-type dipeptide transport system periplasmic component,
SK2B41_129_9	0	72.2661	53.3828	1340.02	89.5307	210.417	0	0	0	10.6594	428.796	32.3229	186.45			ko:K03969		Bacteria	2GP0K@201174,4F9G9@85019,COG1842@1,COG1842@2	KT	PspA/IM30 family	COG1842	COG1842:Phage shock protein A (IM30) suppresses sigma54-dependent transcription,
SR4B44_91_3	0	72.2661	53.3828	1340.02	89.5307	210.417	0	0	0	10.6594	428.796	32.3229	186.45			ko:K03969		Bacteria	2GP0K@201174,4F9G9@85019,COG1842@1,COG1842@2	KT	PspA/IM30 family	COG1842	COG1842:Phage shock protein A (IM30) suppresses sigma54-dependent transcription,
SR4B44_588_2	184.476	0	224.093	43.947	219.238	350.44	15.6738	0	0	660.01	85.3458	452.288	186.293					Bacteria	COG5267@1,COG5267@2	S	Protein of unknown function (DUF1800)	COG5267	COG5267:Uncharacterized protein conserved in bacteria,
SP7B12_82_1	62.7667	0	833.943	0	599.419	340.283	0	0	0	0	43.9976	352.661	186.089	GO:0000027,GO:0002181,GO:0003674,GO:0003676,GO:0003723,GO:0003735,GO:0005198,GO:0005488,GO:0005575,GO:0005618,GO:0005622,GO:0005623,GO:0005737,GO:0005829,GO:0005840,GO:0005886,GO:0006412,GO:0006518,GO:0006807,GO:0006996,GO:0008150,GO:0008152,GO:0009058,GO:0009059,GO:0009987,GO:0010467,GO:0015934,GO:0016020,GO:0016043,GO:0019538,GO:0019843,GO:0022607,GO:0022613,GO:0022618,GO:0022625,GO:0022626,GO:…		ko:K02933		Bacteria	1V1FC@1239,2496R@186801,42GCD@68295,COG0097@1,COG0097@2	J	This protein binds to the 23S rRNA, and is important in its secondary structure. It is located near the subunit interface in the base of the L7 L12 stalk, and near the tRNA binding site of the peptidyltransferase center	COG0097	COG0097:Ribosomal protein L6P/L9E,
SK19B4_38_2	23.7457	30.5068	671.551	0	308.659	177.653	731.355	0	0	0	87.3862	200.126	185.915	NA	NA	NA	NA	NA	NA	NA	NA	NA	NA:None,
SR5B18_337_6	561.662	52.4789	158.941	0	520.131	132.872	0	0	0	343.172	461.713	0	185.914	GO:0000028,GO:0003674,GO:0003735,GO:0005198,GO:0005488,GO:0005575,GO:0005618,GO:0005622,GO:0005623,GO:0005737,GO:0005829,GO:0005840,GO:0005886,GO:0006412,GO:0006518,GO:0006807,GO:0006996,GO:0008150,GO:0008152,GO:0008270,GO:0009058,GO:0009059,GO:0009987,GO:0010467,GO:0015935,GO:0016020,GO:0016043,GO:0019538,GO:0022607,GO:0022613,GO:0022618,GO:0022626,GO:0022627,GO:0030312,GO:0032991,GO:0034622,GO:…		ko:K02967		Bacteria	1TPNA@1239,247ZR@186801,42JIW@68298,COG0052@1,COG0052@2	J	Belongs to the universal ribosomal protein uS2 family	COG0052	COG0052:Ribosomal protein S2,
SP2B23_620_1	948.388	0	24.2709	0	254.412	388.218	0	20.1374	0	595.027	0	0	185.871			ko:K07588		Bacteria	1TQT4@1239,24944@186801,26211@186807,COG1703@1,COG1703@2	E	ArgK protein	COG1703	COG1703:Putative periplasmic protein kinase ArgK and related GTPases of G3E family,
SK9B5_358_4	0	0	0	0	213.387	801.322	106.789	0	0	917.773	26.4308	163.706	185.784					Bacteria	COG0426@1,COG0426@2	C	nitric oxide reductase activity	COG0426	COG0426:Uncharacterized flavoproteins,
SK2B41_163_8	424.087	49.5307	402.47	0	204.546	75.2445	40.9457	0	168.13	350.681	40.5371	472.616	185.732	GO:0003674,GO:0003735,GO:0005198,GO:0005488,GO:0005575,GO:0005618,GO:0005622,GO:0005623,GO:0005737,GO:0005829,GO:0005840,GO:0005886,GO:0006412,GO:0006417,GO:0006518,GO:0006807,GO:0008150,GO:0008152,GO:0009058,GO:0009059,GO:0009889,GO:0009890,GO:0009892,GO:0009987,GO:0010467,GO:0010468,GO:0010556,GO:0010558,GO:0010605,GO:0010608,GO:0010629,GO:0015934,GO:0016020,GO:0017148,GO:0019222,GO:0019538,GO:…		ko:K02864,ko:K02935		Bacteria	27YC4@189775,2G6XJ@200795,COG0244@1,COG0244@2	J	Forms part of the ribosomal stalk, playing a central role in the interaction of the ribosome with GTP-bound translation factors	COG0244	COG0244:Ribosomal protein L10,
SK9B34_604_7	244.507	0	219.668	0	449.709	201.486	0	123.216	0	313.012	419.91	256.024	185.628			ko:K02035		Bacteria	1MUZH@1224,2TT1G@28211,COG0747@1,COG0747@2	E	Bacterial extracellular solute-binding proteins, family 5 Middle	COG0747	COG0747:ABC-type dipeptide transport system periplasmic component,
SP2B23_298_4	0	0	16.2817	0	22.7557	27.9032	0	0	0	0	90.195	2070.28	185.618	NA	NA	NA	NA	NA	NA	NA	NA	NA	NA:None,
SK10B6_240_2	643.359	0	116.298	45.6146	333.209	577.994	0	0	0	19.3518	32.2125	457.715	185.479	NA	NA	NA	NA	NA	NA	NA	NA	NA	NA:None,
SP2B23_741_3	282.573	0	275.832	0	481.886	630.283	85.745	0	0	5.09978	0	463.928	185.446			ko:K01999		Bacteria	1MVV2@1224,2JQ96@204441,2TRFU@28211,COG0683@1,COG0683@2	E	COG0683 ABC-type branched-chain amino acid transport systems, periplasmic component	COG0683	COG0683:ABC-type branched-chain amino acid transport systems periplasmic component,
MISB227_1937	0	72.2661	53.3828	1340.02	89.5307	210.417	0	0	0	0	458.368	0	185.332			ko:K03969		Bacteria	2GP0K@201174,4F9G9@85019,COG1842@1,COG1842@2	KT	PspA/IM30 family	COG1842	COG1842:Phage shock protein A (IM30) suppresses sigma54-dependent transcription,
SK2B41_150_13	0	0	0	0	213.387	793.145	106.789	0	0	917.773	26.4308	163.706	185.103					Bacteria	2GJT6@201174,COG0426@1,COG0426@2	C	Metallo-beta-lactamase superfamily	COG0426	COG0426:Uncharacterized flavoproteins,
SR3B54_157_12	236.012	46.6479	348.033	0	154.113	59.0543	1330.41	0	0	0	19.0889	27.8193	185.098			ko:K04096		Bacteria	2G5UA@200795,34CU9@301297,COG0758@1,COG0758@2	L	DNA recombination-mediator protein A	COG0758	COG0758:Predicted Rossmann fold nucleotide-binding protein involved in DNA uptake,
SR3B54_116_19	1414.23	0	255.227	69.0384	159.905	60.3312	0	0	0	0	48.7541	213.156	185.054	GO:0003674,GO:0003735,GO:0005198,GO:0005575,GO:0005622,GO:0005623,GO:0005737,GO:0005829,GO:0005840,GO:0005886,GO:0006412,GO:0006518,GO:0006807,GO:0008150,GO:0008152,GO:0009058,GO:0009059,GO:0009987,GO:0010467,GO:0015934,GO:0016020,GO:0019538,GO:0022625,GO:0022626,GO:0032991,GO:0034641,GO:0034645,GO:0043043,GO:0043170,GO:0043226,GO:0043228,GO:0043229,GO:0043232,GO:0043603,GO:0043604,GO:0044237,GO:…		ko:K02876		Bacteria	2G6T9@200795,34CY2@301297,COG0200@1,COG0200@2	J	binds to the 23S rRNA	COG0200	COG0200:Ribosomal protein L15,
SR3B54_70_11	326.785	0	883.866	729.834	195.049	0	0	77.1933	0	0	0	0	184.394	NA	NA	NA	NA	NA	NA	NA	NA	NA	NA:None,
SK16B16_229_22	128.2	38.7537	314.9	0	388.097	58.8726	64.0732	28.5021	0	857.435	15.8585	317.782	184.373	GO:0003674,GO:0003678,GO:0003824,GO:0004386,GO:0005575,GO:0005622,GO:0005623,GO:0005737,GO:0005829,GO:0006139,GO:0006259,GO:0006260,GO:0006261,GO:0006268,GO:0006725,GO:0006807,GO:0006996,GO:0008150,GO:0008152,GO:0009058,GO:0009059,GO:0009987,GO:0016043,GO:0016462,GO:0016787,GO:0016817,GO:0016818,GO:0017111,GO:0032392,GO:0032508,GO:0034641,GO:0034645,GO:0043170,GO:0044237,GO:0044238,GO:0044249,GO:…	3.6.4.12	ko:K02314		Bacteria	2G64D@200795,34D09@301297,COG0305@1,COG0305@2	L	Participates in initiation and elongation during chromosome replication	COG0305	COG0305:Replicative DNA helicase,
SK9B5_193_8	123.649	0	522.189	92.0512	65.6021	442.429	393.964	0	67.4033	31.2419	0	473.68	184.351	GO:0003674,GO:0003676,GO:0003723,GO:0003735,GO:0005198,GO:0005488,GO:0005575,GO:0005622,GO:0005623,GO:0005737,GO:0005829,GO:0005840,GO:0015935,GO:0019843,GO:0022626,GO:0022627,GO:0032991,GO:0043226,GO:0043228,GO:0043229,GO:0043232,GO:0044391,GO:0044422,GO:0044424,GO:0044444,GO:0044445,GO:0044446,GO:0044464,GO:0070181,GO:0097159,GO:1901363,GO:1990904		ko:K02990		Bacteria	1VA18@1239,24QZQ@186801,42GZP@68295,COG0360@1,COG0360@2	J	Binds together with S18 to 16S ribosomal RNA	COG0360	COG0360:Ribosomal protein S6,
SP13B5_68_2	135.444	23.2012	305.068	0	124.558	746.043	0	0	0	296.592	351.286	228.302	184.208					Bacteria	1VDF3@1239,26W8X@186822,4HV1I@91061,COG4102@1,COG4102@2	S	Protein of unknown function (DUF1501)	COG4102	COG4102:Uncharacterized protein conserved in bacteria,
SR3B54_46_7	0	0	260.508	0	377.831	168.472	0	0	0	3.27155	1375.05	19.841	183.748					Bacteria	2G6Q2@200795,34CXC@301297,COG0457@1,COG0457@2	S	TPR repeat	COG0457	COG0457:FOG: TPR repeat,
SP13B5_108_4	120.659	38.7537	314.9	0	388.097	58.8726	64.0732	28.5021	0	857.435	15.8585	317.782	183.744	GO:0003674,GO:0003678,GO:0003824,GO:0004386,GO:0005575,GO:0005622,GO:0005623,GO:0005737,GO:0005829,GO:0006139,GO:0006259,GO:0006260,GO:0006261,GO:0006268,GO:0006725,GO:0006807,GO:0006996,GO:0008150,GO:0008152,GO:0009058,GO:0009059,GO:0009987,GO:0016043,GO:0016462,GO:0016787,GO:0016817,GO:0016818,GO:0017111,GO:0032392,GO:0032508,GO:0034641,GO:0034645,GO:0043170,GO:0044237,GO:0044238,GO:0044249,GO:…	3.6.4.12	ko:K02314		Bacteria	2G64D@200795,34D09@301297,COG0305@1,COG0305@2	L	Participates in initiation and elongation during chromosome replication	COG0305	COG0305:Replicative DNA helicase,
SR5B18_197_3	0	0	0	0	44.4014	272.226	0	0	0	0	1363.92	512.961	182.793			ko:K02071		Bacteria	3J0VT@40117,COG1135@1,COG1135@2	P	NIL	COG1135	COG1135:ABC-type metal ion transport system ATPase component,
SR5B18_290_11	196.979	0	0	0	131.477	45.4718	0	1681.1	0	126.833	0	9.73677	182.633	NA	NA	NA	NA	NA	NA	NA	NA	NA	NA:None,
SK7B13_214_4	35.0127	0	1727.86	0	130.033	296.115	0	0	0	0	0	0	182.418	GO:0003674,GO:0003824				Bacteria	1NGJ0@1224,1SV3E@1236,COG1359@1,COG1359@2	S	Antibiotic biosynthesis monooxygenase	COG1359	COG1359:Uncharacterized conserved protein,
SK19B4_15_53	0	0	0	0	23.2646	221.086	46.5708	0	0	1722.84	23.053	151.184	182.334					Bacteria	27XUY@189775,2G5KB@200795,COG1028@1,COG1028@2	IQ	PFAM short-chain dehydrogenase reductase SDR	COG1028	COG1028:Dehydrogenases with different specificities (related to short-chain alcohol dehydrogenases),
SK19B4_37_34	65.0473	0	80.2512	0	103.533	137.532	103.625	184.386	0	936.812	102.591	473.456	182.27	GO:0000027,GO:0003674,GO:0003735,GO:0005198,GO:0005575,GO:0005622,GO:0005623,GO:0005737,GO:0005829,GO:0005840,GO:0005886,GO:0006412,GO:0006518,GO:0006807,GO:0006996,GO:0008150,GO:0008152,GO:0009058,GO:0009059,GO:0009893,GO:0009987,GO:0010467,GO:0010468,GO:0010604,GO:0010628,GO:0015934,GO:0016020,GO:0016043,GO:0019219,GO:0019222,GO:0019538,GO:0022607,GO:0022613,GO:0022618,GO:0022625,GO:0022626,GO:…		ko:K02906		Bacteria	2G6DQ@200795,34D7B@301297,COG0087@1,COG0087@2	J	One of the primary rRNA binding proteins, it binds directly near the 3'-end of the 23S rRNA, where it nucleates assembly of the 50S subunit	COG0087	COG0087:Ribosomal protein L3,
SK12B11_247_3	0	0	12.5445	0	2.92208	14.3323	0	0	2065.59	0	0	84.3957	181.649	GO:0005575,GO:0005622,GO:0005623,GO:0005737,GO:0044424,GO:0044464		ko:K02519		Bacteria	1TPAI@1239,248SJ@186801,260ER@186807,COG0532@1,COG0532@2	J	One of the essential components for the initiation of protein synthesis. Protects formylmethionyl-tRNA from spontaneous hydrolysis and promotes its binding to the 30S ribosomal subunits. Also involved in the hydrolysis of GTP during the formation of the 70S ribosomal complex	COG0532	COG0532:Translation initiation factor 2 (IF-2; GTPase),
MISB43_1246	0	0	0	0	151.705	0	0	1170.76	0	0	50.1083	803.283	181.322					Bacteria	1N6VR@1224,2YQAF@29547,42V9Q@68525,COG0724@1,COG0724@2	S	RNA-binding protein	COG0724	COG0724:RNA-binding proteins (RRM domain),
SK7B13_9_4	61.8671	24.4562	514.873	0	239.866	170.283	20.2173	17.9868	0	565.149	370.287	185.957	180.912			ko:K02035		Bacteria	1MU3P@1224,2JQRE@204441,2TT4M@28211,COG0747@1,COG0747@2	E	Bacterial extracellular solute-binding proteins, family 5 Middle	COG0747	COG0747:ABC-type dipeptide transport system periplasmic component,
SK7B13_343_1	247.616	0	58.189	0	212.699	199.445	100.183	0	0	697.145	384.336	271.023	180.886		1.2.5.3	ko:K03519		Bacteria	2G8QI@200795,COG1319@1,COG1319@2	C	CO dehydrogenase flavoprotein C-terminal domain	COG1319	COG1319:Aerobic-type carbon monoxide dehydrogenase middle subunit CoxM/CutM homologs,
SK2B41_28_13	125.342	0	475.813	93.3122	58.1881	448.489	399.36	0	68.3267	19.7937	0	480.169	180.733	GO:0003674,GO:0003676,GO:0003723,GO:0003735,GO:0005198,GO:0005488,GO:0005575,GO:0005622,GO:0005623,GO:0005737,GO:0005829,GO:0005840,GO:0015935,GO:0019843,GO:0022626,GO:0022627,GO:0032991,GO:0043226,GO:0043228,GO:0043229,GO:0043232,GO:0044391,GO:0044422,GO:0044424,GO:0044444,GO:0044445,GO:0044446,GO:0044464,GO:0070181,GO:0097159,GO:1901363,GO:1990904		ko:K02990		Bacteria	2G7DG@200795,COG0360@1,COG0360@2	J	Binds together with S18 to 16S ribosomal RNA	COG0360	COG0360:Ribosomal protein S6,
SR3B54_43_14	22.3534	0	8.4856	0	11.8597	29.0847	0	0	0	530.908	399.561	1164.61	180.572			ko:K02033		Bacteria	1MU8Z@1224,2TT48@28211,43R36@69277,COG0601@1,COG0601@2	U	transport systems	COG0601	COG0601:ABC-type dipeptide/oligopeptide/nickel transport systems permease components,
MISB107_553	0	0	0	46.444	0	0	0	2092.64	0	0	0	23.8993	180.249		3.1.3.85,5.4.2.11,5.4.2.12	ko:K01834,ko:K15634,ko:K22306		Bacteria	1NPC4@1224,1TJCV@1236,1WYE2@135613,COG0406@1,COG0406@2	G	phosphoglycerate mutase	COG0406	COG0406:Fructose-26-bisphosphatase,
SK7B13_406_2	85.7812	22.0411	162.817	0	109.227	256.709	0	0	0	1064.2	225.488	236.603	180.239			ko:K02358		Bacteria	27XXD@189775,2G5KI@200795,COG0050@1,COG0050@2	J	This protein promotes the GTP-dependent binding of aminoacyl-tRNA to the A-site of ribosomes during protein biosynthesis	COG0050	COG0050:GTPases - translation elongation factors,
SK9B5_10_3	85.7812	22.0411	162.817	0	109.227	256.709	0	0	0	1064.2	225.488	236.603	180.239			ko:K02358		Bacteria	27XXD@189775,2G5KI@200795,COG0050@1,COG0050@2	J	This protein promotes the GTP-dependent binding of aminoacyl-tRNA to the A-site of ribosomes during protein biosynthesis	COG0050	COG0050:GTPases - translation elongation factors,
MISB227_1265	178.578	229.425	610.111	0	839.17	273.845	0	24.105	0	0	0	0	179.603			ko:K03624		Bacteria	2G6U9@200795,34CW3@301297,COG0782@1,COG0782@2	K	Necessary for efficient RNA polymerase transcription elongation past template-encoded arresting sites. The arresting sites in DNA have the property of trapping a certain fraction of elongating RNA polymerases that pass through, resulting in locked ternary complexes. Cleavage of the nascent transcript by cleavage factors such as GreA or GreB allows the resumption of elongation from the new 3'termi…	COG0782	COG0782:Transcription elongation factor,
SR3B54_244_15	786.327	0	542.725	0	278.125	418.547	50.6134	0	0	24.0823	0	54.7693	179.599					Bacteria	2G8ZH@200795,COG1959@1,COG1959@2	K	transcriptional regulator, Rrf2 family	COG1959	COG1959:Predicted transcriptional regulator,
SK19B4_37_50	0	0	587.21	0	193.983	530.618	0	106.299	0	0	236.577	495.617	179.192	GO:0003674,GO:0003676,GO:0003723,GO:0003735,GO:0005198,GO:0005488,GO:0005575,GO:0005622,GO:0005623,GO:0005737,GO:0005829,GO:0005840,GO:0006412,GO:0006518,GO:0006807,GO:0008097,GO:0008150,GO:0008152,GO:0009058,GO:0009059,GO:0009987,GO:0010467,GO:0015934,GO:0019538,GO:0019843,GO:0022625,GO:0022626,GO:0032991,GO:0034641,GO:0034645,GO:0040007,GO:0043043,GO:0043170,GO:0043226,GO:0043228,GO:0043229,GO:…		ko:K02881		Bacteria	1V6DM@1239,24JCS@186801,36JQ0@31979,COG0256@1,COG0256@2	J	This is one of the proteins that binds and probably mediates the attachment of the 5S RNA into the large ribosomal subunit, where it forms part of the central protuberance	COG0256	COG0256:Ribosomal protein L18,
MISB107_1413	0	0	75.6091	0	19.2133	0	0	0	2053.05	0	0	0	178.989	GO:0005575,GO:0005576,GO:0005618,GO:0005623,GO:0030312,GO:0044464,GO:0071944	2.7.7.7	ko:K02338		Bacteria	2G641@200795,34CUN@301297,COG0592@1,COG0592@2	L	Confers DNA tethering and processivity to DNA polymerases and other proteins. Acts as a clamp, forming a ring around DNA (a reaction catalyzed by the clamp-loading complex) which diffuses in an ATP-independent manner freely and bidirectionally along dsDNA. Initially characterized for its ability to contact the catalytic subunit of DNA polymerase III (Pol III), a complex, multichain enzyme respons…	COG0592	COG0592:DNA polymerase sliding clamp subunit (PCNA homolog),
SK2B41_132_11	19.331	0	0	0	41.0244	37.7282	41.061	0	0	1428.66	579.281	0	178.923					Bacteria	2NRVS@2323,COG0673@1,COG0673@2	S	Oxidoreductase family, NAD-binding Rossmann fold	COG0673	COG0673:Predicted dehydrogenases and related proteins,
MISB43_323	19.0625	0	0	0	146.648	136.415	1720.85	54.0353	0	4.81646	0	58.4206	178.354	GO:0000166,GO:0000287,GO:0000910,GO:0000921,GO:0000935,GO:0001882,GO:0001883,GO:0003674,GO:0003824,GO:0003924,GO:0005488,GO:0005525,GO:0005575,GO:0005622,GO:0005623,GO:0005737,GO:0005886,GO:0006996,GO:0007010,GO:0007049,GO:0008150,GO:0009987,GO:0016020,GO:0016043,GO:0016462,GO:0016787,GO:0016817,GO:0016818,GO:0017076,GO:0017111,GO:0019001,GO:0022402,GO:0022607,GO:0030428,GO:0031106,GO:0032153,GO:…		ko:K03531		Bacteria	1TP6W@1239,247Z5@186801,3WB4Z@53433,COG0206@1,COG0206@2	D	Essential cell division protein that forms a contractile ring structure (Z ring) at the future cell division site. The regulation of the ring assembly controls the timing and the location of cell division. One of the functions of the FtsZ ring is to recruit other cell division proteins to the septum to produce a new cell wall between the dividing cells. Binds GTP and shows GTPase activity	COG0206	COG0206:Cell division GTPase,
SK9B5_401_10	19.331	0	0	0	41.0244	37.7282	41.061	0	0	1421.33	579.281	0	178.313					Bacteria	2NRVS@2323,COG0673@1,COG0673@2	S	Oxidoreductase family, NAD-binding Rossmann fold	COG0673	COG0673:Predicted dehydrogenases and related proteins,
SR3B54_23_14	133.809	24.5584	119.732	0	481.737	298.463	20.3017	1011.47	0	4.82987	30.1487	14.6458	178.308					Bacteria	1K2TY@119060,1ND1J@1224,2VMA5@28216,COG4447@1,COG4447@2	S	protein related to plant photosystem II stability assembly factor	COG4447	COG4447:Uncharacterized protein related to plant photosystem II stability/assembly factor,
SK7B13_577_1	161.2	0	288.482	0	73.307	224.723	0	0	0	81.4595	1307.52	0	178.058					Bacteria	1MUQH@1224,2TRG4@28211,4BRUQ@82117,COG2072@1,COG2072@2	C	Flavin-binding monooxygenase-like	COG2072	COG2072:Predicted flavoprotein involved in K+ transport,
SR3B54_201_1	27.0888	69.6036	6.85547	0	14.372	64.6179	786.372	1134.74	0	2.28148	0	27.6729	177.8		4.1.1.49	ko:K01610		Bacteria	1TPQV@1239,248JE@186801,42FGT@68295,COG1866@1,COG1866@2	F	Involved in the gluconeogenesis. Catalyzes the conversion of oxaloacetate (OAA) to phosphoenolpyruvate (PEP) through direct phosphoryl transfer between the nucleoside triphosphate and OAA	COG1866	COG1866:Phosphoenolpyruvate carboxykinase (ATP),
SP7B12_91_3	0	0	191.694	0	370.961	168.472	0	0	0	3.27155	1375.05	19.841	177.441					Bacteria	2G6Q2@200795,34CXC@301297,COG0457@1,COG0457@2	S	TPR repeat	COG0457	COG0457:FOG: TPR repeat,
SK16B16_81_1	105.038	0	146.203	1459.67	167.185	250.559	0	0	0	0	0	0	177.388	NA	NA	NA	NA	NA	NA	NA	NA	NA	NA:None,
SK12B11_315_3	0	0	147.061	54.9338	0	6.00068	0	1917.38	0	0	0	0	177.115			ko:K02035		Bacteria	1MUZH@1224,COG0747@1,COG0747@2	E	ABC-Type Dipeptide Transport System Periplasmic Component	COG0747	COG0747:ABC-type dipeptide transport system periplasmic component,
SK9B34_304_1	36.1184	0	27.4219	0	0	0	153.438	0	0	1907.32	0	0	177.025					Bacteria	1TT8U@1239,24AD9@186801,COG0183@1,COG0183@2	I	Belongs to the thiolase family	COG0183	COG0183:Acetyl-CoA acetyltransferase,
MISB43_1570	40.6867	0	0	0	64.7593	79.4082	0	1922.2	0	0	14.2601	0	176.777	GO:0001522,GO:0003674,GO:0003824,GO:0006139,GO:0006396,GO:0006399,GO:0006400,GO:0006725,GO:0006807,GO:0008033,GO:0008150,GO:0008152,GO:0009451,GO:0009982,GO:0009987,GO:0010467,GO:0016070,GO:0016853,GO:0016866,GO:0031119,GO:0034470,GO:0034641,GO:0034660,GO:0043170,GO:0043412,GO:0044237,GO:0044238,GO:0046483,GO:0071704,GO:0090304,GO:1901360	5.4.99.12	ko:K06173		Bacteria	1TQUY@1239,248W2@186801,42FMH@68295,COG0101@1,COG0101@2	J	Formation of pseudouridine at positions 38, 39 and 40 in the anticodon stem and loop of transfer RNAs	COG0101	COG0101:Pseudouridylate synthase,
SR3B54_229_5	1532.19	0	90.1128	0	263.337	112.315	0	0	0	0	22.6906	99.2048	176.654	NA	NA	NA	NA	NA	NA	NA	NA	NA	NA:None,
SN3B9_246_6	1532.19	0	90.1128	0	263.337	112.315	0	0	0	0	22.6906	99.2048	176.654	NA	NA	NA	NA	NA	NA	NA	NA	NA	NA:None,
SR4B44_485_4	424.087	49.5307	373.199	0	122.727	75.2445	40.9457	0	168.13	350.681	101.343	413.539	176.619	GO:0003674,GO:0003735,GO:0005198,GO:0005488,GO:0005575,GO:0005618,GO:0005622,GO:0005623,GO:0005737,GO:0005829,GO:0005840,GO:0005886,GO:0006412,GO:0006417,GO:0006518,GO:0006807,GO:0008150,GO:0008152,GO:0009058,GO:0009059,GO:0009889,GO:0009890,GO:0009892,GO:0009987,GO:0010467,GO:0010468,GO:0010556,GO:0010558,GO:0010605,GO:0010608,GO:0010629,GO:0015934,GO:0016020,GO:0017148,GO:0019222,GO:0019538,GO:…		ko:K02864,ko:K02935		Bacteria	27YC4@189775,2G6XJ@200795,COG0244@1,COG0244@2	J	Forms part of the ribosomal stalk, playing a central role in the interaction of the ribosome with GTP-bound translation factors	COG0244	COG0244:Ribosomal protein L10,
SP13B5_535_1	0	0	0	67.2216	11.9767	0	2037.85	0	0	0	0	0	176.421					Bacteria	1TP76@1239,26E4T@186818,4HAA6@91061,COG1028@1,COG1028@2	IQ	COG1028 Dehydrogenases with different specificities (related to short-chain alcohol dehydrogenases)	COG1028	COG1028:Dehydrogenases with different specificities (related to short-chain alcohol dehydrogenases),
SK16B16_101_1	189.572	0	151.123	0	201.155	382.32	0	0	82.6715	862.172	0	246.916	176.327					Bacteria	1QU64@1224,2TZ6V@28211,COG2113@1,COG2113@2	E	Substrate binding domain of ABC-type glycine betaine transport system	COG2113	COG2113:ABC-type proline/glycine betaine transport systems periplasmic components,
SP7B12_138_1	94.6551	60.8032	467.118	0	225.988	0	0	0	0	11.9581	273.695	979.049	176.105					Bacteria	2IYIN@203682,COG1529@1,COG1529@2	C	Aerobic-type carbon monoxide dehydrogenase, large subunit CoxL	COG1529	COG1529:Aerobic-type carbon monoxide dehydrogenase large subunit CoxL/CutL homologs,
SR3B54_163_5	101.583	43.5023	424.182	33.6108	221.569	257.003	0	10.6649	0	134.037	765.471	121.069	176.058			ko:K02035		Bacteria	1TQ6S@1239,248A3@186801,36WU1@31979,COG0747@1,COG0747@2	E	Extracellular solute-binding protein, family 5	COG0747	COG0747:ABC-type dipeptide transport system periplasmic component,
SN3B9_214_8	489.401	0	41.2849	0	222.148	304.237	196.357	0	0	103.046	365.926	383.298	175.475			ko:K02035		Bacteria	1MUZH@1224,2TT1G@28211,3JQQ7@41294,COG0747@1,COG0747@2	E	Bacterial extracellular solute-binding proteins, family 5 Middle	COG0747	COG0747:ABC-type dipeptide transport system periplasmic component,
SP7B12_60_1	247.5	57.8128	567.993	0	590.902	541.596	0	0	0	99.4874	0	0	175.441	GO:0000166,GO:0000287,GO:0003674,GO:0003824,GO:0003916,GO:0003918,GO:0005488,GO:0005524,GO:0005575,GO:0005618,GO:0005623,GO:0005886,GO:0006139,GO:0006259,GO:0006265,GO:0006725,GO:0006807,GO:0006996,GO:0007059,GO:0008094,GO:0008144,GO:0008150,GO:0008152,GO:0009295,GO:0009987,GO:0016020,GO:0016043,GO:0016462,GO:0016787,GO:0016817,GO:0016818,GO:0016853,GO:0016887,GO:0017076,GO:0017111,GO:0030312,GO:…	5.99.1.3	ko:K02470		Bacteria	1TQ0R@1239,248AV@186801,260WQ@186807,COG0187@1,COG0187@2	L	A type II topoisomerase that negatively supercoils closed circular double-stranded (ds) DNA in an ATP-dependent manner to modulate DNA topology and maintain chromosomes in an underwound state. Negative supercoiling favors strand separation, and DNA replication, transcription, recombination and repair, all of which involve strand separation. Also able to catalyze the interconversion of other topol…	COG0187	COG0187:Type IIA topoisomerase (DNA gyrase/topo II topoisomerase IV) B subunit,
MISB227_1399	261.927	0	467.323	0	166.759	460.083	0	0	0	0	743.592	0	174.974			ko:K02358		Metazoa	38BHM@33154,3BE5J@33208,COG0050@1,KOG0460@2759	J	translation elongation factor activity	COG0050	COG0050:GTPases - translation elongation factors,
SP7B12_13_10	239.389	0	348.354	0	148.177	25.9564	0	0	0	725.829	0	611.378	174.924			ko:K02078		Bacteria	2G76M@200795,34DGE@301297,COG0236@1,COG0236@2	IQ	Carrier of the growing fatty acid chain in fatty acid biosynthesis	COG0236	COG0236:Acyl carrier protein,
MISB133_1541	1818.56	0	240.97	0	9.10228	0	0	0	0	30.3437	0	0	174.915			ko:K02358		Bacteria	27XXD@189775,2G5KI@200795,COG0050@1,COG0050@2	J	This protein promotes the GTP-dependent binding of aminoacyl-tRNA to the A-site of ribosomes during protein biosynthesis	COG0050	COG0050:GTPases - translation elongation factors,
SR3B54_5_11	676.584	0	421.949	0	461.524	0	0	0	0	12.2107	0	518.38	174.221					Bacteria	2EQ8R@1,2G91J@200795,33HV0@2,34DHP@301297			NA	NA:None,
SN3B9_310_10	676.584	0	421.949	0	461.524	0	0	0	0	12.2107	0	518.38	174.221					Bacteria	2EQ8R@1,2G91J@200795,33HV0@2,34DHP@301297			NA	NA:None,
SK7B13_502_3	0	72.2661	53.3828	1298.15	89.5307	164.674	0	0	0	10.6594	369.652	32.3229	174.22			ko:K03969		Bacteria	2GP0K@201174,4F9G9@85019,COG1842@1,COG1842@2	KT	PspA/IM30 family	COG1842	COG1842:Phage shock protein A (IM30) suppresses sigma54-dependent transcription,
SK19B4_28_71	0	0	0	65.9205	11.7449	7.20082	1998.41	0	0	0	0	0	173.607					Bacteria	1TP76@1239,26E4T@186818,4HAA6@91061,COG1028@1,COG1028@2	IQ	COG1028 Dehydrogenases with different specificities (related to short-chain alcohol dehydrogenases)	COG1028	COG1028:Dehydrogenases with different specificities (related to short-chain alcohol dehydrogenases),
MISB107_1442	0	0	309.353	0	91.0228	0	0	81.0529	187.044	0	0	1413.05	173.46		1.2.5.3,1.3.99.16	ko:K03518,ko:K07302		Bacteria	1RB3F@1224,2VF0C@28211,4N9TD@97050,COG2080@1,COG2080@2	C	[2Fe-2S] binding domain	COG2080	COG2080:Aerobic-type carbon monoxide dehydrogenase small subunit CoxS/CutS homologs,
SN3B9_77_2	276.282	22.8999	473.651	0	94.5692	330.489	75.7229	0	0	520.177	243.644	40.9703	173.2	GO:0000166,GO:0000287,GO:0000910,GO:0000921,GO:0000935,GO:0001882,GO:0001883,GO:0003674,GO:0003824,GO:0003924,GO:0005488,GO:0005515,GO:0005525,GO:0005575,GO:0005622,GO:0005623,GO:0005737,GO:0005886,GO:0006996,GO:0007010,GO:0007049,GO:0008150,GO:0009987,GO:0016020,GO:0016043,GO:0016462,GO:0016787,GO:0016817,GO:0016818,GO:0017076,GO:0017111,GO:0019001,GO:0022402,GO:0022607,GO:0030428,GO:0031106,GO:…		ko:K03531,ko:K22222		Bacteria	2G5V2@200795,34D8C@301297,COG0206@1,COG0206@2	D	Essential cell division protein that forms a contractile ring structure (Z ring) at the future cell division site. The regulation of the ring assembly controls the timing and the location of cell division. One of the functions of the FtsZ ring is to recruit other cell division proteins to the septum to produce a new cell wall between the dividing cells. Binds GTP and shows GTPase activity	COG0206	COG0206:Cell division GTPase,
MISB43_1410	0	0	0	0	364.091	1480.34	0	0	0	0	0	221.383	172.151	GO:0000028,GO:0003674,GO:0003735,GO:0005198,GO:0005575,GO:0005622,GO:0005623,GO:0005737,GO:0005829,GO:0005840,GO:0005886,GO:0006412,GO:0006518,GO:0006807,GO:0006996,GO:0008150,GO:0008152,GO:0009058,GO:0009059,GO:0009987,GO:0010467,GO:0015935,GO:0016020,GO:0016043,GO:0019538,GO:0022607,GO:0022613,GO:0022618,GO:0022626,GO:0022627,GO:0032991,GO:0034622,GO:0034641,GO:0034645,GO:0040007,GO:0042254,GO:…		ko:K02965		Bacteria	2NPIV@2323,COG0185@1,COG0185@2	J	Protein S19 forms a complex with S13 that binds strongly to the 16S ribosomal RNA	COG0185	COG0185:Ribosomal protein S19,
SK19B4_37_38	0	0	0	0	364.091	1480.34	0	0	0	0	0	221.383	172.151	GO:0000028,GO:0003674,GO:0003735,GO:0005198,GO:0005575,GO:0005622,GO:0005623,GO:0005737,GO:0005829,GO:0005840,GO:0005886,GO:0006412,GO:0006518,GO:0006807,GO:0006996,GO:0008150,GO:0008152,GO:0009058,GO:0009059,GO:0009987,GO:0010467,GO:0015935,GO:0016020,GO:0016043,GO:0019538,GO:0022607,GO:0022613,GO:0022618,GO:0022626,GO:0022627,GO:0032991,GO:0034622,GO:0034641,GO:0034645,GO:0040007,GO:0042254,GO:…		ko:K02965		Bacteria	2NPIV@2323,COG0185@1,COG0185@2	J	Protein S19 forms a complex with S13 that binds strongly to the 16S ribosomal RNA	COG0185	COG0185:Ribosomal protein S19,
SK16B16_201_9	522.146	95.8311	212.371	0	128.619	266.9	0	0	0	466.463	0	371.479	171.984	NA	NA	NA	NA	NA	NA	NA	NA	NA	NA:None,
SR3B54_77_13	296.935	84.7737	237.964	0	507.627	311.228	315.36	0	143.88	37.5128	52.0356	75.8344	171.929	GO:0000049,GO:0001731,GO:0002181,GO:0002183,GO:0003674,GO:0003676,GO:0003723,GO:0003743,GO:0005488,GO:0005575,GO:0005622,GO:0005623,GO:0005737,GO:0005829,GO:0005886,GO:0006412,GO:0006413,GO:0006417,GO:0006446,GO:0006518,GO:0006807,GO:0006950,GO:0006996,GO:0008135,GO:0008150,GO:0008152,GO:0009058,GO:0009059,GO:0009266,GO:0009409,GO:0009628,GO:0009889,GO:0009891,GO:0009893,GO:0009987,GO:0010467,GO:…		ko:K02520		Bacteria	2G6N2@200795,375HT@32061,COG0290@1,COG0290@2	J	IF-3 binds to the 30S ribosomal subunit and shifts the equilibrum between 70S ribosomes and their 50S and 30S subunits in favor of the free subunits, thus enhancing the availability of 30S subunits on which protein synthesis initiation begins	COG0290	COG0290:Translation initiation factor 3 (IF-3),
SR4B44_281_3	76.5334	229.425	590.743	0	805.332	273.845	0	48.2099	0	19.3374	0	19.5459	171.914			ko:K03624		Bacteria	2G6U9@200795,34CW3@301297,COG0782@1,COG0782@2	K	Necessary for efficient RNA polymerase transcription elongation past template-encoded arresting sites. The arresting sites in DNA have the property of trapping a certain fraction of elongating RNA polymerases that pass through, resulting in locked ternary complexes. Cleavage of the nascent transcript by cleavage factors such as GreA or GreB allows the resumption of elongation from the new 3'termi…	COG0782	COG0782:Transcription elongation factor,
SK18B8_559_1	339.354	0	157.45	0	500.126	343.424	0	0	0	0	0	722.233	171.882	NA	NA	NA	NA	NA	NA	NA	NA	NA	NA:None,
MISB43_1423	862.399	0	0	0	58.4104	298.43	0	0	0	0	559.498	281.169	171.659	GO:0000028,GO:0003674,GO:0003735,GO:0005198,GO:0005575,GO:0005622,GO:0005623,GO:0005737,GO:0005829,GO:0005840,GO:0005886,GO:0006412,GO:0006518,GO:0006807,GO:0006996,GO:0008150,GO:0008152,GO:0009058,GO:0009059,GO:0009987,GO:0010467,GO:0015935,GO:0016020,GO:0016043,GO:0019538,GO:0022607,GO:0022613,GO:0022618,GO:0022626,GO:0022627,GO:0032991,GO:0034622,GO:0034641,GO:0034645,GO:0040007,GO:0042254,GO:…		ko:K02988		Bacteria	1V1B1@1239,24G5D@186801,261HV@186807,COG0098@1,COG0098@2	J	Located at the back of the 30S subunit body where it stabilizes the conformation of the head with respect to the body	COG0098	COG0098:Ribosomal protein S5,
SK9B5_211_3	0	0	36.2824	0	20.2836	49.7438	1542.93	0	0	410.539	0	0	171.648		5.4.3.8	ko:K01845		Bacteria	2NP0W@2323,COG0001@1,COG0001@2	H	Aminotransferase class-III	COG0001	COG0001:Glutamate-1-semialdehyde aminotransferase,
SP2B23_372_2	1211.03	0	186.077	171.726	76.4898	412.685	0	0	0	0	0	0	171.501			ko:K13628		Bacteria	47QAX@768503,4NQC8@976,COG0316@1,COG0316@2	S	Belongs to the HesB IscA family	COG0316	COG0316:Uncharacterized conserved protein,
SP2B23_63_5	144.982	0	0	0	0	0	0	0	0	6.10537	1905.53	0	171.385					Bacteria	1G5X1@1117,COG1247@1,COG1247@2	M	Acetyltransferase, gnat family	COG1247	COG1247:Sortase and related acyltransferases,
SK19B11_191_3	0	0	67.3727	0	188.323	962.178	0	0	773.976	0	62.2035	0	171.171	NA	NA	NA	NA	NA	NA	NA	NA	NA	NA:None,
SK19B4_39_32	357.422	0	222.517	0	189.631	55.8063	0	837.547	0	173.392	195.423	21.9077	171.137					Bacteria	2G9BR@200795,COG1102@1,COG1102@2	F	Cytidylate kinase-like family	COG1102	COG1102:Cytidylate kinase,
SK9B5_429_2	131.971	0	115.61	151.149	312.386	79.2516	21.5631	0	0	831.052	384.263	23.3337	170.882			ko:K02031,ko:K02032,ko:K15583		Bacteria	2J62R@203691,COG0444@1,COG0444@2	P	Belongs to the ABC transporter superfamily	COG0444	COG0444:ABC-type dipeptide/oligopeptide/nickel transport system ATPase component,
SK2B41_187_14	20.3032	0	0	0	140.035	26.4172	43.1262	1573.1	0	0	0	241.115	170.341	NA	NA	NA	NA	NA	NA	NA	NA	NA	NA:None,
SK9B5_421_3	20.3032	0	0	0	140.035	26.4172	43.1262	1573.1	0	0	0	241.115	170.341	NA	NA	NA	NA	NA	NA	NA	NA	NA	NA:None,
SK16B16_264_20	927.076	0	24.2709	0	248.758	249.569	0	100.687	0	492.714	0	0	170.256			ko:K07588		Bacteria	1TQT4@1239,24944@186801,26211@186807,COG1703@1,COG1703@2	E	ArgK protein	COG1703	COG1703:Putative periplasmic protein kinase ArgK and related GTPases of G3E family,
SK7B13_34_4	303.444	29.988	37.6584	330.163	136.225	231.577	61.9756	0	0	667.915	98.1714	143.071	170.016			ko:K02035,ko:K15580		Bacteria	2G81P@200795,377YW@32061,COG4166@1,COG4166@2	E	PFAM extracellular solute-binding protein, family 5	COG4166	COG4166:ABC-type oligopeptide transport system periplasmic component,
SR3B54_116_13	769.626	0	0	0	221.177	20.8622	0	60.6003	0	113.434	67.4355	786.221	169.946	GO:0005575,GO:0005622,GO:0005623,GO:0005737,GO:0005829,GO:0005840,GO:0006412,GO:0006518,GO:0006807,GO:0008150,GO:0008152,GO:0009058,GO:0009059,GO:0009987,GO:0010467,GO:0015934,GO:0019538,GO:0022625,GO:0022626,GO:0032991,GO:0034641,GO:0034645,GO:0043043,GO:0043170,GO:0043226,GO:0043228,GO:0043229,GO:0043232,GO:0043603,GO:0043604,GO:0044237,GO:0044238,GO:0044249,GO:0044260,GO:0044267,GO:0044271,GO:…		ko:K02895		Bacteria	1V9ZQ@1239,24MY0@186801,3WCKT@538999,COG0198@1,COG0198@2	J	One of the proteins that surrounds the polypeptide exit tunnel on the outside of the subunit	COG0198	COG0198:Ribosomal protein L24,
SN3B9_2_4	9.0296	208.811	0	0	2.39534	5.87435	661.703	1126.21	0	0	0	24.2138	169.853		4.1.1.49	ko:K01610		Bacteria	1TPQV@1239,248JE@186801,42FGT@68295,COG1866@1,COG1866@2	F	Involved in the gluconeogenesis. Catalyzes the conversion of oxaloacetate (OAA) to phosphoenolpyruvate (PEP) through direct phosphoryl transfer between the nucleoside triphosphate and OAA	COG1866	COG1866:Phosphoenolpyruvate carboxykinase (ATP),
SR4B44_222_2	20.3032	0	0	0	140.035	26.4172	43.1262	1573.1	0	0	0	233.337	169.693	NA	NA	NA	NA	NA	NA	NA	NA	NA	NA:None,
SR3B54_230_25	1211.03	0	164.186	171.726	76.4898	412.685	0	0	0	0	0	0	169.676			ko:K13628		Bacteria	47QAX@768503,4NQC8@976,COG0316@1,COG0316@2	S	Belongs to the HesB IscA family	COG0316	COG0316:Uncharacterized conserved protein,
SK7B13_121_3	1098	0	0	0	121.364	29.7634	0	0	0	0	48.104	736.099	169.444			ko:K02031,ko:K02032,ko:K15583		Bacteria	27XUE@189775,2G61B@200795,COG0444@1,COG0444@2	P	Belongs to the ABC transporter superfamily	COG0444	COG0444:ABC-type dipeptide/oligopeptide/nickel transport system ATPase component,
SK2B41_231_74	0	0	0	0	273.069	27.9032	1730.98	0	0	0	0	0	169.329					Bacteria	2G7CK@200795,377PM@32061,COG1522@1,COG1522@2	K	PFAM regulatory protein AsnC Lrp family	COG1522	COG1522:Transcriptional regulators,
SR4B44_609_6	0	0	0	0	273.069	27.9032	1730.98	0	0	0	0	0	169.329					Bacteria	2G7CK@200795,377PM@32061,COG1522@1,COG1522@2	K	PFAM regulatory protein AsnC Lrp family	COG1522	COG1522:Transcriptional regulators,
SK16B16_81_2	117.385	23.2012	301.641	0	124.558	740.168	0	0	0	255.526	313.309	152.201	168.999					Bacteria	1VDF3@1239,26W8X@186822,4HV1I@91061,COG4102@1,COG4102@2	S	Protein of unknown function (DUF1501)	COG4102	COG4102:Uncharacterized protein conserved in bacteria,
SR4B44_36_9	61.2723	0	139.558	145.967	266.567	79.7233	26.0297	0	0	863.866	425.205	18.778	168.914			ko:K02031,ko:K02032,ko:K15583		Bacteria	1TP6E@1239,26QZ3@186822,4HA4E@91061,COG0444@1,COG0444@2	P	Belongs to the ABC transporter superfamily	COG0444	COG0444:ABC-type dipeptide/oligopeptide/nickel transport system ATPase component,
SP7B12_14_3	47.6562	81.6339	367.847	0	505.682	196.356	67.4845	0	0	244.836	183.731	328.616	168.654		2.1.1.171	ko:K08316		Bacteria	1V3JF@1239,26R6Z@186822,4HGXT@91061,COG0742@1,COG0742@2	L	Methyltransferase	COG0742	COG0742:N6-adenine-specific methylase,
SP13B5_181_3	18.4146	0	132.817	0	61.876	39.933	1564.58	0	0	1.55092	141.989	56.4349	168.133					Bacteria	23CXI@1762,2GKMK@201174,COG3653@1,COG3653@2	Q	Amidohydrolase family	COG3653	COG3653:N-acyl-D-aspartate/D-glutamate deacylase,
SK7B13_349_6	64.7405	0	36.8643	0	108.769	259.728	114.596	0	0	54.5259	453.811	901.11	166.179	GO:0005575,GO:0005622,GO:0005623,GO:0005737,GO:0044424,GO:0044464		ko:K03545		Bacteria	1TQQ8@1239,248C3@186801,42FDH@68295,COG0544@1,COG0544@2	D	Involved in protein export. Acts as a chaperone by maintaining the newly synthesized protein in an open conformation. Functions as a peptidyl-prolyl cis-trans isomerase	COG0544	COG0544:FKBP-type peptidyl-prolyl cis-trans isomerase (trigger factor),
SR3B54_157_14	47.4913	0	85.6341	0	251.966	409.375	50.4382	0	0	563.975	0	582.184	165.922		1.2.7.11,1.2.7.3	ko:K00175		Bacteria	2G679@200795,COG1013@1,COG1013@2	C	PFAM thiamine pyrophosphate protein domain protein TPP-binding	COG1013	COG1013:Pyruvate:ferredoxin oxidoreductase and related 2-oxoacid:ferredoxin oxidoreductases beta subunit,
SK16B16_258_6	0	0	187.416	0	510.776	706.613	0	0	0	0	207.643	378.263	165.892	GO:0003674,GO:0003735,GO:0005198,GO:0005575,GO:0005622,GO:0005623,GO:0005737,GO:0005840,GO:0006412,GO:0006518,GO:0006807,GO:0008150,GO:0008152,GO:0009058,GO:0009059,GO:0009987,GO:0010467,GO:0019538,GO:0032991,GO:0034641,GO:0034645,GO:0040007,GO:0043043,GO:0043170,GO:0043226,GO:0043228,GO:0043229,GO:0043232,GO:0043603,GO:0043604,GO:0044237,GO:0044238,GO:0044249,GO:0044260,GO:0044267,GO:0044271,GO:…		ko:K02950		Bacteria	2NPA7@2323,COG0048@1,COG0048@2	J	Interacts with and stabilizes bases of the 16S rRNA that are involved in tRNA selection in the A site and with the mRNA backbone. Located at the interface of the 30S and 50S subunits, it traverses the body of the 30S subunit contacting proteins on the other side and probably holding the rRNA structure together. The combined cluster of proteins S8, S12 and S17 appears to hold together the shoulder…	COG0048	COG0048:Ribosomal protein S12,
MISB227_28	0	42.3868	513.501	0	122.531	375.62	0	935.226	0	0	0	0	165.772	GO:0000028,GO:0003674,GO:0003735,GO:0005198,GO:0005575,GO:0005622,GO:0005623,GO:0005737,GO:0005829,GO:0005840,GO:0005886,GO:0006412,GO:0006518,GO:0006807,GO:0006996,GO:0008150,GO:0008152,GO:0009058,GO:0009059,GO:0009987,GO:0010467,GO:0015935,GO:0016020,GO:0016043,GO:0019538,GO:0022607,GO:0022613,GO:0022618,GO:0022626,GO:0022627,GO:0032991,GO:0034622,GO:0034641,GO:0034645,GO:0040007,GO:0042254,GO:…		ko:K02988		Bacteria	1V1B1@1239,24G5D@186801,261HV@186807,COG0098@1,COG0098@2	J	Located at the back of the 30S subunit body where it stabilizes the conformation of the head with respect to the body	COG0098	COG0098:Ribosomal protein S5,
SK9B5_170_2	82.5386	0	93.9977	0	231.467	314.51	75.1374	0	0	613.726	396.734	180.682	165.733		1.2.5.3	ko:K03519		Bacteria	2G8QI@200795,COG1319@1,COG1319@2	C	CO dehydrogenase flavoprotein C-terminal domain	COG1319	COG1319:Aerobic-type carbon monoxide dehydrogenase middle subunit CoxM/CutM homologs,
MISB227_1422	0	0	59.452	0	90.6452	9.26246	1754.04	0	0	0	74.8506	0	165.687		3.1.3.18	ko:K01091		Archaea	COG0637@1,arCOG02293@2157	S	HAD-superfamily hydrolase, subfamily IA, variant 3	arCOG02293, COG0637	arCOG02293:None,COG0637:Predicted phosphatase/phosphohexomutase,
SN2B23_111_1	52.1202	0	0	0	36.87	129.979	0	0	0	39.5071	849.431	878.527	165.536			ko:K02358		Bacteria	27XXD@189775,2G5KI@200795,COG0050@1,COG0050@2	J	This protein promotes the GTP-dependent binding of aminoacyl-tRNA to the A-site of ribosomes during protein biosynthesis	COG0050	COG0050:GTPases - translation elongation factors,
SK16B16_145_3	777.077	0	180.057	0	64.2514	52.5236	0	0	176.042	20.3991	604.837	108.25	165.286		3.1.1.31	ko:K07404		Bacteria	2IYTU@203682,COG2706@1,COG2706@2	G	Lactonase, 7-bladed beta-propeller	COG2706	COG2706:3-carboxymuconate cyclase,
SR5B18_361_27	0	97.6893	7.21628	0	15.1285	40.1929	656.151	1140.58	0	0	0	25.4882	165.204		4.1.1.49	ko:K01610		Bacteria	1TPQV@1239,248JE@186801,42FGT@68295,COG1866@1,COG1866@2	F	Involved in the gluconeogenesis. Catalyzes the conversion of oxaloacetate (OAA) to phosphoenolpyruvate (PEP) through direct phosphoryl transfer between the nucleoside triphosphate and OAA	COG1866	COG1866:Phosphoenolpyruvate carboxykinase (ATP),
SK2B41_118_3	82.5386	0	93.9977	0	225.211	314.51	75.1374	0	0	610.746	396.734	180.682	164.963		1.2.5.3	ko:K03519		Bacteria	2G8QI@200795,COG1319@1,COG1319@2	C	CO dehydrogenase flavoprotein C-terminal domain	COG1319	COG1319:Aerobic-type carbon monoxide dehydrogenase middle subunit CoxM/CutM homologs,
SK2B41_197_2	10.8241	0	125.323	0	439.322	66.8972	22.9916	0	660.85	218.792	165.026	269.527	164.963			ko:K02035		Bacteria	1MUZH@1224,2TT1G@28211,3JQQ7@41294,COG0747@1,COG0747@2	E	Bacterial extracellular solute-binding proteins, family 5 Middle	COG0747	COG0747:ABC-type dipeptide transport system periplasmic component,
SK2B41_99_7	1912.5	0	21.3531	0	0	0	0	0	0	0	0	43.0972	164.746					Bacteria	27ZCJ@189775,2G6MV@200795,COG1917@1,COG1917@2	S	AraC-like ligand binding domain	COG1917	COG1917:Uncharacterized conserved protein contains double-stranded beta-helix domain,
SK9B5_139_2	1912.5	0	21.3531	0	0	0	0	0	0	0	0	43.0972	164.746					Bacteria	27ZCJ@189775,2G6MV@200795,COG1917@1,COG1917@2	S	AraC-like ligand binding domain	COG1917	COG1917:Uncharacterized conserved protein contains double-stranded beta-helix domain,
SR4B44_407_3	0	0	32.1615	0	44.9496	0	0	0	0	160.549	1737.09	0	164.562	NA	NA	NA	NA	NA	NA	NA	NA	NA	NA:None,
SP2B23_580_1	401.622	0	440.808	0	528.071	249.921	111.272	16.4993	0	225.013	0	0	164.434		3.6.3.32	ko:K02000		Bacteria	1UHNE@1239,1ZS1P@1386,4HA9P@91061,COG4175@1,COG4175@2	E	glycine betaine	COG4175	COG4175:ABC-type proline/glycine betaine transport system ATPase component,
SK19B4_39_21	131.971	0	8.34961	0	490.123	0	0	0	0	0	1341.36	0	164.317					Bacteria	1RIAF@1224,2WNX7@28221,42RG1@68525,COG2258@1,COG2258@2	S	PFAM MOSC domain	COG2258	COG2258:Uncharacterized protein conserved in bacteria,
SR5B18_331_22	99.4564	0	0	0	118.725	80.8787	0	0	0	1671.1	0	0	164.18	GO:0003674,GO:0003735,GO:0005198,GO:0005575,GO:0005622,GO:0005623,GO:0005737,GO:0005829,GO:0005840,GO:0005886,GO:0006412,GO:0006518,GO:0006807,GO:0008150,GO:0008152,GO:0009058,GO:0009059,GO:0009987,GO:0010467,GO:0015935,GO:0016020,GO:0019538,GO:0022626,GO:0022627,GO:0032991,GO:0034641,GO:0034645,GO:0040007,GO:0043043,GO:0043170,GO:0043226,GO:0043228,GO:0043229,GO:0043232,GO:0043603,GO:0043604,GO:…		ko:K02961		Bacteria	1V9YC@1239,24MSW@186801,262N6@186807,COG0186@1,COG0186@2	J	One of the primary rRNA binding proteins, it binds specifically to the 5'-end of 16S ribosomal RNA	COG0186	COG0186:Ribosomal protein S17,
MISB107_454	0	0	538.644	0	1204.51	0	0	48.7537	0	0	0	177.897	164.151	GO:0000462,GO:0003674,GO:0003676,GO:0003723,GO:0003735,GO:0005198,GO:0005488,GO:0005575,GO:0005622,GO:0005623,GO:0005737,GO:0005829,GO:0005840,GO:0006139,GO:0006364,GO:0006396,GO:0006412,GO:0006518,GO:0006725,GO:0006807,GO:0008150,GO:0008152,GO:0009058,GO:0009059,GO:0009987,GO:0010467,GO:0015935,GO:0016070,GO:0016072,GO:0019538,GO:0022613,GO:0022626,GO:0022627,GO:0030490,GO:0032991,GO:0034470,GO:…		ko:K02996		Bacteria	2NPN8@2323,COG0103@1,COG0103@2	J	Belongs to the universal ribosomal protein uS9 family	COG0103	COG0103:Ribosomal protein S9,
SK2B41_78_5	623.863	0	59.2063	0	0	355.131	662.575	0	0	167.481	40.9977	59.7483	164.084	GO:0000028,GO:0003674,GO:0003676,GO:0003723,GO:0003735,GO:0005198,GO:0005488,GO:0005575,GO:0005622,GO:0005623,GO:0005737,GO:0005829,GO:0005840,GO:0005886,GO:0006139,GO:0006378,GO:0006396,GO:0006397,GO:0006412,GO:0006518,GO:0006725,GO:0006807,GO:0006996,GO:0008150,GO:0008152,GO:0009058,GO:0009059,GO:0009987,GO:0010467,GO:0015935,GO:0016020,GO:0016043,GO:0016070,GO:0016071,GO:0019538,GO:0019843,GO:…		ko:K02956		Bacteria	2IQA0@201174,4CQF0@84995,COG0184@1,COG0184@2	J	Forms an intersubunit bridge (bridge B4) with the 23S rRNA of the 50S subunit in the ribosome	COG0184	COG0184:Ribosomal protein S15P/S13E,
SK19B11_49_3	201.838	42.0499	198.798	0	280.738	21.2934	23.1743	494.822	0	319.77	126.187	259.131	163.983			ko:K02035		Bacteria	1MUZH@1224,2JPU2@204441,2TQQH@28211,COG0747@1,COG0747@2	E	ABC transporter, substrate-binding protein, family 5	COG0747	COG0747:ABC-type dipeptide transport system periplasmic component,
SK9B5_436_10	0	0	59.452	0	67.9839	9.26246	1754.04	0	0	0	74.8506	0	163.799		3.1.3.18	ko:K01091		Archaea	COG0637@1,arCOG02293@2157	S	HAD-superfamily hydrolase, subfamily IA, variant 3	arCOG02293, COG0637	arCOG02293:None,COG0637:Predicted phosphatase/phosphohexomutase,
SP13B5_352_2	186.031	53.1112	125.546	0	224.815	235.328	21.9528	624.987	0	127.955	32.6006	332.575	163.742			ko:K02031,ko:K02032,ko:K15583		Bacteria	2J62R@203691,COG0444@1,COG0444@2	P	Belongs to the ABC transporter superfamily	COG0444	COG0444:ABC-type dipeptide/oligopeptide/nickel transport system ATPase component,
MISB43_495	131.971	0	0	0	490.123	0	0	0	0	0	1341.36	0	163.621					Bacteria	1RIAF@1224,2WNX7@28221,42RG1@68525,COG2258@1,COG2258@2	S	PFAM MOSC domain	COG2258	COG2258:Uncharacterized protein conserved in bacteria,
SP2B23_153_2	0	0	162.817	0	0	0	0	0	0	33.8657	0	1766.31	163.583	NA	NA	NA	NA	NA	NA	NA	NA	NA	NA:None,
SR3B54_247_5	0	0	162.817	0	0	0	0	0	0	33.8657	0	1766.31	163.583	NA	NA	NA	NA	NA	NA	NA	NA	NA	NA:None,
SR4B44_578_1	0	0	0	0	18.7676	63.2855	1446.39	0	0	377.62	46.4923	6.77558	163.278		5.4.3.8	ko:K01845		Bacteria	27XN6@189775,2G7UK@200795,COG0001@1,COG0001@2	H	Aminotransferase class-III	COG0001	COG0001:Glutamate-1-semialdehyde aminotransferase,
SP2B23_748_3	47.6562	81.6339	349.756	0	497.254	186.021	67.4845	0	0	216.74	183.731	328.616	163.241		2.1.1.171	ko:K08316		Bacteria	1V3JF@1239,26R6Z@186822,4HGXT@91061,COG0742@1,COG0742@2	L	Methyltransferase	COG0742	COG0742:N6-adenine-specific methylase,
SN3B9_223_4	0	0	39.4709	0	82.748	135.288	220.858	0	1360.32	0	0	119.497	163.182	GO:0003674,GO:0003735,GO:0005198,GO:0005575,GO:0005622,GO:0005623,GO:0005737,GO:0005829,GO:0005840,GO:0015934,GO:0022625,GO:0022626,GO:0032991,GO:0043226,GO:0043228,GO:0043229,GO:0043232,GO:0044391,GO:0044422,GO:0044424,GO:0044444,GO:0044445,GO:0044446,GO:0044464,GO:1990904		ko:K02916		Bacteria	2G7D1@200795,34DG6@301297,COG0291@1,COG0291@2	J	Belongs to the bacterial ribosomal protein bL35 family	COG0291	COG0291:Ribosomal protein L35,
SK2B41_90_1	0	0	59.452	0	90.6452	9.26246	1723.8	0	0	0	74.8506	0	163.167		3.1.3.18	ko:K01091		Archaea	COG0637@1,arCOG02293@2157	S	HAD-superfamily hydrolase, subfamily IA, variant 3	arCOG02293, COG0637	arCOG02293:None,COG0637:Predicted phosphatase/phosphohexomutase,
SR3B54_223_1	21.7168	0	700.733	0	265.003	70.6409	0	0	0	0	0	898.494	163.049	NA	NA	NA	NA	NA	NA	NA	NA	NA	NA:None,
SR3B54_77_12	1658.44	146.941	43.418	0	106.193	0	0	0	0	0	0	0	162.916	GO:0000027,GO:0000900,GO:0003674,GO:0003676,GO:0003723,GO:0003729,GO:0003735,GO:0005198,GO:0005488,GO:0005575,GO:0005622,GO:0005623,GO:0005737,GO:0005829,GO:0005840,GO:0005886,GO:0006355,GO:0006412,GO:0006417,GO:0006518,GO:0006807,GO:0006996,GO:0008150,GO:0008152,GO:0009058,GO:0009059,GO:0009889,GO:0009890,GO:0009892,GO:0009987,GO:0010467,GO:0010468,GO:0010556,GO:0010558,GO:0010605,GO:0010608,GO:…		ko:K02887		Bacteria	1RGU2@1224,1S3P3@1236,2NCYB@225057,COG0292@1,COG0292@2	J	Binds directly to 23S ribosomal RNA and is necessary for the in vitro assembly process of the 50S ribosomal subunit. It is not involved in the protein synthesizing functions of that subunit	COG0292	COG0292:Ribosomal protein L20,
MISB107_671	0	1908.04	0	0	18.114	22.2115	0	0	0	0	0	0	162.364	GO:0003674,GO:0003824,GO:0004518,GO:0004527,GO:0004529,GO:0004536,GO:0005575,GO:0005622,GO:0005623,GO:0005737,GO:0006139,GO:0006259,GO:0006308,GO:0006725,GO:0006807,GO:0008150,GO:0008152,GO:0008855,GO:0009056,GO:0009057,GO:0009318,GO:0009987,GO:0016787,GO:0016788,GO:0016796,GO:0016895,GO:0019439,GO:0032991,GO:0034641,GO:0034655,GO:0043170,GO:0044237,GO:0044238,GO:0044248,GO:0044260,GO:0044265,GO:…	3.1.11.6,3.4.21.102	ko:K03601,ko:K03797		Bacteria	2G5M3@200795,374YE@32061,COG1570@1,COG1570@2	L	Bidirectionally degrades single-stranded DNA into large acid-insoluble oligonucleotides, which are then degraded further into small acid-soluble oligonucleotides	COG1570	COG1570:Exonuclease VII large subunit,
SN2B23_62_9	115.579	0	85.0078	0	157.134	155.083	0	27.302	0	1284.93	45.5722	77.4842	162.341					Bacteria	COG5267@1,COG5267@2	S	Protein of unknown function (DUF1800)	COG5267	COG5267:Uncharacterized protein conserved in bacteria,
[truncated: 7,002 more rows]
