# Supplementary material for: In Situ Genomics and Transcriptomics of SAR202 Subclusters Revealed Subtle Distinct Activities in Deep-Sea Water
Source: Microorganisms. 2022 Aug 12;10(8):1629. doi: 10.3390/microorganisms10081629 (PMC9416657; doi:10.3390/microorganisms10081629)
Supplement: Supplementary file 1 [file microorganisms-10-01629-s001.zip › Table S5.xlsx]

## Sheet: Table S5
Table S5: Information of the functional genes of SAR202.
Enzyme	Abbreviation	Accession number	Functional moudels
triosephosphate isomerase	TPI	K01803	Three-carbon metabolic pathway
glyceraldehyde 3-phosphate dehydrogenase	GAPDH	K00134
phosphoglycerate kinase	PKG	K00927
pyruvate kinase	EON	K01689
pyruvate dehydrogenase	PDHA	K00161	Pyruvate metabolism
	PDHB	K00162
pyruvate ferredoxin oxidoreductase	proA	K00169
	proB	K00170
	proC	K00172
glycerate phosphomutase	PGAM	K01834
pyruvate kinase	PK	K00873
rhodanese	TST	K01011	Sulfur metabolism
alkanesulfonate monooxygenase	SsuD	K04091
sulfate adenylyltransferase	Sat	K00968
adenylyl-sulfate reductase	aprA	K00394
	aprB	K00395
sulfite reductase	cycI	K00381
MFS nitrate/nitrite transporter (NNP family, nitrate/nitrite transporter)	NRT	K02575	Nitrogen metabolism
nitronate monooxygenase	ncd2	K00459
nitrite reductase	nirA	K00366
glutamine synthetase	gltB	K00265
	glnA	K01915
myo-inositol-1-phosphate synthase	INO1	K01858	Osmolytes metabolism
choline dehydrogenase	CHDH	K00108
glycine betaine/proline transport	proV	K02000
	proW	K02001
adenosylcobinamide kinase	cobP	K02231	VB12 biosynthesis
adenosylcobyric acid synthase	cobQ	K02232
arylsulfatase A or related enzyme, AlkP superfamily	AslA	COG3119	DOM degradation
sugar phosphate permease	UhpC	COG2271
F420-dependent N5, N10-methylene tetrahydromethanopterin reductase and related flavin-dependent oxidoreductases	FMNO	COG2141
short-chain alcohol dehydrogenases	SDH	COG1028
phenylpropionate dioxygenase and related ring-hydroxylating dioxygenases	HcaE	COG4638
ring-cleavage extradiol dioxygenase	CatE	COG2514
choline dehydrogenase and related flavoproteins	BetA	COG2303
threonine dehydrogenase and related Zn-dependent dehydrogenases	Tdh	COG1063
aerobic-type carbon monoxide dehydrogenase	Cox	COG1319
